# Supplementary material for: Crystal structure of methyl N-ferro­cenyl­carbamate
Source: Acta Crystallogr E Crystallogr Commun. 2015 Jan 17;71(Pt 2):m30. doi: 10.1107/S2056989015000043 (PMC4384608; doi:10.1107/S2056989015000043)
Supplement: Supplementary file 1 [file e-71-00m30-sup1.cif]

##############################################################################
#                                                                            #
# This CIF contains the data in a paper accepted for publication in          #
# Acta Crystallographica Section E. It conforms to the requirements of       #
# Notes for Authors for Acta Crystallographica Section E, and has been       #
# peer reviewed under the auspices of the IUCr Commission on Journals.       #
#                                                                            #
# Full details of the Crystallographic Information File format               #
# are given in the paper "The Crystallographic Information File (CIF):       #
# a New Standard Archive File for Crystallography" by S. R. Hall, F. H.      #
# Allen and I. D. Brown [Acta Cryst. (1991), A47, 655-685].                  #
#                                                                            #
# The current version of the core CIF dictionary is obtainable from          #
# ftp://ftp.iucr.org/pub/cif_core.dic.                                       #
#                                                                            #
# Software is freely available for graphical display of the structure(s)     #
# in this CIF. For information consult the CIF software page                 #
# http://www.iucr.org/resources/cif/software.                                #
#                                                                            #
# This file may be used for bona fide research purposes within the           #
# scientific community so long as proper attribution is given to the journal # 
# article from which it was obtained.                                        #
#                                                                            #
##############################################################################
data_I
_audit_creation_method     SHELXL-2014/6
_database_code_depnum_ccdc_archive     'CCDC 1041904'
_chemical_name_systematic     'Methyl <i>N</i>-ferrocenylcarbamate'
_chemical_name_common     ?
_chemical_formula_moiety
;
C12 H13 Fe N O2
;
_chemical_formula_sum     'C12 H13 Fe N O2'
_chemical_formula_iupac     '[Fe (C5 H5) (C7 H8 N O2)]'
_chemical_formula_weight     259.08
_chemical_melting_point     ?
_shelx_space_group_comment
;
The symmetry employed for this shelxl refinement is uniquely defined
by the following loop, which should always be used as a source of
symmetry information in preference to the above space-group names.
They are only intended as comments.
;
_space_group_crystal_system     triclinic
_space_group_name_H-M_alt     'P -1'
_space_group_name_Hall     '-P 1'
loop_
    _space_group_symop_operation_xyz
    'x, y, z'
    '-x, -y, -z'
_cell_length_a     10.1224(5)
_cell_length_b     10.7849(5)
_cell_length_c     11.0445(5)
_cell_angle_alpha     76.156(13)
_cell_angle_beta     73.960(13)
_cell_angle_gamma     89.059(14)
_cell_volume     1123.52(9)
_cell_formula_units_Z     4
_cell_measurement_reflns_used     120
_cell_measurement_theta_min     2.9061
_cell_measurement_theta_max     22.8306
_cell_measurement_temperature     296(2)
_exptl_crystal_description     needle
_exptl_crystal_colour     'lusterous yellow'
_exptl_crystal_size_max     0.382
_exptl_crystal_size_mid     0.195
_exptl_crystal_size_min     0.148
_exptl_crystal_density_diffrn     1.532
_exptl_crystal_density_meas     ?
_exptl_crystal_density_method     'not measured'
_exptl_crystal_F_000     536
_exptl_absorpt_coefficient_mu     1.325
_exptl_absorpt_correction_type     multi-scan
_exptl_absorpt_process_details
;
(SADABS; Bruker, 2013)
;
_shelx_estimated_absorpt_T_min     0.632
_shelx_estimated_absorpt_T_max     0.828
_exptl_absorpt_correction_T_min     0.75
_exptl_absorpt_correction_T_max     0.83
_diffrn_ambient_temperature     296(2)
_diffrn_radiation_type     MoK\a
_diffrn_radiation_wavelength     0.71073
_diffrn_measurement_device_type     'Bruker D8 Quest'
_diffrn_measurement_method     '\w scans'
_diffrn_detector_area_resol_mean     10.4167
_diffrn_reflns_number     24698
_diffrn_reflns_av_R_equivalents     0.0215
_diffrn_reflns_theta_min     2.886
_diffrn_reflns_theta_max     28.343
_diffrn_reflns_theta_full     25.242
_diffrn_measured_fraction_theta_max     0.996
_diffrn_measured_fraction_theta_full     0.999
_diffrn_reflns_limit_h_min     -13
_diffrn_reflns_limit_h_max     13
_diffrn_reflns_limit_k_min     -14
_diffrn_reflns_limit_k_max     14
_diffrn_reflns_limit_l_min     -14
_diffrn_reflns_limit_l_max     14
_refine_special_details     ?
_reflns_number_total     5586
_reflns_number_gt     4560
_reflns_threshold_expression     'I > 2\s(I)'
_refine_ls_structure_factor_coef     Fsqd
_refine_ls_matrix_type     full
_refine_ls_R_factor_all     0.0409
_refine_ls_R_factor_gt     0.0301
_refine_ls_wR_factor_gt     0.0663
_refine_ls_wR_factor_ref     0.0713
_refine_ls_goodness_of_fit_ref     0.988
_refine_ls_restrained_S_all     0.988
_refine_ls_number_reflns     5586
_refine_ls_number_parameters     299
_refine_ls_number_restraints     0
_refine_ls_hydrogen_treatment     mixed
_refine_ls_weighting_scheme     calc
_refine_ls_weighting_details
              'w=1/[\s^2^(Fo^2^)+(0.0293P)^2^+0.5563P] where P=(Fo^2^+2Fc^2^)/3'
_atom_sites_solution_hydrogens     mixed
_atom_sites_solution_primary     ?
_atom_sites_solution_secondary     ?
_refine_ls_shift/su_max     0.001
_refine_ls_shift/su_mean     0.000
_refine_diff_density_max     0.333
_refine_diff_density_min     -0.263
_refine_ls_extinction_method     none
_refine_ls_extinction_coef     .
loop_
    _atom_type_symbol
    _atom_type_description
    _atom_type_scat_dispersion_real
    _atom_type_scat_dispersion_imag
    _atom_type_scat_source
    'C' 'C' 0.0033 0.0016
                         'International Tables Vol C Tables 4.2.6.8 and 6.1.1.4'
    'H' 'H' 0.0000 0.0000
                         'International Tables Vol C Tables 4.2.6.8 and 6.1.1.4'
    'Fe' 'Fe' 0.3463 0.8444
                         'International Tables Vol C Tables 4.2.6.8 and 6.1.1.4'
    'N' 'N' 0.0061 0.0033
                         'International Tables Vol C Tables 4.2.6.8 and 6.1.1.4'
    'O' 'O' 0.0106 0.0060
                         'International Tables Vol C Tables 4.2.6.8 and 6.1.1.4'
_computing_data_collection
;
APEX2 (Bruker, 2014)
;
_computing_cell_refinement
;
SAINT (Bruker, 2013)
;
_computing_data_reduction
;
SAINT (Bruker, 2013)
;
_computing_structure_solution
;
<i>SHELXT-2014</i> (Sheldrick, 2015)
;
_computing_structure_refinement
;
SHELXL-2014/6 (Sheldrick, 2008)
;
_computing_molecular_graphics
;
Mercury (Macrae <i>et al.</i>,  2006)
;
_computing_publication_material
;
publCIF (Westrip, 2010)
;
loop_
    _atom_site_type_symbol
    _atom_site_label
    _atom_site_fract_x
    _atom_site_fract_y
    _atom_site_fract_z
    _atom_site_U_iso_or_equiv
    _atom_site_adp_type
    _atom_site_calc_flag
    _atom_site_occupancy
    _atom_site_disorder_assembly
    _atom_site_disorder_group
    Fe Fe1 0.75463(2) 0.60308(2) 0.31717(2) 0.03709(7) Uani d 1 . .
    Fe Fe2 0.25564(2) -0.00924(2) 0.31751(2) 0.03430(7) Uani d 1 . .
    C C1 0.82395(18) 0.42097(17) 0.34739(17) 0.0389(4) Uani d 1 . .
    C C2 0.6871(2) 0.42219(18) 0.42686(18) 0.0453(4) Uani d 1 . .
    H H2A 0.6064 0.3734 0.4264 0.054 Uiso calc 1 . .
    C C3 0.6888(2) 0.5061(2) 0.50739(19) 0.0546(5) Uani d 1 . .
    H H3 0.6091 0.5257 0.5726 0.065 Uiso calc 1 . .
    C C4 0.8241(2) 0.5576(2) 0.4772(2) 0.0560(5) Uani d 1 . .
    H H4 0.8548 0.6186 0.5181 0.067 Uiso calc 1 . .
    C C5 0.9086(2) 0.5057(2) 0.3776(2) 0.0485(5) Uani d 1 . .
    H H5 1.0077 0.5243 0.3376 0.058 Uiso calc 1 . .
    C C6 0.6410(3) 0.6599(2) 0.1906(3) 0.0737(8) Uani d 1 . .
    H H6 0.5717 0.6071 0.1761 0.088 Uiso calc 1 . .
    C C7 0.6172(3) 0.7354(3) 0.2817(3) 0.0780(8) Uani d 1 . .
    H H7 0.5283 0.7447 0.3419 0.094 Uiso calc 1 . .
    C C8 0.7425(3) 0.7959(2) 0.2696(3) 0.0750(8) Uani d 1 . .
    H H8 0.7574 0.8549 0.3202 0.090 Uiso calc 1 . .
    C C9 0.8412(3) 0.7591(2) 0.1727(2) 0.0691(7) Uani d 1 . .
    H H9 0.9390 0.7868 0.1439 0.083 Uiso calc 1 . .
    C C10 0.7808(3) 0.6751(2) 0.1237(2) 0.0684(7) Uani d 1 . .
    H H10 0.8276 0.6346 0.0541 0.082 Uiso calc 1 . .
    C C13 0.32117(17) 0.15345(17) 0.35388(16) 0.0372(4) Uani d 1 . .
    C C14 0.18305(18) 0.11686(18) 0.42921(17) 0.0425(4) Uani d 1 . .
    H H14 0.1028 0.1685 0.4272 0.051 Uiso calc 1 . .
    C C15 0.1830(2) -0.0073(2) 0.50823(18) 0.0505(5) Uani d 1 . .
    H H15 0.1021 -0.0572 0.5706 0.061 Uiso calc 1 . .
    C C16 0.3191(2) -0.0481(2) 0.48139(18) 0.0502(5) Uani d 1 . .
    H H16 0.3490 -0.1306 0.5222 0.060 Uiso calc 1 . .
    C C17 0.40510(19) 0.05143(18) 0.38491(18) 0.0438(4) Uani d 1 . .
    H H17 0.5047 0.0500 0.3472 0.053 Uiso calc 1 . .
    C C18 0.2790(3) 0.0257(2) 0.12343(19) 0.0569(5) Uani d 1 . .
    H H18 0.3187 0.1045 0.0583 0.068 Uiso calc 1 . .
    C C19 0.1395(2) -0.0010(3) 0.1929(2) 0.0633(7) Uani d 1 . .
    H H19 0.0644 0.0561 0.1849 0.076 Uiso calc 1 . .
    C C20 0.1266(2) -0.1246(3) 0.2754(2) 0.0645(6) Uani d 1 . .
    H H20 0.0410 -0.1687 0.3352 0.077 Uiso calc 1 . .
    C C21 0.2574(3) -0.1733(2) 0.2569(2) 0.0614(6) Uani d 1 . .
    H H21 0.2796 -0.2575 0.3017 0.074 Uiso calc 1 . .
    C C22 0.3509(2) -0.0813(2) 0.1635(2) 0.0572(5) Uani d 1 . .
    H H22 0.4502 -0.0900 0.1316 0.069 Uiso calc 1 . .
    C C11 0.79773(17) 0.27959(16) 0.21235(16) 0.0371(4) Uani d 1 . .
    C C12 0.8079(3) 0.1308(2) 0.0852(2) 0.0628(6) Uani d 1 . .
    H H12A 0.7741 0.1816 0.0171 0.094 Uiso calc 1 . .
    H H12B 0.7322 0.0844 0.1536 0.094 Uiso calc 1 . .
    H H12C 0.8707 0.0716 0.0512 0.094 Uiso calc 1 . .
    C C23 0.29892(18) 0.35980(17) 0.21196(17) 0.0384(4) Uani d 1 . .
    C C24 0.3153(3) 0.5670(2) 0.0756(2) 0.0686(6) Uani d 1 . .
    H H24A 0.3801 0.6390 0.0357 0.103 Uiso calc 1 . .
    H H24B 0.2388 0.5897 0.1386 0.103 Uiso calc 1 . .
    H H24C 0.2831 0.5424 0.0103 0.103 Uiso calc 1 . .
    N N1 0.87534(16) 0.34529(15) 0.25925(16) 0.0418(3) Uani d 1 . .
    N N2 0.37378(16) 0.27173(15) 0.26751(16) 0.0414(3) Uani d 1 . .
    O O1 0.67396(13) 0.27931(14) 0.23547(14) 0.0507(3) Uani d 1 . .
    O O2 0.87800(14) 0.21268(14) 0.13527(14) 0.0526(3) Uani d 1 . .
    O O3 0.17679(13) 0.35027(14) 0.22624(15) 0.0551(4) Uani d 1 . .
    O O4 0.38073(14) 0.46244(13) 0.13837(14) 0.0556(4) Uani d 1 . .
    H H2 0.455(2) 0.284(2) 0.248(2) 0.049(6) Uiso d 1 . .
    H H1 0.959(2) 0.3413(19) 0.2356(19) 0.044(6) Uiso d 1 . .
loop_
    _atom_site_aniso_label
    _atom_site_aniso_U_11
    _atom_site_aniso_U_22
    _atom_site_aniso_U_33
    _atom_site_aniso_U_12
    _atom_site_aniso_U_13
    _atom_site_aniso_U_23
    Fe1 0.03477(14) 0.03807(14) 0.04083(14) 0.00500(10) -0.01523(11)
                                                                    -0.00900(10)
    Fe2 0.03208(13) 0.04001(14) 0.03383(13) 0.00118(10) -0.01287(10)
                                                                    -0.01047(10)
    C1 0.0358(9) 0.0422(9) 0.0416(9) 0.0111(7) -0.0151(7) -0.0113(7)
    C2 0.0422(10) 0.0412(10) 0.0439(10) 0.0078(8) -0.0052(8) -0.0026(8)
    C3 0.0632(13) 0.0574(12) 0.0382(10) 0.0231(10) -0.0092(9) -0.0096(9)
    C4 0.0704(14) 0.0631(13) 0.0521(12) 0.0266(11) -0.0359(11) -0.0270(10)
    C5 0.0429(10) 0.0597(12) 0.0564(12) 0.0164(9) -0.0290(9) -0.0234(10)
    C6 0.0788(17) 0.0598(14) 0.0917(19) -0.0075(12) -0.0635(16) 0.0112(13)
    C7 0.0659(16) 0.0719(17) 0.0765(17) 0.0334(13) -0.0146(13) 0.0105(14)
    C8 0.122(2) 0.0374(11) 0.0737(17) 0.0061(13) -0.0441(17) -0.0096(11)
    C9 0.0667(15) 0.0652(15) 0.0657(15) -0.0199(12) -0.0221(12) 0.0082(12)
    C10 0.096(2) 0.0683(15) 0.0440(12) 0.0130(13) -0.0288(12) -0.0086(11)
    C13 0.0331(8) 0.0445(9) 0.0362(9) -0.0047(7) -0.0128(7) -0.0103(7)
    C14 0.0364(9) 0.0516(11) 0.0406(9) -0.0068(8) -0.0043(7) -0.0205(8)
    C15 0.0548(12) 0.0611(12) 0.0327(9) -0.0195(10) -0.0064(8) -0.0114(8)
    C16 0.0630(13) 0.0494(11) 0.0414(10) -0.0100(9) -0.0291(9) 0.0004(8)
    C17 0.0376(9) 0.0510(11) 0.0462(10) -0.0033(8) -0.0229(8) -0.0050(8)
    C18 0.0816(16) 0.0578(13) 0.0376(10) 0.0065(11) -0.0251(10) -0.0140(9)
    C19 0.0644(14) 0.0859(17) 0.0729(15) 0.0335(12) -0.0479(12) -0.0507(14)
    C20 0.0566(13) 0.0851(17) 0.0631(14) -0.0173(12) -0.0159(11) -0.0393(13)
    C21 0.0897(17) 0.0461(11) 0.0613(13) 0.0114(11) -0.0329(13) -0.0242(10)
    C22 0.0531(12) 0.0751(15) 0.0506(12) 0.0185(11) -0.0139(10) -0.0304(11)
    C11 0.0352(9) 0.0367(9) 0.0373(9) 0.0032(7) -0.0123(7) -0.0029(7)
    C12 0.0772(16) 0.0549(13) 0.0674(14) 0.0007(11) -0.0290(12) -0.0256(11)
    C23 0.0358(9) 0.0428(9) 0.0402(9) 0.0051(7) -0.0126(7) -0.0148(7)
    C24 0.0804(17) 0.0506(13) 0.0726(15) 0.0156(12) -0.0287(13) -0.0035(11)
    N1 0.0265(7) 0.0508(9) 0.0540(9) 0.0074(6) -0.0129(7) -0.0226(7)
    N2 0.0256(7) 0.0432(8) 0.0529(9) -0.0026(6) -0.0125(7) -0.0048(7)
    O1 0.0323(7) 0.0616(9) 0.0608(8) 0.0011(6) -0.0182(6) -0.0139(7)
    O2 0.0460(8) 0.0602(9) 0.0608(9) 0.0062(6) -0.0160(7) -0.0313(7)
    O3 0.0335(7) 0.0634(9) 0.0714(10) 0.0089(6) -0.0211(7) -0.0153(7)
    O4 0.0485(8) 0.0472(8) 0.0623(9) 0.0024(6) -0.0161(7) 0.0039(7)
_geom_special_details
;
All e.s.d.'s (except the e.s.d. in the dihedral angle between two l.s. planes)
are estimated using the full covariance matrix. The cell e.s.d.'s are taken
into account individually in the estimation of e.s.d.'s in distances, angles
and torsion angles; correlations between e.s.d.'s in cell parameters are only
used when they are defined by crystal symmetry. An approximate (isotropic)
treatment of cell e.s.d.'s is used for estimating e.s.d.'s involving l.s.
planes.
;
loop_
    _geom_bond_atom_site_label_1
    _geom_bond_atom_site_label_2
    _geom_bond_site_symmetry_2
    _geom_bond_distance
    _geom_bond_publ_flag
    Fe1 C7 . 2.023(2) ?
    Fe1 C6 . 2.027(2) ?
    Fe1 C4 . 2.0296(19) ?
    Fe1 C8 . 2.030(2) ?
    Fe1 C9 . 2.034(2) ?
    Fe1 C10 . 2.035(2) ?
    Fe1 C3 . 2.037(2) ?
    Fe1 C5 . 2.0410(18) ?
    Fe1 C2 . 2.0484(19) ?
    Fe1 C1 . 2.0571(17) ?
    Fe2 C19 . 2.0292(19) ?
    Fe2 C18 . 2.0319(19) ?
    Fe2 C22 . 2.032(2) ?
    Fe2 C16 . 2.0336(18) ?
    Fe2 C20 . 2.034(2) ?
    Fe2 C21 . 2.034(2) ?
    Fe2 C15 . 2.0352(18) ?
    Fe2 C17 . 2.0394(17) ?
    Fe2 C14 . 2.0447(18) ?
    Fe2 C13 . 2.0500(17) ?
    C1 N1 . 1.404(2) ?
    C1 C5 . 1.418(3) ?
    C1 C2 . 1.422(2) ?
    C2 C3 . 1.416(3) ?
    C2 H2A . 0.9800 ?
    C3 C4 . 1.407(3) ?
    C3 H3 . 0.9800 ?
    C4 C5 . 1.420(3) ?
    C4 H4 . 0.9800 ?
    C5 H5 . 0.9800 ?
    C6 C10 . 1.395(4) ?
    C6 C7 . 1.409(4) ?
    C6 H6 . 0.9800 ?
    C7 C8 . 1.393(4) ?
    C7 H7 . 0.9800 ?
    C8 C9 . 1.379(4) ?
    C8 H8 . 0.9800 ?
    C9 C10 . 1.386(3) ?
    C9 H9 . 0.9800 ?
    C10 H10 . 0.9800 ?
    C13 N2 . 1.407(2) ?
    C13 C17 . 1.414(3) ?
    C13 C14 . 1.422(2) ?
    C14 C15 . 1.413(3) ?
    C14 H14 . 0.9800 ?
    C15 C16 . 1.413(3) ?
    C15 H15 . 0.9800 ?
    C16 C17 . 1.420(3) ?
    C16 H16 . 0.9800 ?
    C17 H17 . 0.9800 ?
    C18 C22 . 1.401(3) ?
    C18 C19 . 1.405(3) ?
    C18 H18 . 0.9800 ?
    C19 C20 . 1.409(4) ?
    C19 H19 . 0.9800 ?
    C20 C21 . 1.396(3) ?
    C20 H20 . 0.9800 ?
    C21 C22 . 1.395(3) ?
    C21 H21 . 0.9800 ?
    C22 H22 . 0.9800 ?
    C11 O1 . 1.207(2) ?
    C11 O2 . 1.341(2) ?
    C11 N1 . 1.344(2) ?
    C12 O2 . 1.435(2) ?
    C12 H12A . 0.9600 ?
    C12 H12B . 0.9600 ?
    C12 H12C . 0.9600 ?
    C23 O3 . 1.205(2) ?
    C23 O4 . 1.341(2) ?
    C23 N2 . 1.344(2) ?
    C24 O4 . 1.430(3) ?
    C24 H24A . 0.9600 ?
    C24 H24B . 0.9600 ?
    C24 H24C . 0.9600 ?
    N1 H1 . 0.82(2) ?
    N2 H2 . 0.80(2) ?
loop_
    _geom_angle_atom_site_label_1
    _geom_angle_atom_site_label_2
    _geom_angle_atom_site_label_3
    _geom_angle_site_symmetry_1
    _geom_angle_site_symmetry_3
    _geom_angle
    _geom_angle_publ_flag
    C7 Fe1 C6 . . 40.72(12) ?
    C7 Fe1 C4 . . 126.60(11) ?
    C6 Fe1 C4 . . 165.02(12) ?
    C7 Fe1 C8 . . 40.21(12) ?
    C6 Fe1 C8 . . 67.83(11) ?
    C4 Fe1 C8 . . 107.38(10) ?
    C7 Fe1 C9 . . 67.02(11) ?
    C6 Fe1 C9 . . 67.10(10) ?
    C4 Fe1 C9 . . 118.98(10) ?
    C8 Fe1 C9 . . 39.67(11) ?
    C7 Fe1 C10 . . 67.77(11) ?
    C6 Fe1 C10 . . 40.17(11) ?
    C4 Fe1 C10 . . 152.75(11) ?
    C8 Fe1 C10 . . 67.40(11) ?
    C9 Fe1 C10 . . 39.84(10) ?
    C7 Fe1 C3 . . 108.40(10) ?
    C6 Fe1 C3 . . 128.18(11) ?
    C4 Fe1 C3 . . 40.48(9) ?
    C8 Fe1 C3 . . 119.16(10) ?
    C9 Fe1 C3 . . 152.71(10) ?
    C10 Fe1 C3 . . 165.88(11) ?
    C7 Fe1 C5 . . 163.91(12) ?
    C6 Fe1 C5 . . 153.42(11) ?
    C4 Fe1 C5 . . 40.82(8) ?
    C8 Fe1 C5 . . 126.38(11) ?
    C9 Fe1 C5 . . 108.18(10) ?
    C10 Fe1 C5 . . 119.19(10) ?
    C3 Fe1 C5 . . 68.34(9) ?
    C7 Fe1 C2 . . 120.04(10) ?
    C6 Fe1 C2 . . 109.18(9) ?
    C4 Fe1 C2 . . 68.36(9) ?
    C8 Fe1 C2 . . 153.54(11) ?
    C9 Fe1 C2 . . 165.55(10) ?
    C10 Fe1 C2 . . 128.38(10) ?
    C3 Fe1 C2 . . 40.57(8) ?
    C5 Fe1 C2 . . 68.48(8) ?
    C7 Fe1 C1 . . 154.45(11) ?
    C6 Fe1 C1 . . 120.32(10) ?
    C4 Fe1 C1 . . 68.13(8) ?
    C8 Fe1 C1 . . 164.23(11) ?
    C9 Fe1 C1 . . 128.00(10) ?
    C10 Fe1 C1 . . 109.21(9) ?
    C3 Fe1 C1 . . 67.97(8) ?
    C5 Fe1 C1 . . 40.48(7) ?
    C2 Fe1 C1 . . 40.54(7) ?
    C19 Fe2 C18 . . 40.49(10) ?
    C19 Fe2 C22 . . 67.75(9) ?
    C18 Fe2 C22 . . 40.34(9) ?
    C19 Fe2 C16 . . 162.31(10) ?
    C18 Fe2 C16 . . 155.74(9) ?
    C22 Fe2 C16 . . 121.11(9) ?
    C19 Fe2 C20 . . 40.57(10) ?
    C18 Fe2 C20 . . 68.05(10) ?
    C22 Fe2 C20 . . 67.53(9) ?
    C16 Fe2 C20 . . 125.34(10) ?
    C19 Fe2 C21 . . 67.83(9) ?
    C18 Fe2 C21 . . 67.84(9) ?
    C22 Fe2 C21 . . 40.11(10) ?
    C16 Fe2 C21 . . 108.15(9) ?
    C20 Fe2 C21 . . 40.13(10) ?
    C19 Fe2 C15 . . 125.56(9) ?
    C18 Fe2 C15 . . 162.01(9) ?
    C22 Fe2 C15 . . 156.46(9) ?
    C16 Fe2 C15 . . 40.63(9) ?
    C20 Fe2 C15 . . 108.67(9) ?
    C21 Fe2 C15 . . 121.89(9) ?
    C19 Fe2 C17 . . 155.73(10) ?
    C18 Fe2 C17 . . 120.36(9) ?
    C22 Fe2 C17 . . 107.46(9) ?
    C16 Fe2 C17 . . 40.80(7) ?
    C20 Fe2 C17 . . 161.74(10) ?
    C21 Fe2 C17 . . 124.84(9) ?
    C15 Fe2 C17 . . 68.45(8) ?
    C19 Fe2 C14 . . 108.02(8) ?
    C18 Fe2 C14 . . 124.87(9) ?
    C22 Fe2 C14 . . 161.60(9) ?
    C16 Fe2 C14 . . 68.44(9) ?
    C20 Fe2 C14 . . 121.77(9) ?
    C21 Fe2 C14 . . 156.75(9) ?
    C15 Fe2 C14 . . 40.53(8) ?
    C17 Fe2 C14 . . 68.59(8) ?
    C19 Fe2 C13 . . 121.31(9) ?
    C18 Fe2 C13 . . 107.63(8) ?
    C22 Fe2 C13 . . 124.88(9) ?
    C16 Fe2 C13 . . 68.09(7) ?
    C20 Fe2 C13 . . 156.81(9) ?
    C21 Fe2 C13 . . 161.39(9) ?
    C15 Fe2 C13 . . 67.98(7) ?
    C17 Fe2 C13 . . 40.46(7) ?
    C14 Fe2 C13 . . 40.63(7) ?
    N1 C1 C5 . . 123.16(16) ?
    N1 C1 C2 . . 128.49(17) ?
    C5 C1 C2 . . 108.21(17) ?
    N1 C1 Fe1 . . 130.32(13) ?
    C5 C1 Fe1 . . 69.15(10) ?
    C2 C1 Fe1 . . 69.40(10) ?
    C3 C2 C1 . . 107.45(18) ?
    C3 C2 Fe1 . . 69.28(11) ?
    C1 C2 Fe1 . . 70.06(10) ?
    C3 C2 H2A . . 126.3 ?
    C1 C2 H2A . . 126.3 ?
    Fe1 C2 H2A . . 126.3 ?
    C4 C3 C2 . . 108.49(18) ?
    C4 C3 Fe1 . . 69.48(12) ?
    C2 C3 Fe1 . . 70.15(11) ?
    C4 C3 H3 . . 125.8 ?
    C2 C3 H3 . . 125.8 ?
    Fe1 C3 H3 . . 125.8 ?
    C3 C4 C5 . . 108.27(18) ?
    C3 C4 Fe1 . . 70.04(11) ?
    C5 C4 Fe1 . . 70.02(11) ?
    C3 C4 H4 . . 125.9 ?
    C5 C4 H4 . . 125.9 ?
    Fe1 C4 H4 . . 125.9 ?
    C1 C5 C4 . . 107.56(18) ?
    C1 C5 Fe1 . . 70.37(10) ?
    C4 C5 Fe1 . . 69.16(11) ?
    C1 C5 H5 . . 126.2 ?
    C4 C5 H5 . . 126.2 ?
    Fe1 C5 H5 . . 126.2 ?
    C10 C6 C7 . . 107.6(2) ?
    C10 C6 Fe1 . . 70.21(13) ?
    C7 C6 Fe1 . . 69.50(13) ?
    C10 C6 H6 . . 126.2 ?
    C7 C6 H6 . . 126.2 ?
    Fe1 C6 H6 . . 126.2 ?
    C8 C7 C6 . . 107.7(2) ?
    C8 C7 Fe1 . . 70.14(14) ?
    C6 C7 Fe1 . . 69.79(13) ?
    C8 C7 H7 . . 126.1 ?
    C6 C7 H7 . . 126.1 ?
    Fe1 C7 H7 . . 126.1 ?
    C9 C8 C7 . . 107.8(2) ?
    C9 C8 Fe1 . . 70.32(14) ?
    C7 C8 Fe1 . . 69.64(13) ?
    C9 C8 H8 . . 126.1 ?
    C7 C8 H8 . . 126.1 ?
    Fe1 C8 H8 . . 126.1 ?
    C8 C9 C10 . . 109.3(2) ?
    C8 C9 Fe1 . . 70.01(14) ?
    C10 C9 Fe1 . . 70.12(13) ?
    C8 C9 H9 . . 125.4 ?
    C10 C9 H9 . . 125.4 ?
    Fe1 C9 H9 . . 125.4 ?
    C9 C10 C6 . . 107.6(2) ?
    C9 C10 Fe1 . . 70.04(13) ?
    C6 C10 Fe1 . . 69.62(13) ?
    C9 C10 H10 . . 126.2 ?
    C6 C10 H10 . . 126.2 ?
    Fe1 C10 H10 . . 126.2 ?
    N2 C13 C17 . . 123.13(16) ?
    N2 C13 C14 . . 128.28(17) ?
    C17 C13 C14 . . 108.49(16) ?
    N2 C13 Fe2 . . 129.73(12) ?
    C17 C13 Fe2 . . 69.37(10) ?
    C14 C13 Fe2 . . 69.48(10) ?
    C15 C14 C13 . . 107.36(17) ?
    C15 C14 Fe2 . . 69.38(11) ?
    C13 C14 Fe2 . . 69.89(10) ?
    C15 C14 H14 . . 126.3 ?
    C13 C14 H14 . . 126.3 ?
    Fe2 C14 H14 . . 126.3 ?
    C16 C15 C14 . . 108.53(17) ?
    C16 C15 Fe2 . . 69.62(11) ?
    C14 C15 Fe2 . . 70.10(10) ?
    C16 C15 H15 . . 125.7 ?
    C14 C15 H15 . . 125.7 ?
    Fe2 C15 H15 . . 125.7 ?
    C15 C16 C17 . . 108.03(18) ?
    C15 C16 Fe2 . . 69.75(11) ?
    C17 C16 Fe2 . . 69.82(10) ?
    C15 C16 H16 . . 126.0 ?
    C17 C16 H16 . . 126.0 ?
    Fe2 C16 H16 . . 126.0 ?
    C13 C17 C16 . . 107.58(17) ?
    C13 C17 Fe2 . . 70.18(9) ?
    C16 C17 Fe2 . . 69.38(10) ?
    C13 C17 H17 . . 126.2 ?
    C16 C17 H17 . . 126.2 ?
    Fe2 C17 H17 . . 126.2 ?
    C22 C18 C19 . . 107.5(2) ?
    C22 C18 Fe2 . . 69.84(12) ?
    C19 C18 Fe2 . . 69.65(12) ?
    C22 C18 H18 . . 126.2 ?
    C19 C18 H18 . . 126.2 ?
    Fe2 C18 H18 . . 126.2 ?
    C18 C19 C20 . . 107.9(2) ?
    C18 C19 Fe2 . . 69.86(11) ?
    C20 C19 Fe2 . . 69.90(12) ?
    C18 C19 H19 . . 126.1 ?
    C20 C19 H19 . . 126.1 ?
    Fe2 C19 H19 . . 126.1 ?
    C21 C20 C19 . . 107.9(2) ?
    C21 C20 Fe2 . . 69.95(12) ?
    C19 C20 Fe2 . . 69.53(12) ?
    C21 C20 H20 . . 126.1 ?
    C19 C20 H20 . . 126.1 ?
    Fe2 C20 H20 . . 126.1 ?
    C22 C21 C20 . . 108.2(2) ?
    C22 C21 Fe2 . . 69.85(12) ?
    C20 C21 Fe2 . . 69.92(12) ?
    C22 C21 H21 . . 125.9 ?
    C20 C21 H21 . . 125.9 ?
    Fe2 C21 H21 . . 125.9 ?
    C21 C22 C18 . . 108.5(2) ?
    C21 C22 Fe2 . . 70.04(12) ?
    C18 C22 Fe2 . . 69.82(12) ?
    C21 C22 H22 . . 125.7 ?
    C18 C22 H22 . . 125.7 ?
    Fe2 C22 H22 . . 125.7 ?
    O1 C11 O2 . . 124.19(17) ?
    O1 C11 N1 . . 125.81(17) ?
    O2 C11 N1 . . 109.99(15) ?
    O2 C12 H12A . . 109.5 ?
    O2 C12 H12B . . 109.5 ?
    H12A C12 H12B . . 109.5 ?
    O2 C12 H12C . . 109.5 ?
    H12A C12 H12C . . 109.5 ?
    H12B C12 H12C . . 109.5 ?
    O3 C23 O4 . . 124.43(17) ?
    O3 C23 N2 . . 125.99(17) ?
    O4 C23 N2 . . 109.58(15) ?
    O4 C24 H24A . . 109.5 ?
    O4 C24 H24B . . 109.5 ?
    H24A C24 H24B . . 109.5 ?
    O4 C24 H24C . . 109.5 ?
    H24A C24 H24C . . 109.5 ?
    H24B C24 H24C . . 109.5 ?
    C11 N1 C1 . . 124.97(15) ?
    C11 N1 H1 . . 118.5(14) ?
    C1 N1 H1 . . 116.5(14) ?
    C23 N2 C13 . . 125.23(15) ?
    C23 N2 H2 . . 118.8(15) ?
    C13 N2 H2 . . 115.9(15) ?
    C11 O2 C12 . . 116.10(16) ?
    C23 O4 C24 . . 116.42(17) ?
loop_
    _geom_hbond_atom_site_label_D
    _geom_hbond_atom_site_label_H
    _geom_hbond_atom_site_label_A
    _geom_hbond_site_symmetry_A
    _geom_hbond_distance_DH
    _geom_hbond_distance_HA
    _geom_hbond_distance_DA
    _geom_hbond_angle_DHA
    N1 H1 O3 1_655 0.82(2) 2.18(2) 2.971(2) 162.5(19)
    N2 H2 O1 . 0.80(2) 2.18(2) 2.9605(19) 166(2)
_shelx_hkl_file
;
  -2   0   0 9999.00  204.88
  -2   0   0 9631.04  204.58
  -2   0   0 9356.36  205.08
   2   0   0 9475.15  204.48
  -3   0   0    1.10    0.20
  -3   0   0    1.10    0.30
   3   0   0    0.90    0.30
   3   0   0    0.80    0.20
  -4   0   0    5.80    0.60
  -4   0   0    6.60    0.60
   4   0   0    6.50    0.70
  -5   0   0    1.40    0.40
  -5   0   0    1.20    0.50
  -5   0   0    1.10    0.40
   5   0   0    0.70    0.30
   5   0   0    1.00    0.50
   5   0   0    0.90    0.40
  -6   0   0   63.89    2.20
  -6   0   0   62.49    2.00
   6   0   0   63.79    2.00
   6   0   0   61.19    2.00
   6   0   0   58.89    2.30
  -7   0   0    2.20    0.60
  -7   0   0    2.00    0.70
   7   0   0    2.30    0.70
   7   0   0    1.30    0.80
   7   0   0    2.10    0.70
   7   0   0    1.30    0.50
  -8   0   0  166.38    4.80
  -8   0   0  165.28    4.40
   8   0   0  172.68    4.60
   8   0   0  156.38    4.40
  -9   0   0    1.90    0.80
  -9   0   0    1.10    1.00
   9   0   0    2.40    0.90
 -10   0   0   43.70    2.30
 -10   0   0   39.40    2.70
  10   0   0   41.20    2.30
 -11   0   0   -0.50    1.10
 -11   0   0   -0.90    1.30
  11   0   0    0.00    1.10
 -12   0   0   35.20    2.90
 -12   0   0   39.10    3.50
  12   0   0   36.00    2.80
  12  -1   0    0.90    1.30
 -12   1   0   -1.00    1.60
 -12   1   0    0.70    1.30
  11  -1   0    0.40    1.10
 -11   1   0    1.00    1.10
 -11   1   0    3.00    1.40
  10  -1   0   46.70    2.50
 -10   1   0   51.59    2.40
 -10   1   0   48.50    2.90
   9  -1   0    0.30    0.90
   9  -1   0    0.00    0.70
  -9   1   0   -0.10    0.90
  -9   1   0   -0.20    0.70
   8  -1   0   31.00    1.70
   8  -1   0   29.40    1.70
  -8   1   0   32.40    1.90
  -8   1   0   30.90    1.60
   7  -1   0    0.80    0.80
   7  -1   0    0.80    0.60
   7  -1   0    0.00    0.50
   7  -1   0    0.80    0.80
  -7   1   0    0.80    0.50
  -7   1   0   -0.20    0.60
   6  -1   0   36.60    1.30
   6  -1   0   34.00    1.40
   6  -1   0   33.60    1.70
   6  -1   0   32.90    1.60
  -6   1   0   32.90    1.60
  -6   1   0   32.70    1.30
   5  -1   0   10.70    0.90
   5  -1   0   10.60    1.00
   5  -1   0   11.80    0.70
   5  -1   0   11.10    0.80
  -5   1   0   10.50    0.70
  -5   1   0   10.40    0.90
   4  -1   0    6.30    0.50
   4  -1   0    5.40    0.70
   4  -1   0    6.60    0.70
   4  -1   0    6.50    0.60
  -4   1   0    5.60    0.60
  -4   1   0    6.10    0.60
   3  -1   0  190.88    4.10
   3  -1   0  187.28    4.40
   3  -1   0  184.68    4.40
   3  -1   0  187.58    4.20
  -3   1   0  177.78    4.60
  -3   1   0  187.58    4.10
  -3   1   0  188.88    4.20
   2  -1   0  348.67    7.70
   2  -1   0  354.26    7.60
   2  -1   0  346.47    7.70
   2  -1   0  347.17    7.60
   2  -1   0  355.86    7.80
  -2   1   0  350.36    7.60
  -2   1   0  348.77    7.80
  -2   1   0  348.27    7.70
  -2   1   0  362.76    7.60
   1   1   0  221.08    5.30
   1   1   0  249.78    5.40
   1   1   0  242.48    5.20
   1   1   0  239.58    5.30
  -2  -1   0  100.89    2.30
  -2  -1   0   99.69    2.50
  -2  -1   0   97.69    2.40
  -2  -1   0   99.69    2.40
   2   1   0  101.09    2.50
   2   1   0  101.19    2.40
   2   1   0  102.39    2.40
   2   1   0  101.39    2.30
  -3  -1   0   22.80    0.60
  -3  -1   0   22.00    0.90
   3   1   0   24.00    0.90
   3   1   0   22.10    1.10
   3   1   0   22.70    0.60
  -4  -1   0  318.87    7.30
  -4  -1   0  323.87    7.30
  -4  -1   0  313.07    7.40
   4   1   0  317.07    7.40
   4   1   0  326.17    7.20
   4   1   0  322.97    7.30
  -5  -1   0  145.99    3.70
  -5  -1   0  147.79    3.90
  -5  -1   0  148.39    3.80
   5   1   0  148.69    3.70
   5   1   0  150.18    3.80
   5   1   0  146.19    3.90
  -6  -1   0  215.48    5.50
  -6  -1   0  239.28    5.80
  -6  -1   0  227.58    5.50
   6   1   0  226.48    5.60
   6   1   0  230.68    5.50
   6   1   0  222.68    5.70
  -7  -1   0  104.29    3.30
  -7  -1   0  114.59    3.50
  -7  -1   0  114.09    3.30
   7   1   0  115.19    3.30
   7   1   0  113.29    3.20
  -8  -1   0    0.20    0.60
  -8  -1   0    1.30    0.80
   8   1   0    0.90    0.60
   8   1   0    1.40    0.80
  -9  -1   0   31.90    1.90
 -10  -1   0    2.00    1.00
 -10  -1   0    1.40    1.10
  10   1   0    1.40    0.90
 -11  -1   0   18.70    2.60
 -11  -1   0   14.90    2.30
  11   1   0   12.90    2.10
 -12  -1   0    5.00    1.60
 -12  -1   0   12.80    3.00
  12   1   0    2.20    1.30
  12  -2   0   32.90    2.80
 -12   2   0   37.40    3.40
 -12   2   0   31.30    2.80
  11  -2   0   31.20    2.40
 -11   2   0   34.40    3.00
 -11   2   0   32.10    2.40
  10  -2   0   15.60    1.80
 -10   2   0   13.90    1.70
 -10   2   0   13.80    2.20
   9  -2   0  149.69    4.20
   9  -2   0  161.48    4.50
  -9   2   0  151.28    4.20
   8  -2   0   62.29    2.20
   8  -2   0   62.79    2.40
  -8   2   0   66.29    2.20
  -8   2   0   66.49    2.70
   7  -2   0  262.37    6.70
   7  -2   0  270.47    6.50
   7  -2   0  263.57    6.20
   7  -2   0  250.37    6.60
  -7   2   0  261.97    6.70
  -7   2   0  270.47    6.20
   6  -2   0  378.86    9.00
   6  -2   0  392.26    8.70
   6  -2   0  387.76    9.10
   6  -2   0  380.16    8.90
  -6   2   0  390.26    8.70
  -6   2   0  390.76    9.10
   5  -2   0  251.57    5.80
   5  -2   0  256.37    6.00
   5  -2   0  257.57    5.60
   5  -2   0  258.57    6.20
   5  -2   0  252.07    6.10
  -5   2   0  255.07    6.20
  -5   2   0  257.27    5.80
  -5   2   0  258.37    5.60
   4  -2   0  767.72   17.00
   4  -2   0  788.62   16.70
   4  -2   0  787.62   16.80
   4  -2   0  796.12   17.10
   4  -2   0  755.12   16.90
  -4   2   0  790.42   16.70
  -4   2   0  755.82   17.10
  -4   2   0  793.02   16.80
   3  -2   0  523.75   11.20
   3  -2   0  512.35   11.40
   3  -2   0  523.25   11.40
   3  -2   0  518.55   11.20
  -3   2   0  509.15   11.40
  -3   2   0  521.75   11.20
  -3   2   0  520.15   11.20
   2  -2   0  821.82   17.40
   2  -2   0  799.12   17.50
   2  -2   0  839.92   17.60
  -2   2   0  823.72   17.60
  -2   2   0  815.62   17.50
  -2   2   0  812.62   17.60
  -2   2   0  802.12   17.40
   1  -2   0 1382.36   29.30
   1  -2   0 1367.26   29.30
   1  -2   0 1361.36   29.10
   1  -2   0 1351.06   29.50
  -1   2   0 1323.87   29.60
  -1   2   0 1400.66   29.50
  -1   2   0 1375.76   29.30
  -1   2   0 1375.56   29.30
   0  -2   0  970.10   21.10
   0  -2   0 1012.10   21.10
   0  -2   0  986.30   21.10
   0  -2   0  967.00   21.10
   0   2   0  995.60   21.20
   0   2   0  956.40   21.30
   0   2   0 1030.40   21.10
  -1  -2   0 1006.60   22.30
  -1  -2   0 1064.29   22.30
  -1  -2   0 1062.69   22.30
  -1  -2   0 1038.30   22.40
   1   2   0  993.00   22.30
   1   2   0 1069.49   22.30
   1   2   0 1070.99   22.30
   1   2   0 1036.80   22.50
  -2  -2   0  363.46    8.30
  -2  -2   0  379.86    8.20
  -2  -2   0  383.06    8.20
   2   2   0  378.76    8.20
   2   2   0  378.76    8.40
   2   2   0  378.96    8.30
   2   2   0  363.86    8.30
   2   2   0  374.96    8.20
  -3  -2   0  106.39    2.70
  -3  -2   0  108.69    2.50
  -3  -2   0  107.39    2.80
  -3  -2   0  105.69    2.70
   3   2   0  108.79    2.50
   3   2   0  106.99    2.70
   3   2   0  109.19    2.70
  -4  -2   0  154.68    3.60
  -4  -2   0  160.48    4.00
  -4  -2   0  157.68    3.90
  -4  -2   0  151.28    3.90
   4   2   0  159.98    4.00
   4   2   0  159.38    3.90
   4   2   0  160.98    3.90
   4   2   0  158.78    3.60
  -5  -2   0   57.19    1.50
  -5  -2   0   60.49    2.10
  -5  -2   0   59.49    1.90
  -5  -2   0   58.29    1.90
   5   2   0   59.19    1.90
   5   2   0   59.79    1.90
   5   2   0   60.59    1.50
   5   2   0   59.39    2.10
  -6  -2   0   85.69    2.60
  -6  -2   0   86.19    2.60
  -6  -2   0   87.59    2.80
   6   2   0   87.09    2.00
   6   2   0   86.19    2.60
   6   2   0   84.99    2.90
   6   2   0   81.89    2.60
  -7  -2   0   63.69    2.60
  -7  -2   0   62.09    2.40
  -7  -2   0   60.09    2.20
   7   2   0   59.39    2.20
   7   2   0   68.09    3.30
   7   2   0   56.79    2.30
  -8  -2   0   26.90    1.90
  -8  -2   0   23.60    1.60
   8   2   0   20.80    1.50
  -9  -2   0   24.00    1.90
  -9  -2   0   25.60    2.10
   9   2   0   23.90    1.80
 -10  -2   0   33.40    2.30
 -10  -2   0   33.20    2.60
  10   2   0   31.90    2.20
 -11  -2   0    1.90    1.20
 -11  -2   0    1.40    1.50
  11   2   0    1.80    1.00
 -12  -2   0   26.40    3.10
 -12  -2   0   27.40    3.40
  12   2   0   25.50    2.70
  12  -3   0    2.80    1.40
 -12   3   0    3.00    1.80
 -12   3   0    4.30    1.90
  11  -3   0    2.90    1.10
 -11   3   0    3.40    1.50
 -11   3   0    2.60    1.10
  10  -3   0   14.30    2.10
  10  -3   0   16.80    1.90
 -10   3   0   17.20    1.70
 -10   3   0   17.30    2.20
   9  -3   0    0.20    0.80
   9  -3   0    0.10    0.90
  -9   3   0    1.10    0.70
  -9   3   0   -0.10    1.00
   8  -3   0   69.09    2.50
   8  -3   0   65.99    2.30
  -8   3   0   68.49    2.20
  -8   3   0   68.09    2.80
   7  -3   0   18.10    1.10
   7  -3   0   17.50    1.20
   7  -3   0   17.30    0.80
   7  -3   0   17.10    1.70
  -7   3   0   16.50    0.70
  -7   3   0   17.50    1.10
  -7   3   0   15.90    1.50
   6  -3   0   66.69    2.10
   6  -3   0   65.89    1.80
   6  -3   0   65.39    2.30
   6  -3   0   66.19    2.40
   6  -3   0   68.19    1.90
  -6   3   0   68.39    2.40
  -6   3   0   67.69    1.80
  -6   3   0   66.99    1.90
   5  -3   0  261.47    6.20
   5  -3   0  264.97    6.30
   5  -3   0  266.97    5.90
   5  -3   0  254.27    6.30
  -5   3   0  267.57    6.00
  -5   3   0  261.37    6.40
  -5   3   0  269.77    5.90
   4  -3   0  124.39    3.20
   4  -3   0  120.99    2.90
   4  -3   0  120.49    2.90
   4  -3   0  122.09    3.20
  -4   3   0  122.79    2.90
  -4   3   0  119.19    3.20
  -4   3   0  120.49    3.20
  -4   3   0  121.89    2.90
   3  -3   0  326.67    7.20
   3  -3   0  320.37    7.30
   3  -3   0  324.57    7.30
   3  -3   0  325.17    7.00
  -3   3   0  304.47    7.50
  -3   3   0  312.47    7.30
  -3   3   0  328.27    7.10
  -3   3   0  334.97    7.20
   2  -3   0  390.96    8.50
   2  -3   0  381.66    8.50
   2  -3   0  390.56    8.40
  -2   3   0  392.06    8.60
  -2   3   0  390.26    8.50
  -2   3   0  385.96    8.40
   1  -3   0   17.50    0.70
   1  -3   0   18.70    0.60
  -1   3   0   19.10    0.70
  -1   3   0   18.50    0.60
  -1   3   0   18.00    0.60
   0  -3   0 1038.70   22.70
   0  -3   0 1092.79   22.80
   0  -3   0 1072.49   22.80
   0  -3   0 1035.50   22.90
   0   3   0 1038.30   22.90
   0   3   0 1050.19   22.90
   0   3   0 1083.79   22.80
   0   3   0 1105.79   22.80
  -1  -3   0  188.98    4.30
  -1  -3   0  187.98    4.20
  -1  -3   0  177.18    4.30
  -1  -3   0  179.08    4.50
   1   3   0  193.48    4.20
   1   3   0  191.28    4.30
   1   3   0  184.48    4.30
  -2  -3   0 1129.99   23.90
  -2  -3   0 1107.19   24.10
  -2  -3   0 1126.39   24.00
  -2  -3   0 1100.39   24.10
   2   3   0 1093.69   24.00
   2   3   0 1126.39   23.90
   2   3   0 1129.59   24.10
  -3  -3   0  113.69    3.00
  -3  -3   0  114.29    2.90
   3   3   0  116.09    3.10
   3   3   0  112.49    2.80
   3   3   0  113.39    2.70
   3   3   0  113.69    3.00
   3   3   0  110.89    2.90
  -4  -3   0  493.15   11.10
  -4  -3   0  488.45   11.00
   4   3   0  500.75   11.20
   4   3   0  476.25   11.00
   4   3   0  495.75   11.00
   4   3   0  502.55   10.80
   4   3   0  485.05   11.00
  -5  -3   0   78.89    2.40
  -5  -3   0   76.59    2.30
   5   3   0   76.79    2.30
   5   3   0   75.79    2.60
   5   3   0   77.39    2.30
   5   3   0   76.79    2.40
   5   3   0   76.59    2.00
  -6  -3   0  143.99    3.70
  -6  -3   0  154.78    4.30
  -6  -3   0  146.69    4.00
  -6  -3   0  153.98    4.10
   6   3   0  154.48    4.00
   6   3   0  152.98    4.10
   6   3   0  151.88    4.30
   6   3   0  154.78    3.60
  -7  -3   0   67.09    2.50
  -7  -3   0   66.19    1.90
  -7  -3   0   71.89    2.70
   7   3   0   68.19    1.80
   7   3   0   66.69    2.40
   7   3   0   63.59    2.60
  -8  -3   0  100.89    3.60
  -8  -3   0   96.59    3.30
   8   3   0   97.79    3.20
  -9  -3   0   17.40    1.90
  -9  -3   0   18.10    2.10
   9   3   0   17.30    1.70
 -10  -3   0   61.69    3.00
 -10  -3   0   65.69    3.30
  10   3   0   64.49    2.90
 -11  -3   0    9.10    1.80
 -11  -3   0    7.80    1.50
  11   3   0   11.90    2.10
 -12  -3   0   17.80    3.20
 -12  -3   0   13.20    3.30
  12   3   0   13.90    2.60
  12   3   0   10.70    1.80
  12  -4   0    0.20    1.40
 -12   4   0    2.10    1.80
  11  -4   0   29.70    2.40
 -11   4   0   26.10    2.90
 -11   4   0   28.90    2.20
  10  -4   0    4.50    1.10
 -10   4   0    2.90    0.90
 -10   4   0    3.90    1.30
   9  -4   0   72.79    2.60
   9  -4   0   77.09    2.90
  -9   4   0   75.29    2.50
  -9   4   0   72.79    3.20
   8  -4   0   54.79    2.00
   8  -4   0   55.59    2.20
  -8   4   0   49.70    1.60
  -8   4   0   54.49    2.60
  -8   4   0   52.89    1.90
   7  -4   0   53.99    1.80
   7  -4   0   55.19    1.60
   7  -4   0   52.99    2.00
   7  -4   0   52.49    2.50
  -7   4   0   54.69    1.60
  -7   4   0   52.19    2.30
  -7   4   0   53.49    1.80
   6  -4   0   27.70    1.20
   6  -4   0   27.50    1.60
   6  -4   0   26.10    1.10
   6  -4   0   28.00    1.30
   6  -4   0   26.30    1.50
  -6   4   0   28.50    1.10
  -6   4   0   28.70    1.10
  -6   4   0   25.80    1.50
   5  -4   0  106.59    2.90
   5  -4   0  109.29    2.80
   5  -4   0  107.29    3.10
   5  -4   0  105.99    2.80
   5  -4   0  106.89    3.10
  -5   4   0  107.19    3.10
  -5   4   0  107.69    3.10
  -5   4   0  108.09    2.70
  -5   4   0  111.09    2.80
   4  -4   0   45.50    1.60
   4  -4   0   47.60    1.70
   4  -4   0   47.70    1.30
   4  -4   0   47.70    1.50
  -4   4   0   46.50    1.40
  -4   4   0   46.60    1.70
  -4   4   0   46.10    1.70
   3  -4   0  333.17    7.20
   3  -4   0  306.37    7.50
   3  -4   0  328.97    7.30
   3  -4   0  323.77    7.40
  -3   4   0  328.67    7.30
  -3   4   0  326.47    7.40
  -3   4   0  324.57    7.50
  -3   4   0  330.87    7.20
   2  -4   0   10.10    0.70
   2  -4   0    9.10    0.50
   2  -4   0    9.80    0.60
  -2   4   0    9.70    0.50
  -2   4   0    9.10    0.60
  -2   4   0    9.70    0.60
  -2   4   0    8.60    0.60
   1  -4   0  194.78    4.70
   1  -4   0  201.98    4.50
   1  -4   0  198.68    4.70
  -1   4   0  204.18    4.60
  -1   4   0  196.48    4.50
  -1   4   0  192.18    4.70
  -1   4   0  205.28    4.50
  -1   4   0  201.98    4.70
   0  -4   0   79.59    2.10
   0  -4   0   79.29    2.10
   0  -4   0   76.79    2.10
   0  -4   0   78.69    2.00
   0   4   0   80.19    2.00
   0   4   0   81.09    2.10
   0   4   0   77.49    2.10
   0   4   0   81.99    2.10
  -1  -4   0    6.60    0.60
  -1  -4   0    6.30    0.50
  -1  -4   0    6.20    0.50
  -1  -4   0    5.80    0.60
   1   4   0    6.10    0.60
   1   4   0    6.40    0.50
   1   4   0    6.00    0.50
   1   4   0    5.20    0.60
  -2  -4   0    0.10    0.20
  -2  -4   0    0.40    0.30
  -2  -4   0    0.40    0.30
  -2  -4   0    0.80    0.30
   2   4   0    0.30    0.30
   2   4   0    0.50    0.30
   2   4   0    0.40    0.40
   2   4   0    0.20    0.30
  -3  -4   0    0.10    0.30
  -3  -4   0    0.20    0.40
  -3  -4   0    0.10    0.30
   3   4   0    0.00    0.30
   3   4   0    0.90    0.50
   3   4   0   -0.20    0.40
   3   4   0    0.90    0.30
   3   4   0   -0.10    0.30
  -4  -4   0    1.30    0.50
  -4  -4   0    2.30    0.50
  -4  -4   0    0.50    0.30
   4   4   0    1.00    0.50
   4   4   0    1.50    0.60
   4   4   0    1.40    0.40
   4   4   0    1.50    0.40
   4   4   0    1.60    0.40
  -5  -4   0    9.60    1.10
  -5  -4   0    9.40    0.80
  -5  -4   0    8.20    1.00
   5   4   0    9.90    0.90
   5   4   0   11.50    1.20
   5   4   0   10.40    0.80
   5   4   0   10.10    1.30
   5   4   0   10.20    0.90
  -6  -4   0   12.50    1.30
  -6  -4   0   12.00    1.30
  -6  -4   0   12.70    0.90
   6   4   0   13.60    1.10
   6   4   0   13.70    1.60
   6   4   0   14.00    1.10
   6   4   0   12.80    0.90
  -7  -4   0    9.20    0.90
  -7  -4   0    9.10    1.40
   7   4   0    6.40    1.20
   7   4   0    7.60    0.80
   7   4   0    8.70    1.20
  -8  -4   0    0.40    0.80
  -8  -4   0    0.00    0.50
   8   4   0   -0.40    0.70
   8   4   0    0.30    0.90
  -9  -4   0    1.00    1.00
   9   4   0    1.60    0.90
   9   4   0    1.40    0.90
 -10  -4   0    1.80    1.20
  10   4   0    1.90    1.10
  10   4   0    2.00    1.10
 -11  -4   0    1.80    1.40
  11   4   0   -1.10    1.20
  11   4   0    2.20    1.20
 -12  -4   0   -0.80    1.90
  12   4   0   -1.00    1.40
  12   4   0    1.30    1.50
  12  -5   0   32.30    3.00
 -12   5   0   23.40    3.50
  11  -5   0    4.10    1.40
 -11   5   0    4.20    1.70
  10  -5   0  123.09    4.10
 -10   5   0  123.59    4.60
 -10   5   0  118.69    3.60
   9  -5   0   -0.40    0.90
   9  -5   0   -0.30    0.90
   9  -5   0    0.30    0.60
  -9   5   0   -0.30    0.70
  -9   5   0   -1.10    1.00
   8  -5   0  251.97    5.90
   8  -5   0  257.07    6.30
   8  -5   0  244.18    5.80
  -8   5   0  219.08    8.00
  -8   5   0  245.18    5.80
  -8   5   0  250.47    5.90
   7  -5   0   -0.80    0.80
   7  -5   0   -0.10    0.60
   7  -5   0   -0.70    0.50
   7  -5   0    0.60    0.60
  -7   5   0    0.40    0.50
  -7   5   0   -0.10    0.50
  -7   5   0   -0.10    0.70
   6  -5   0  218.38    5.20
   6  -5   0  215.58    5.00
   6  -5   0  218.68    5.30
   6  -5   0  207.18    5.50
  -6   5   0  217.48    5.70
  -6   5   0  213.88    5.10
  -6   5   0  214.98    5.10
   5  -5   0   28.90    1.10
   5  -5   0   29.20    1.40
   5  -5   0   27.40    1.20
  -5   5   0   28.00    1.10
  -5   5   0   28.20    1.20
  -5   5   0   27.50    1.50
  -5   5   0   26.90    1.50
   4  -5   0  411.26    9.60
   4  -5   0  414.56    9.50
   4  -5   0  428.66    9.50
  -4   5   0  424.86    9.70
  -4   5   0  424.36    9.50
  -4   5   0  423.16    9.60
  -4   5   0  424.86    9.30
   3  -5   0  102.69    2.70
   3  -5   0  104.89    2.90
   3  -5   0   95.59    2.70
   3  -5   0  106.29    2.80
  -3   5   0  105.09    2.60
  -3   5   0  103.49    2.80
  -3   5   0  105.99    2.80
  -3   5   0  106.49    2.90
   2  -5   0  939.61   20.50
   2  -5   0  963.80   20.70
   2  -5   0  962.20   20.70
  -2   5   0  967.50   20.40
  -2   5   0  899.61   20.70
  -2   5   0  949.21   20.70
  -2   5   0  964.60   20.60
   1  -5   0   21.10    1.00
   1  -5   0   22.90    1.00
   1  -5   0   22.90    0.90
  -1   5   0   22.40    1.00
  -1   5   0   22.20    1.00
  -1   5   0   22.30    0.90
  -1   5   0   21.20    1.00
  -1   5   0   20.60    1.00
   0  -5   0  708.03   15.70
   0  -5   0  723.83   15.50
   0  -5   0  710.33   15.60
   0  -5   0  720.53   15.60
   0   5   0  721.93   15.60
   0   5   0  703.33   15.70
   0   5   0  712.53   15.70
  -1  -5   0  272.17    6.30
  -1  -5   0  276.27    6.30
  -1  -5   0  265.77    6.30
   1   5   0  274.07    6.30
   1   5   0  263.57    6.30
   1   5   0  263.87    6.10
   1   5   0  275.17    6.30
  -2  -5   0 1014.20   22.50
  -2  -5   0 1029.40   22.60
  -2  -5   0 1031.10   22.70
  -2  -5   0 1035.70   22.40
   2   5   0 1057.69   22.50
   2   5   0 1031.80   22.60
   2   5   0 1046.30   22.60
   2   5   0 1063.49   22.50
  -3  -5   0  415.66    9.60
  -3  -5   0  432.46    9.80
  -3  -5   0  422.86    9.60
  -3  -5   0  421.56    9.70
   3   5   0  421.06    9.80
   3   5   0  427.76    9.70
   3   5   0  428.36    9.60
   3   5   0  432.36    9.60
  -4  -5   0 1132.29   24.80
  -4  -5   0 1132.79   24.50
  -4  -5   0 1128.69   24.50
   4   5   0 1137.69   24.50
   4   5   0 1106.79   24.70
   4   5   0 1129.79   24.60
   4   5   0 1127.09   24.40
   4   5   0 1123.79   24.80
  -5  -5   0    5.40    0.80
  -5  -5   0    5.60    1.10
  -5  -5   0    6.00    1.10
   5   5   0    6.70    0.90
   5   5   0    5.70    0.90
   5   5   0    5.90    1.40
   5   5   0    6.70    0.90
   5   5   0    5.50    1.30
  -6  -5   0  393.86    9.40
  -6  -5   0  377.06    9.20
  -6  -5   0  373.16    8.70
   6   5   0  372.46    8.90
   6   5   0  380.56    8.60
   6   5   0  381.06    9.00
  -7  -5   0  133.69    3.50
  -7  -5   0  134.59    4.20
   7   5   0  135.99    3.90
   7   5   0  134.29    3.90
   7   5   0  131.59    3.50
  -8  -5   0   63.09    2.20
  -8  -5   0   64.79    2.90
   8   5   0   62.19    2.60
   8   5   0   59.69    2.90
   8   5   0   62.59    2.10
  -9  -5   0   12.40    1.30
  -9  -5   0   12.60    2.20
   9   5   0   10.10    1.70
   9   5   0   14.40    1.80
 -10  -5   0   46.70    3.20
  10   5   0   44.80    2.70
  10   5   0   48.70    2.70
 -11  -5   0    7.30    1.90
  11   5   0    6.10    1.50
  12  -6   0    0.10    1.60
  11  -6   0   -0.60    1.30
 -11   6   0   -2.50    1.50
  10  -6   0    4.90    1.20
 -10   6   0    1.40    1.40
 -10   6   0    1.70    0.90
   9  -6   0    4.00    0.80
  -9   6   0    3.20    1.30
  -9   6   0    3.70    0.90
   8  -6   0    1.00    0.70
   8  -6   0    1.60    0.80
   8  -6   0    0.80    0.60
  -8   6   0    1.10    0.70
  -8   6   0   -0.20    0.70
  -8   6   0    0.20    0.90
   7  -6   0   37.40    1.80
   7  -6   0   37.90    1.50
   7  -6   0   36.00    1.60
   7  -6   0   36.90    2.30
  -7   6   0   35.80    1.50
  -7   6   0   37.10    1.70
  -7   6   0   39.00    2.20
   6  -6   0   15.40    1.10
   6  -6   0   17.50    1.10
   6  -6   0   18.00    1.60
   6  -6   0   17.50    1.20
  -6   6   0   16.80    1.30
  -6   6   0   16.90    1.10
  -6   6   0   18.40    1.50
   5  -6   0    0.20    0.40
   5  -6   0   -0.10    0.40
   5  -6   0   -0.40    0.60
   5  -6   0   -0.50    0.70
  -5   6   0   -0.20    0.60
  -5   6   0    0.10    0.40
  -5   6   0    0.40    0.50
  -5   6   0    0.10    0.60
   4  -6   0   14.70    1.00
   4  -6   0   16.20    1.00
   4  -6   0   13.40    1.20
  -4   6   0   14.70    1.10
  -4   6   0   14.50    1.00
  -4   6   0   13.60    1.20
  -4   6   0   15.50    1.20
  -4   6   0   15.30    0.90
   3  -6   0  178.08    4.30
   3  -6   0  178.78    4.60
   3  -6   0  182.88    4.50
  -3   6   0  179.78    4.20
  -3   6   0  179.68    4.40
  -3   6   0  183.28    4.40
  -3   6   0  184.88    4.70
  -3   6   0  176.68    4.50
   2  -6   0   14.20    0.90
   2  -6   0   13.10    1.00
   2  -6   0   13.20    0.80
  -2   6   0   15.00    1.00
  -2   6   0   13.10    0.90
  -2   6   0   13.30    0.80
  -2   6   0   13.50    1.00
  -2   6   0   12.50    0.70
   1  -6   0  136.79    3.60
   1  -6   0  133.39    3.30
   1  -6   0  135.29    3.50
  -1   6   0  134.09    3.50
  -1   6   0  136.79    3.60
  -1   6   0  137.39    3.50
  -1   6   0  134.99    3.30
  -1   6   0  136.89    3.30
   0  -6   0   34.10    1.40
   0  -6   0   35.70    1.40
   0  -6   0   34.40    1.40
   0  -6   0   34.70    1.20
   0   6   0   34.40    1.40
   0   6   0   33.60    1.50
   0   6   0   34.60    1.40
   0   6   0   34.70    1.20
  -1  -6   0    0.50    0.40
  -1  -6   0    0.20    0.40
  -1  -6   0    0.80    0.40
  -1  -6   0    1.00    0.50
   1   6   0    0.80    0.40
   1   6   0    1.10    0.40
   1   6   0    1.40    0.40
   1   6   0    1.40    0.60
  -2  -6   0   40.10    1.70
  -2  -6   0   41.80    1.60
  -2  -6   0   44.10    1.60
  -2  -6   0   42.10    1.50
   2   6   0   42.20    1.50
   2   6   0   42.60    1.60
   2   6   0   43.10    1.80
   2   6   0   41.30    1.60
  -3  -6   0   88.69    2.70
  -3  -6   0   87.79    2.60
  -3  -6   0   91.89    2.70
  -3  -6   0   90.09    2.80
   3   6   0   92.19    2.60
   3   6   0   91.99    2.90
   3   6   0   88.59    2.70
   3   6   0   88.39    2.60
  -4  -6   0   29.30    1.40
  -4  -6   0   27.60    1.50
  -4  -6   0   31.00    1.70
   4   6   0   29.20    1.50
   4   6   0   27.60    1.80
   4   6   0   31.80    1.80
   4   6   0   30.20    1.50
   4   6   0   31.50    1.40
  -5  -6   0  103.39    3.00
  -5  -6   0  104.89    3.30
  -5  -6   0   99.89    3.10
   5   6   0  102.19    2.90
   5   6   0  102.09    3.00
   5   6   0  102.69    3.10
  -6  -6   0   13.00    1.20
  -6  -6   0   10.90    1.50
   6   6   0   12.40    1.30
   6   6   0   14.10    1.30
   6   6   0   11.30    1.30
  -7  -6   0    5.30    2.00
  -7  -6   0    8.20    1.20
   7   6   0    5.80    1.00
   7   6   0    6.30    1.30
   7   6   0    6.60    1.70
  -8  -6   0    6.80    1.40
  -8  -6   0    3.70    1.20
   8   6   0    4.80    0.90
   8   6   0    4.50    1.00
   8   6   0    4.40    1.00
  -9  -6   0    0.60    0.90
  -9  -6   0   -2.10    1.10
   9   6   0    1.60    1.00
   9   6   0   -0.90    0.90
 -10  -6   0   13.00    2.80
  10   6   0    9.20    2.10
  10   6   0    4.90    1.40
 -11  -6   0    9.20    2.00
  11   6   0    6.90    1.60
  11   6   0    5.10    1.70
  11  -7   0   21.60    2.80
 -11   7   0   23.50    3.20
  10  -7   0   23.60    2.50
 -10   7   0   21.10    2.90
   9  -7   0   88.59    3.00
   9  -7   0   91.59    3.40
  -9   7   0   96.89    4.00
  -9   7   0   86.89    2.80
   8  -7   0    8.00    1.30
   8  -7   0    7.00    1.50
   8  -7   0    8.60    1.40
  -8   7   0    6.50    1.60
  -8   7   0    7.90    1.30
  -8   7   0   10.90    2.00
   7  -7   0   74.89    2.60
   7  -7   0   70.89    2.50
   7  -7   0   72.09    2.30
  -7   7   0   72.39    2.30
  -7   7   0   67.79    2.60
  -7   7   0   77.99    3.10
   6  -7   0    3.80    1.00
   6  -7   0    4.70    0.90
   6  -7   0    3.50    0.70
  -6   7   0    5.90    1.30
  -6   7   0    5.80    1.40
  -6   7   0    5.10    1.00
  -6   7   0    6.20    1.50
   5  -7   0   58.69    2.10
   5  -7   0   54.79    2.10
  -5   7   0   59.89    2.40
  -5   7   0   58.19    2.20
  -5   7   0   56.89    2.10
  -5   7   0   59.19    1.90
  -5   7   0   59.29    2.00
   4  -7   0  111.99    3.10
   4  -7   0  121.09    3.40
  -4   7   0  117.79    3.00
  -4   7   0  113.69    3.20
  -4   7   0  115.39    3.30
  -4   7   0  118.99    3.30
  -4   7   0  120.39    3.60
   3  -7   0  182.88    4.50
   3  -7   0  190.68    4.80
   3  -7   0  186.58    4.90
  -3   7   0  184.38    4.80
  -3   7   0  188.68    4.50
  -3   7   0  186.48    4.70
  -3   7   0  194.58    5.00
  -3   7   0  192.28    4.70
   2  -7   0  371.56    8.50
   2  -7   0  347.27    8.40
   2  -7   0  363.06    8.20
  -2   7   0  361.06    8.20
  -2   7   0  360.16    8.20
  -2   7   0  371.26    8.60
  -2   7   0  354.76    8.50
  -2   7   0  369.66    8.40
   1  -7   0  170.58    4.20
   1  -7   0  174.98    4.50
  -1   7   0  174.68    4.20
  -1   7   0  176.58    4.30
  -1   7   0  175.28    4.50
  -1   7   0  170.28    4.50
  -1   7   0  173.88    4.40
   0  -7   0  198.68    4.70
   0  -7   0  196.58    5.00
   0  -7   0  194.48    4.90
   0  -7   0  197.38    4.90
   0   7   0  201.58    4.70
   0   7   0  197.98    5.00
   0   7   0  194.68    5.00
   0   7   0  192.78    5.00
  -1  -7   0   63.89    2.00
  -1  -7   0   63.69    2.20
  -1  -7   0   58.29    2.10
  -1  -7   0   65.79    2.20
   1   7   0   63.19    2.20
   1   7   0   63.09    2.30
   1   7   0   62.79    2.10
   1   7   0   64.09    1.90
  -2  -7   0  136.69    3.50
  -2  -7   0  132.89    3.80
  -2  -7   0  131.29    3.70
  -2  -7   0  133.59    3.70
   2   7   0  135.49    3.70
   2   7   0  135.69    3.70
   2   7   0  133.69    3.50
   2   7   0  131.39    3.80
  -3  -7   0  136.69    4.00
  -3  -7   0  144.79    3.90
  -3  -7   0  140.19    4.00
  -3  -7   0  139.79    3.70
   3   7   0  141.69    3.90
   3   7   0  136.79    4.10
   3   7   0  144.29    3.70
   3   7   0  142.19    3.90
  -4  -7   0   85.89    2.90
  -4  -7   0   84.49    2.70
  -4  -7   0   79.99    2.70
   4   7   0   83.49    2.70
   4   7   0   82.99    2.60
   4   7   0   81.39    2.70
  -5  -7   0  130.09    3.90
  -5  -7   0  138.99    4.20
  -5  -7   0  134.19    3.80
   5   7   0  137.39    3.90
   5   7   0  130.49    3.80
   5   7   0  136.99    3.80
  -6  -7   0   11.30    1.40
   6   7   0   12.10    1.60
   6   7   0   14.20    1.40
  -7  -7   0   44.80    2.70
  -7  -7   0   48.40    2.20
   7   7   0   43.90    2.20
   7   7   0   48.90    2.40
  -8  -7   0    4.60    1.00
  -8  -7   0    3.50    1.40
   8   7   0    3.00    1.10
   8   7   0    3.30    1.10
  -9  -7   0   15.10    3.00
  -9  -7   0   20.80    2.30
   9   7   0   21.00    2.40
   9   7   0   14.80    2.30
 -10  -7   0    5.10    1.80
  10   7   0    5.80    1.50
  10   7   0   13.50    2.50
  11  -8   0    1.40    1.60
  10  -8   0   -0.30    1.30
 -10   8   0   -1.20    1.60
   9  -8   0   14.30    1.90
   9  -8   0   17.70    2.10
  -9   8   0   17.00    2.80
   8  -8   0   20.60    1.70
   8  -8   0   18.70    1.90
  -8   8   0   17.80    1.50
  -8   8   0   22.40    2.50
   7  -8   0   40.80    2.00
   7  -8   0   42.30    2.10
  -7   8   0   41.30    2.30
  -7   8   0   42.70    2.50
  -7   8   0   42.20    1.80
   6  -8   0   59.49    2.50
   6  -8   0   64.69    2.50
  -6   8   0   69.89    2.90
  -6   8   0   65.99    2.70
  -6   8   0   61.09    2.40
  -6   8   0   63.59    2.10
   5  -8   0    5.50    1.20
   5  -8   0    5.40    0.90
  -5   8   0    5.50    0.90
  -5   8   0    8.90    1.10
  -5   8   0   10.10    1.50
  -5   8   0    6.00    1.30
   4  -8   0   62.89    2.30
   4  -8   0   59.69    2.10
  -4   8   0   62.59    2.20
  -4   8   0   61.99    2.50
  -4   8   0   61.09    2.00
  -4   8   0   60.69    2.30
   3  -8   0   -0.20    0.60
   3  -8   0   -0.40    0.50
  -3   8   0   -0.60    0.50
  -3   8   0    0.80    0.60
  -3   8   0    0.20    0.50
  -3   8   0   -0.50    0.70
   2  -8   0   91.39    2.60
   2  -8   0   92.69    2.90
  -2   8   0   93.69    3.00
  -2   8   0   91.99    2.60
  -2   8   0   88.89    2.90
  -2   8   0   92.89    2.60
   1  -8   0    0.30    0.50
   1  -8   0   -0.60    0.60
  -1   8   0    0.00    0.50
  -1   8   0   -0.90    0.70
  -1   8   0   -0.50    0.40
  -1   8   0    0.30    0.60
   0  -8   0  167.88    4.10
   0  -8   0  164.58    4.50
   0   8   0  160.88    4.00
   0   8   0  167.48    4.20
   0   8   0  157.88    4.40
   0   8   0  161.18    4.50
  -1  -8   0   32.30    1.70
  -1  -8   0   29.30    1.40
  -1  -8   0   32.00    1.60
   1   8   0   28.50    1.90
   1   8   0   31.00    1.40
   1   8   0   28.90    1.60
  -2  -8   0  125.69    3.80
  -2  -8   0  132.69    3.80
  -2  -8   0  127.29    3.50
   2   8   0  131.09    3.70
   2   8   0  130.59    3.50
  -3  -8   0   23.30    1.50
  -3  -8   0   24.20    1.50
  -3  -8   0   22.00    1.60
   3   8   0   23.00    1.50
   3   8   0   22.30    1.50
  -4  -8   0   39.60    2.20
  -4  -8   0   42.20    2.00
  -4  -8   0   42.50    2.10
   4   8   0   44.00    2.00
   4   8   0   44.30    2.00
  -5  -8   0   11.80    3.00
  -5  -8   0    8.50    1.50
   5   8   0    6.90    1.80
   5   8   0   10.50    1.40
  -6  -8   0   19.10    2.00
  -6  -8   0   17.80    1.70
   6   8   0   16.10    1.70
   6   8   0   19.00    1.70
  -7  -8   0   39.00    2.30
  -7  -8   0   37.40    2.70
   7   8   0   33.40    2.20
   7   8   0   40.70    2.40
  -8  -8   0   24.40    2.20
  -8  -8   0   30.80    2.90
   8   8   0   30.70    2.40
   8   8   0   30.20    2.40
  -9  -8   0   18.30    3.10
   9   8   0   23.20    2.70
   9   8   0   19.30    2.50
 -10  -8   0   26.40    3.80
  10   8   0   23.80    3.00
  10   8   0   26.20    3.10
  10  -9   0    4.10    1.60
 -10   9   0    6.50    1.90
   9  -9   0   44.70    2.80
   9  -9   0   42.10    2.70
  -9   9   0   48.90    3.70
   8  -9   0    1.90    1.10
   8  -9   0    2.00    1.10
  -8   9   0    3.00    1.40
   7  -9   0   88.39    3.10
   7  -9   0   87.99    3.30
  -7   9   0   95.09    3.90
  -7   9   0   84.49    2.80
   6  -9   0    4.30    1.20
   6  -9   0    8.30    1.60
  -6   9   0    8.10    1.70
  -6   9   0   11.90    2.10
  -6   9   0    6.80    1.20
  -6   9   0    6.80    1.30
   5  -9   0   74.29    2.70
   5  -9   0   79.19    2.90
  -5   9   0   78.29    2.80
  -5   9   0   77.59    2.50
  -5   9   0   69.49    2.80
  -5   9   0   80.09    3.10
   4  -9   0   -1.00    0.70
   4  -9   0   -0.10    0.70
  -4   9   0    1.90    1.00
  -4   9   0    0.00    0.60
  -4   9   0   -0.20    0.80
   3  -9   0    3.00    0.80
   3  -9   0    2.00    0.80
  -3   9   0    0.80    1.00
  -3   9   0    3.00    0.60
  -3   9   0    3.60    0.70
  -3   9   0    5.10    1.30
   2  -9   0   15.60    1.40
   2  -9   0   18.30    1.50
  -2   9   0   19.20    1.60
  -2   9   0   13.80    1.80
  -2   9   0   17.50    1.20
  -2   9   0   17.00    1.30
   1  -9   0    8.90    1.30
   1  -9   0   10.20    1.20
  -1   9   0    9.10    1.70
  -1   9   0   10.30    1.10
  -1   9   0   12.20    1.40
  -1   9   0   10.60    1.10
   0  -9   0   -0.20    0.60
   0  -9   0    0.60    0.70
   0   9   0    0.80    0.60
   0   9   0   -0.20    0.50
   0   9   0    0.20    0.70
   0   9   0    0.40    1.00
  -1  -9   0   19.70    1.50
  -1  -9   0   21.90    1.70
  -1  -9   0   23.30    1.60
   1   9   0   20.70    1.60
   1   9   0   21.70    1.30
  -2  -9   0    6.50    1.30
  -2  -9   0    6.70    1.50
  -2  -9   0    5.60    1.30
   2   9   0    6.10    1.10
   2   9   0    5.60    1.30
  -3  -9   0  112.49    3.50
  -3  -9   0  117.99    3.70
  -3  -9   0  119.09    3.90
   3   9   0  113.79    4.70
   3   9   0  116.99    3.40
  -4  -9   0    6.10    1.10
  -4  -9   0    4.60    1.00
   4   9   0    6.10    1.40
   4   9   0    3.90    0.90
  -5  -9   0   42.50    2.30
  -5  -9   0   42.60    2.60
   5   9   0   44.10    2.30
   5   9   0   44.70    2.30
  -6  -9   0    0.70    1.20
  -6  -9   0    1.60    1.00
   6   9   0    0.10    0.90
   6   9   0    1.10    1.40
  -7  -9   0    4.10    1.50
  -7  -9   0    2.10    1.50
   7   9   0    7.70    2.00
   7   9   0    1.40    1.10
  -8  -9   0   -1.80    1.50
   8   9   0   -0.80    1.30
   8   9   0    0.90    1.20
  -9  -9   0    0.00    1.80
   9   9   0   -0.80    1.40
   9   9   0    2.30    1.60
   9 -10   0    0.20    1.40
   9 -10   0    2.00    1.40
  -9  10   0    3.60    1.80
   8 -10   0   24.80    2.40
   8 -10   0   28.90    2.50
  -8  10   0   28.90    3.30
   7 -10   0    5.20    1.20
   7 -10   0    6.40    1.30
  -7  10   0   12.20    2.60
   6 -10   0   52.79    2.70
  -6  10   0   54.19    2.80
  -6  10   0   58.49    3.20
  -6  10   0   52.89    2.20
   5 -10   0    4.80    1.00
  -5  10   0    4.30    0.90
  -5  10   0    9.70    1.90
  -5  10   0    5.20    1.20
   4 -10   0   92.79    3.40
   4 -10   0   85.79    3.00
  -4  10   0   97.49    3.50
  -4  10   0   83.09    3.30
  -4  10   0   88.49    3.10
  -4  10   0   90.49    2.90
   3 -10   0    1.20    1.00
   3 -10   0    0.20    0.80
  -3  10   0    2.00    0.90
  -3  10   0   -1.30    1.20
  -3  10   0   -0.40    0.70
  -3  10   0    0.40    0.70
   2 -10   0   79.19    3.00
   2 -10   0   67.69    2.50
  -2  10   0   77.39    2.50
  -2  10   0   71.09    2.90
  -2  10   0   76.79    2.50
  -2  10   0   68.89    3.10
   1 -10   0    8.10    1.50
   1 -10   0    6.60    1.50
  -1  10   0    7.40    1.20
  -1  10   0    7.90    1.50
  -1  10   0    6.00    1.20
   0 -10   0   54.29    2.20
   0 -10   0   51.99    2.40
   0  10   0   54.99    2.50
   0  10   0   52.89    2.00
   0  10   0   53.89    2.20
  -1 -10   0   50.99    2.40
  -1 -10   0   48.50    2.40
  -1 -10   0   46.80    2.10
   1  10   0   45.80    2.40
   1  10   0   48.30    2.20
   1  10   0   47.00    2.00
  -2 -10   0  100.29    3.50
  -2 -10   0  101.09    3.20
  -2 -10   0   95.99    3.60
   2  10   0   95.69    3.40
   2  10   0   98.79    3.10
  -3 -10   0    7.90    1.70
  -3 -10   0    6.60    1.30
   3  10   0    7.70    1.60
   3  10   0    7.30    1.50
  -4 -10   0  123.49    4.40
  -4 -10   0  126.59    4.20
   4  10   0  123.39    4.10
   4  10   0  127.89    3.90
  -5 -10   0    1.10    1.30
  -5 -10   0    1.10    1.10
   5  10   0    2.30    1.00
   5  10   0    0.70    1.10
  -6 -10   0   71.49    3.30
  -6 -10   0   77.39    3.60
   6  10   0   62.89    3.20
   6  10   0   70.49    3.30
  -7 -10   0   22.00    3.00
  -7 -10   0   14.10    2.60
   7  10   0   14.30    2.30
   7  10   0   16.60    2.70
  -8 -10   0   29.10    3.40
  -8 -10   0   26.90    3.00
   8  10   0   28.50    2.90
   8  10   0   28.20    3.30
   8 -11   0    1.80    1.50
  -8  11   0    1.00    1.70
   7 -11   0   -0.30    1.20
   7 -11   0    1.70    1.30
  -7  11   0    2.10    1.60
   6 -11   0    0.30    1.20
  -6  11   0    2.00    1.40
  -6  11   0    0.10    1.30
   5 -11   0    7.50    2.00
  -5  11   0    3.30    1.30
  -5  11   0    3.50    1.10
  -5  11   0    9.50    2.20
   4 -11   0    0.40    1.00
  -4  11   0    0.00    0.90
  -4  11   0    1.40    1.10
  -4  11   0    0.60    1.10
   3 -11   0   -1.70    0.90
  -3  11   0    1.10    0.80
  -3  11   0    2.60    1.10
  -3  11   0    0.70    0.90
   2 -11   0    1.20    0.90
  -2  11   0    2.40    1.10
  -2  11   0    3.50    0.90
  -2  11   0    1.00    0.80
   1 -11   0   -1.20    0.90
  -1  11   0   -0.50    0.80
  -1  11   0    0.30    0.90
  -1  11   0    0.50    1.00
   0 -11   0    2.30    1.00
   0  11   0    1.70    0.80
   0  11   0    1.10    0.90
   0  11   0    1.80    1.00
  -1 -11   0    5.20    1.10
   1  11   0    4.70    1.00
   1  11   0    7.40    1.70
   1  11   0    5.20    1.10
  -2 -11   0    0.90    1.00
  -2 -11   0   -0.50    1.00
   2  11   0    0.80    1.00
   2  11   0   -0.60    0.90
  -3 -11   0    6.90    1.40
  -3 -11   0    9.30    1.90
   3  11   0    6.10    1.30
   3  11   0    6.10    1.20
  -4 -11   0   -1.30    1.10
  -4 -11   0   -0.10    1.30
   4  11   0    0.70    1.10
   4  11   0    0.90    1.20
  -5 -11   0    1.10    1.30
  -5 -11   0    1.70    1.50
   5  11   0    1.90    1.20
   5  11   0   -1.60    1.10
  -6 -11   0    1.30    1.70
  -6 -11   0    2.00    1.40
   6  11   0    1.40    1.30
   6  11   0    0.00    1.40
  -7 -11   0    1.30    1.70
  -7 -11   0    0.70    1.70
   7  11   0   -1.60    1.70
   7  11   0   -1.10    1.50
   7 -12   0   21.00    3.20
  -7  12   0   25.00    4.10
   6 -12   0    1.90    1.40
  -6  12   0    1.70    1.60
   5 -12   0   43.10    3.00
  -5  12   0   50.39    3.30
   4 -12   0    2.80    1.40
  -4  12   0    3.40    1.20
  -4  12   0    3.90    1.40
  -4  12   0    1.80    1.30
   3 -12   0   37.90    2.80
  -3  12   0   39.70    2.50
  -3  12   0   43.90    2.70
  -3  12   0   40.60    2.30
   2 -12   0   12.40    2.20
  -2  12   0    9.60    2.10
  -2  12   0    9.20    2.10
  -2  12   0   13.80    1.90
   1 -12   0   37.80    2.70
  -1  12   0   34.40    2.20
  -1  12   0   38.80    2.70
  -1  12   0   35.60    2.30
   0 -12   0    7.50    1.40
   0  12   0    7.80    1.50
   0  12   0    7.80    1.70
   0  12   0   11.70    1.90
  -1 -12   0   42.00    2.70
   1  12   0   44.80    2.20
   1  12   0   44.20    2.60
   1  12   0   41.40    2.80
  -2 -12   0    8.00    1.40
   2  12   0    5.10    1.40
   2  12   0    5.70    1.30
   2  12   0    6.70    1.20
  -3 -12   0   19.40    2.90
  -3 -12   0   23.40    2.70
   3  12   0   23.60    2.30
   3  12   0   19.70    2.30
  -4 -12   0    5.90    1.60
  -4 -12   0    5.60    1.70
   4  12   0    6.00    1.40
   4  12   0    5.40    1.40
  -5 -12   0   12.90    3.10
  -5 -12   0    9.60    1.80
   5  12   0    8.20    1.70
   5  12   0    8.10    1.60
  -6 -12   0    1.30    1.90
  -6 -12   0    5.30    1.90
   6  12   0    1.70    1.60
   5 -13   0    1.80    1.50
  -5  13   0    3.70    1.80
   4 -13   0   12.50    2.70
  -4  13   0   20.20    3.10
   3 -13   0    0.80    1.40
  -3  13   0    2.20    1.50
  -3  13   0   -1.30    1.30
   2 -13   0    1.10    1.30
  -2  13   0    2.80    1.40
  -2  13   0    2.10    1.40
   1 -13   0    0.80    1.20
  -1  13   0    1.50    1.30
  -1  13   0   -0.10    1.20
   0 -13   0    1.40    1.30
   0  13   0    0.20    1.30
   0  13   0    1.10    1.50
  -1 -13   0    2.10    1.40
   1  13   0   -0.10    1.30
   1  13   0    0.30    1.40
  -2 -13   0    6.60    1.70
   2  13   0    7.90    1.80
   2  13   0    7.10    1.60
  -3 -13   0   -0.80    1.60
   3  13   0   -1.00    1.50
   3  13   0   -0.80    1.40
  -4 -13   0   16.00    3.20
  -4 -13   0   14.40    3.40
   4  13   0    7.90    2.40
   4  13   0   13.80    2.90
   3  13  -1   -2.10    1.60
   3  13  -1   -0.40    2.30
  -3 -13   1    2.30    1.80
  -3 -13   1    0.00    1.70
   2  13  -1   22.10    3.20
   2  13  -1   17.50    2.90
   2  13  -1   17.20    3.00
  -2 -13   1   21.00    2.90
   1  13  -1    0.20    1.50
   1  13  -1    2.10    1.40
  -1 -13   1   -0.60    1.50
   0  13  -1   30.40    2.70
   0  13  -1   30.40    3.10
   0 -13   1   29.60    3.10
  -1  13  -1    0.60    1.30
  -1  13  -1    0.40    1.50
   1 -13   1    1.30    1.30
  -2  13  -1   36.30    2.70
  -2  13  -1   35.80    3.10
   2 -13   1   44.10    3.30
  -3  13  -1    4.40    1.60
   3 -13   1   -0.60    1.40
  -4  13  -1   45.00    3.70
   4 -13   1   39.70    3.50
   5  12  -1    3.60    1.60
   5  12  -1    1.70    1.50
  -5 -12   1    1.10    1.70
  -5 -12   1    0.30    1.90
   4  12  -1   -2.00    1.40
   4  12  -1    1.00    1.40
  -4 -12   1    0.50    1.40
  -4 -12   1   -1.60    1.50
   3  12  -1    2.50    1.40
   3  12  -1    5.70    1.40
  -3 -12   1    3.50    1.60
  -3 -12   1    4.50    1.40
   2  12  -1   -0.40    1.30
   2  12  -1   -0.20    1.40
  -2 -12   1    0.30    1.20
  -2 -12   1   -1.20    1.40
   1  12  -1   -0.50    1.00
   1  12  -1    0.70    1.10
   1  12  -1   -2.00    1.20
  -1 -12   1    0.70    1.10
   0  12  -1   -0.70    1.20
   0  12  -1   -0.20    1.10
   0  12  -1   -0.70    1.00
   0 -12   1   -0.10    1.10
  -1  12  -1    1.20    1.10
  -1  12  -1    2.90    1.10
  -1  12  -1   -0.70    1.10
   1 -12   1   -1.20    1.10
  -2  12  -1   -0.40    1.10
  -2  12  -1   -1.80    1.00
  -2  12  -1    0.30    1.10
   2 -12   1   -0.60    1.10
  -3  12  -1    1.60    1.20
  -3  12  -1    0.80    1.20
  -3  12  -1    1.00    1.10
   3 -12   1   -1.70    1.10
  -4  12  -1    1.50    1.40
  -4  12  -1    1.10    1.30
  -4  12  -1    1.70    1.40
   4 -12   1   -0.30    1.20
  -5  12  -1    4.00    1.50
  -5  12  -1    3.30    1.60
   5 -12   1    1.50    1.40
  -6  12  -1    2.40    1.80
   6 -12   1    2.10    1.50
  -7  12  -1    6.80    3.20
   7 -12   1    2.60    1.70
   6  11  -1   14.30    2.60
   6  11  -1   15.20    3.00
  -6 -11   1   14.20    2.90
  -6 -11   1   19.40    3.50
   5  11  -1    9.30    2.30
   5  11  -1   12.30    2.60
  -5 -11   1   16.00    3.00
  -5 -11   1   13.70    2.60
   4  11  -1   32.90    2.60
   4  11  -1   29.60    2.40
  -4 -11   1   31.90    2.60
  -4 -11   1   32.00    3.00
   3  11  -1    7.50    1.30
   3  11  -1   11.60    2.00
  -3 -11   1   13.10    2.50
  -3 -11   1   10.30    2.10
   2  11  -1   34.70    2.50
   2  11  -1   31.50    2.20
  -2 -11   1   35.60    2.60
  -2 -11   1   30.50    2.50
   1  11  -1   36.40    2.10
   1  11  -1   33.30    2.40
  -1 -11   1   35.50    2.50
  -1 -11   1   33.20    2.50
   0  11  -1    8.40    1.90
   0  11  -1   14.30    1.60
   0  11  -1   14.30    1.80
   0 -11   1   11.80    2.00
  -1  11  -1  100.39    3.80
  -1  11  -1  102.09    3.30
  -1  11  -1  104.99    3.40
   1 -11   1  107.09    3.80
  -2  11  -1   11.00    1.60
  -2  11  -1   10.60    1.70
  -2  11  -1   13.00    2.00
   2 -11   1   13.40    2.00
  -3  11  -1   72.79    2.70
  -3  11  -1   74.69    2.90
  -3  11  -1   74.49    3.20
   3 -11   1   76.79    3.30
  -4  11  -1   29.90    2.40
  -4  11  -1   36.30    2.60
  -4  11  -1   33.20    2.00
   4 -11   1   30.80    2.50
  -5  11  -1   18.20    2.40
  -5  11  -1   19.80    1.80
  -5  11  -1   24.80    2.50
   5 -11   1   18.80    2.30
  -6  11  -1   23.30    2.70
  -6  11  -1   24.60    3.00
   6 -11   1   20.00    2.50
  -7  11  -1    9.40    1.90
  -7  11  -1    8.20    1.90
   7 -11   1   12.70    2.50
  -8  11  -1   15.60    3.30
   8 -11   1   11.30    2.60
   8 -11   1   15.50    2.90
   8  10  -1    1.20    1.90
   8  10  -1    1.20    1.80
   7  10  -1    3.10    1.50
   7  10  -1    3.40    1.60
  -7 -10   1   -2.40    1.60
  -7 -10   1   -0.90    1.40
   6  10  -1    2.80    1.40
   6  10  -1    2.20    1.50
  -6 -10   1    3.30    1.40
  -6 -10   1    2.00    1.50
   5  10  -1    8.90    2.00
   5  10  -1    6.20    1.30
  -5 -10   1    8.30    2.10
  -5 -10   1    6.40    1.50
   4  10  -1   17.70    1.90
   4  10  -1   16.40    2.00
  -4 -10   1   22.40    2.40
  -4 -10   1   17.60    2.10
   3  10  -1    6.20    1.10
   3  10  -1    4.50    1.10
  -3 -10   1    4.00    1.20
  -3 -10   1    3.90    1.10
   2  10  -1   59.29    2.40
   2  10  -1   54.29    2.60
  -2 -10   1   58.19    2.70
   1  10  -1   18.90    1.90
   1  10  -1   18.00    1.60
  -1 -10   1   18.50    1.80
  -1 -10   1   22.70    2.00
  -1 -10   1   14.50    1.90
   0  10  -1   57.69    2.60
   0  10  -1   51.49    2.20
   0  10  -1   53.79    2.30
   0 -10   1   57.69    2.60
   0 -10   1   56.39    2.50
  -1  10  -1   51.19    2.10
  -1  10  -1   50.29    2.50
  -1  10  -1   49.40    2.10
   1 -10   1   51.89    2.40
   1 -10   1   47.00    2.30
  -2  10  -1   25.90    1.70
  -2  10  -1   25.40    2.00
  -2  10  -1   28.60    1.60
  -2  10  -1   19.30    2.30
   2 -10   1   29.70    2.00
   2 -10   1   20.50    2.00
  -3  10  -1   40.70    2.10
  -3  10  -1   37.00    2.20
  -3  10  -1   36.70    1.80
  -3  10  -1   37.40    2.40
   3 -10   1   40.00    2.20
   3 -10   1   38.10    2.40
  -4  10  -1   15.90    1.80
  -4  10  -1   20.40    2.00
  -4  10  -1   17.50    1.50
  -4  10  -1   17.20    2.10
   4 -10   1   11.50    2.00
   4 -10   1   17.00    1.90
  -5  10  -1   10.30    1.40
  -5  10  -1   11.70    1.90
  -5  10  -1   14.00    2.20
   5 -10   1   12.20    1.90
  -6  10  -1   17.40    1.50
  -6  10  -1   24.20    2.60
  -6  10  -1   17.90    2.40
   6 -10   1   14.60    2.10
  -7  10  -1   -0.90    1.30
  -7  10  -1    3.30    1.40
   7 -10   1   -0.80    1.00
  -8  10  -1   15.30    3.00
   8 -10   1   10.30    1.50
   8 -10   1   13.60    2.30
  -9  10  -1    1.00    1.70
   9 -10   1    1.00    1.40
   9 -10   1    0.60    1.40
   8   9  -1    0.60    1.50
   8   9  -1    0.70    1.30
  -8  -9   1    2.50    1.70
  -8  -9   1    1.20    1.40
   7   9  -1    6.10    1.30
   7   9  -1    7.60    1.50
  -7  -9   1    8.90    1.60
  -7  -9   1    9.90    2.20
   6   9  -1   -0.90    1.00
   6   9  -1    0.50    1.10
  -6  -9   1    0.20    1.20
   5   9  -1   27.30    2.10
  -5  -9   1   24.30    2.60
  -5  -9   1   30.20    2.50
   4   9  -1    2.10    0.90
   4   9  -1    2.30    0.90
  -4  -9   1    1.20    1.00
  -4  -9   1    2.40    0.90
   3   9  -1   17.60    1.70
   3   9  -1   14.70    1.60
  -3  -9   1   15.30    1.60
  -3  -9   1   15.70    1.80
   2   9  -1    0.30    0.70
   2   9  -1    0.90    0.70
  -2  -9   1   -0.10    0.90
  -2  -9   1   -0.30    0.80
  -2  -9   1    0.10    0.70
   1   9  -1   13.10    1.50
   1   9  -1   13.60    1.30
  -1  -9   1   10.30    1.50
  -1  -9   1   13.10    1.50
  -1  -9   1   12.90    1.60
   0   9  -1   43.00    1.80
   0   9  -1   40.80    2.10
   0   9  -1   34.10    2.30
   0  -9   1   40.50    2.00
   0  -9   1   40.60    2.00
   0  -9   1   41.90    2.00
  -1   9  -1   97.89    2.80
  -1   9  -1   97.69    3.20
  -1   9  -1   95.99    2.90
  -1   9  -1   87.59    3.20
   1  -9   1   90.29    2.90
   1  -9   1   96.69    3.20
  -2   9  -1   18.30    1.40
  -2   9  -1   15.20    1.80
  -2   9  -1   18.30    1.20
  -2   9  -1   17.60    1.70
   2  -9   1   17.60    1.60
   2  -9   1   16.80    1.60
  -3   9  -1  157.28    4.00
  -3   9  -1  159.98    4.30
  -3   9  -1  157.68    4.60
  -3   9  -1  152.58    4.30
   3  -9   1  164.98    4.60
   3  -9   1  150.58    4.20
  -4   9  -1   -0.30    0.80
  -4   9  -1    1.20    0.90
  -4   9  -1   -0.60    0.60
  -4   9  -1    0.60    1.00
   4  -9   1    0.80    0.90
   4  -9   1    0.50    0.70
  -5   9  -1   63.99    2.80
  -5   9  -1   57.89    2.60
  -5   9  -1   55.59    2.00
  -5   9  -1   51.29    2.30
   5  -9   1   53.69    2.50
   5  -9   1   62.29    2.60
  -6   9  -1    9.60    2.00
  -6   9  -1    4.10    0.70
  -6   9  -1    4.80    1.20
   6  -9   1    4.60    1.00
  -7   9  -1    1.60    0.80
  -7   9  -1    4.40    1.40
  -7   9  -1    1.70    1.30
   7  -9   1    2.40    1.20
  -8   9  -1    2.40    1.40
   8  -9   1    0.90    1.10
  -9   9  -1    0.80    1.50
   9  -9   1    1.10    1.60
   9  -9   1    1.10    1.20
 -10   9  -1    2.80    1.90
  10  -9   1    0.90    1.50
   9   8  -1    3.70    1.50
   9   8  -1    5.90    1.60
  -9  -8   1    5.30    1.90
   8   8  -1   42.10    2.80
   8   8  -1   37.10    2.70
  -8  -8   1   35.60    2.50
  -8  -8   1   37.80    3.50
   7   8  -1   12.20    2.00
   7   8  -1   12.10    2.00
  -7  -8   1   10.30    1.80
  -7  -8   1   14.70    1.90
   6   8  -1   90.39    3.30
   6   8  -1   92.69    3.30
  -6  -8   1   89.39    3.20
  -6  -8   1   92.49    3.70
   5   8  -1   12.40    1.70
   5   8  -1   12.80    1.60
  -5  -8   1    9.80    1.90
  -5  -8   1   12.70    1.60
   4   8  -1  103.29    3.20
   4   8  -1   95.89    3.20
  -4  -8   1   96.49    3.20
  -4  -8   1   99.69    3.50
   3   8  -1    4.80    1.20
   3   8  -1    4.80    1.20
  -3  -8   1    2.50    0.70
  -3  -8   1    8.00    1.50
  -3  -8   1    2.50    0.90
   2   8  -1   97.59    3.10
   2   8  -1   97.89    3.00
  -2  -8   1   97.29    3.00
  -2  -8   1   97.39    3.20
  -2  -8   1  101.59    3.20
   1   8  -1    5.50    1.00
   1   8  -1    5.30    1.10
   1   8  -1    5.30    1.10
  -1  -8   1    5.50    1.20
  -1  -8   1    5.70    1.20
  -1  -8   1    5.20    1.10
   0   8  -1  138.99    4.10
   0   8  -1  145.09    3.80
   0   8  -1  145.49    4.10
   0  -8   1  145.89    4.00
   0  -8   1  142.79    3.80
   0  -8   1  150.28    4.10
  -1   8  -1   64.99    2.10
  -1   8  -1   64.59    2.40
  -1   8  -1   63.79    2.10
  -1   8  -1   61.79    2.40
   1  -8   1   60.49    2.20
   1  -8   1   68.89    2.40
  -2   8  -1  141.99    3.80
  -2   8  -1  138.39    3.60
  -2   8  -1  141.19    3.80
  -2   8  -1  137.89    4.00
   2  -8   1  139.39    3.80
   2  -8   1  143.19    4.00
  -3   8  -1   52.09    2.20
  -3   8  -1   50.19    2.00
  -3   8  -1   50.69    1.70
  -3   8  -1   49.90    2.00
   3  -8   1   53.79    2.10
   3  -8   1   48.70    2.00
  -4   8  -1   96.49    2.90
  -4   8  -1  101.09    3.30
  -4   8  -1  101.39    2.70
  -4   8  -1  102.49    3.10
   4  -8   1   93.09    2.90
   4  -8   1  103.79    3.20
  -5   8  -1    1.40    0.80
  -5   8  -1    2.00    0.80
  -5   8  -1    0.70    0.60
  -5   8  -1    1.60    0.80
   5  -8   1    2.00    0.90
   5  -8   1    1.00    0.70
  -6   8  -1  180.78    5.20
  -6   8  -1  174.98    5.00
  -6   8  -1  168.18    4.40
  -6   8  -1  171.38    4.20
   6  -8   1  173.68    4.80
  -7   8  -1    1.10    0.60
  -7   8  -1    1.20    1.00
  -7   8  -1    0.70    1.10
   7  -8   1    1.60    0.80
  -8   8  -1  155.98    5.20
  -8   8  -1  158.78    4.50
   8  -8   1  148.79    4.40
   8  -8   1  147.69    4.60
  -9   8  -1    7.50    1.60
   9  -8   1    7.00    1.70
   9  -8   1    5.20    1.20
 -10   8  -1   34.50    3.50
  10  -8   1   34.80    2.80
 -11   8  -1    1.20    2.00
  11  -8   1   -0.20    1.60
  10   7  -1    3.00    1.60
  10   7  -1    1.00    1.40
 -10  -7   1    3.20    1.80
   9   7  -1   28.50    2.60
   9   7  -1   26.60    2.50
  -9  -7   1   27.40    3.10
   8   7  -1    6.50    1.30
   8   7  -1    4.50    1.20
  -8  -7   1    6.60    1.70
  -8  -7   1    7.20    1.60
   7   7  -1   24.40    2.00
   7   7  -1   22.10    1.90
   7   7  -1   20.40    2.00
  -7  -7   1   25.00    2.50
  -7  -7   1   25.90    1.80
   6   7  -1   54.09    2.30
   6   7  -1   48.00    2.30
   6   7  -1   52.99    2.40
  -6  -7   1   53.29    2.70
  -6  -7   1   51.79    2.20
   5   7  -1    0.60    0.70
   5   7  -1    2.90    0.80
   5   7  -1    1.30    0.80
  -5  -7   1    1.20    0.70
  -5  -7   1    2.80    0.90
   4   7  -1    3.10    0.70
   4   7  -1    5.60    1.20
   4   7  -1    5.50    1.20
  -4  -7   1    4.70    0.90
  -4  -7   1    4.60    0.90
  -4  -7   1    4.10    1.10
   3   7  -1   16.90    1.30
   3   7  -1   16.70    1.40
   3   7  -1   18.20    1.30
  -3  -7   1   18.90    1.40
  -3  -7   1   17.00    1.30
  -3  -7   1   16.90    1.40
   2   7  -1   29.40    1.60
   2   7  -1   29.10    1.50
   2   7  -1   29.60    1.40
   2   7  -1   29.40    1.90
  -2  -7   1   29.30    1.60
  -2  -7   1   25.50    1.50
  -2  -7   1   29.50    1.50
  -2  -7   1   28.70    1.50
   1   7  -1    6.10    1.30
   1   7  -1    8.90    1.00
   1   7  -1    8.00    1.00
   1   7  -1    6.30    1.00
  -1  -7   1    8.30    1.00
  -1  -7   1   10.00    1.10
  -1  -7   1    5.70    1.00
  -1  -7   1    7.90    1.10
   0   7  -1    0.00    0.40
   0   7  -1    0.40    0.60
   0   7  -1   -0.20    0.50
   0   7  -1    0.10    0.50
   0  -7   1    0.50    0.50
   0  -7   1    0.60    0.50
   0  -7   1   -0.10    0.50
   0  -7   1   -0.20    0.50
  -1   7  -1    0.60    0.60
  -1   7  -1    0.20    0.60
  -1   7  -1    0.50    0.50
  -1   7  -1    0.00    0.40
   1  -7   1    0.10    0.50
   1  -7   1    0.00    0.40
   1  -7   1    0.50    0.50
   1  -7   1   -0.40    0.50
  -2   7  -1    0.50    0.60
  -2   7  -1   -0.80    0.50
  -2   7  -1   -0.40    0.50
  -2   7  -1    0.20    0.40
  -2   7  -1   -0.10    0.40
   2  -7   1   -0.10    0.40
   2  -7   1    0.10    0.50
   2  -7   1   -0.40    0.50
  -3   7  -1    7.70    1.10
  -3   7  -1   10.00    1.00
  -3   7  -1    8.80    1.10
  -3   7  -1    8.00    0.70
  -3   7  -1    9.00    1.10
   3  -7   1    8.80    1.00
   3  -7   1    4.60    1.10
   3  -7   1    9.20    1.00
  -4   7  -1   38.00    1.70
  -4   7  -1   38.10    1.80
  -4   7  -1   38.90    1.60
  -4   7  -1   37.30    1.80
  -4   7  -1   38.80    1.40
   4  -7   1   37.50    1.70
   4  -7   1   39.00    1.70
  -5   7  -1    2.40    0.60
  -5   7  -1    2.20    0.50
  -5   7  -1    0.40    0.70
  -5   7  -1    1.60    0.80
  -5   7  -1    0.50    0.70
   5  -7   1    0.70    0.50
   5  -7   1    1.00    0.70
  -6   7  -1   11.40    1.40
  -6   7  -1   15.50    1.70
  -6   7  -1   13.40    1.60
  -6   7  -1   13.70    1.00
  -6   7  -1   14.20    1.20
   6  -7   1   12.20    1.50
   6  -7   1   15.00    1.30
  -7   7  -1   21.00    2.00
  -7   7  -1   19.60    2.00
  -7   7  -1   20.70    1.70
  -7   7  -1   19.60    1.40
  -7   7  -1   21.30    1.20
   7  -7   1   22.80    1.50
  -8   7  -1    0.20    0.90
  -8   7  -1    0.00    1.10
  -8   7  -1   -0.10    0.60
   8  -7   1    0.00    0.80
   8  -7   1   -0.40    0.70
  -9   7  -1   -0.30    1.30
   9  -7   1    0.40    0.80
   9  -7   1    1.20    1.00
 -10   7  -1    1.00    1.40
  10  -7   1    0.00    1.20
  10  -7   1    0.30    1.10
 -11   7  -1    9.90    2.00
  11  -7   1    6.80    1.60
  11   6  -1   27.00    3.40
  11   6  -1   23.10    3.20
 -11  -6   1   28.80    3.90
  10   6  -1   13.80    2.50
  10   6  -1   11.50    2.50
 -10  -6   1   21.70    3.20
   9   6  -1   27.60    2.40
   9   6  -1   36.30    2.40
  -9  -6   1   38.20    3.00
   8   6  -1    2.40    0.90
   8   6  -1    0.90    1.00
  -8  -6   1    2.10    0.80
  -8  -6   1    2.60    1.10
   7   6  -1   35.30    1.80
   7   6  -1   32.50    2.30
   7   6  -1   39.70    2.10
  -7  -6   1   37.30    1.80
  -7  -6   1   41.10    2.40
   6   6  -1    6.10    1.30
   6   6  -1    7.10    1.30
   6   6  -1    7.70    1.30
  -6  -6   1   10.10    1.60
  -6  -6   1    8.20    1.10
   5   6  -1  137.79    3.80
   5   6  -1  140.99    4.00
   5   6  -1  143.89    4.00
  -5  -6   1  139.09    3.80
  -5  -6   1  145.49    4.20
   4   6  -1  106.89    3.70
   4   6  -1  108.59    3.10
   4   6  -1  107.29    3.10
   4   6  -1  103.19    3.00
  -4  -6   1  105.89    3.00
  -4  -6   1   99.89    3.10
  -4  -6   1  103.49    3.30
   3   6  -1  461.65   10.50
   3   6  -1  450.75   10.40
   3   6  -1  450.95   10.60
   3   6  -1  467.25   10.40
  -3  -6   1  450.75   10.40
  -3  -6   1  471.65   10.70
  -3  -6   1  457.95   10.50
  -3  -6   1  447.06   10.50
   2   6  -1  192.18    5.00
   2   6  -1  198.98    4.90
   2   6  -1  194.08    4.90
   2   6  -1  197.18    4.80
  -2  -6   1  194.78    4.90
  -2  -6   1  192.58    4.90
  -2  -6   1  196.28    4.80
  -2  -6   1  196.78    5.00
   1   6  -1  534.35   12.00
   1   6  -1  524.15   12.00
   1   6  -1  540.55   11.90
   1   6  -1  531.35   12.00
  -1  -6   1  535.25   12.10
  -1  -6   1  532.55   12.00
  -1  -6   1  541.35   11.90
  -1  -6   1  531.35   12.00
   0   6  -1  223.58    5.30
   0   6  -1  212.18    5.30
   0   6  -1  220.58    5.40
   0   6  -1  219.68    5.20
   0  -6   1  219.18    5.40
   0  -6   1  214.68    5.30
   0  -6   1  220.98    5.20
   0  -6   1  218.18    5.30
  -1   6  -1  234.58    5.50
  -1   6  -1  235.48    5.50
  -1   6  -1  228.08    5.60
  -1   6  -1  230.28    5.60
   1  -6   1  230.58    5.50
   1  -6   1  231.78    5.50
   1  -6   1  229.48    5.60
  -2   6  -1  172.98    4.10
  -2   6  -1  176.58    4.20
  -2   6  -1  170.18    4.40
  -2   6  -1  171.48    4.40
  -2   6  -1  178.08    4.30
   2  -6   1  174.48    4.20
   2  -6   1  171.48    4.40
   2  -6   1  170.88    4.40
  -3   6  -1  108.99    2.70
  -3   6  -1  103.39    3.00
  -3   6  -1  105.49    2.80
  -3   6  -1  103.79    3.10
  -3   6  -1  106.69    2.90
   3  -6   1  105.49    3.00
   3  -6   1  111.39    3.00
   3  -6   1  105.79    2.80
  -4   6  -1   56.49    2.00
  -4   6  -1   56.89    1.60
  -4   6  -1   52.19    2.00
  -4   6  -1   57.09    2.00
  -4   6  -1   58.99    2.10
   4  -6   1   53.09    2.00
   4  -6   1   57.29    1.90
   4  -6   1   56.79    1.90
  -5   6  -1  194.48    4.70
  -5   6  -1  192.08    4.70
  -5   6  -1  195.68    5.00
  -5   6  -1  198.08    5.30
  -5   6  -1  203.58    5.20
   5  -6   1  190.88    5.00
   5  -6   1  217.68    5.60
   5  -6   1  202.88    5.00
  -6   6  -1   60.69    2.10
  -6   6  -1   60.99    1.80
  -6   6  -1   62.69    2.50
  -6   6  -1   60.89    2.40
   6  -6   1   62.89    2.10
   6  -6   1   59.99    2.40
  -7   6  -1  260.27    6.80
  -7   6  -1  246.18    6.20
  -7   6  -1  256.27    5.90
  -7   6  -1  258.77    6.70
   7  -6   1  252.87    5.80
   7  -6   1  259.77    6.20
  -8   6  -1   58.59    2.20
  -8   6  -1   62.39    2.90
  -8   6  -1   62.19    1.90
   8  -6   1   63.69    2.20
   8  -6   1   61.19    1.90
   8  -6   1   61.79    2.50
  -9   6  -1   87.59    2.60
  -9   6  -1   93.79    3.80
   9  -6   1   93.89    3.40
   9  -6   1   89.89    2.80
 -10   6  -1   17.60    2.70
  10  -6   1   20.70    1.50
  10  -6   1   22.30    2.20
 -11   6  -1   18.00    2.90
  11  -6   1   20.80    2.60
 -12   6  -1    2.80    2.20
  12  -6   1    6.40    1.70
  11   5  -1   -2.00    1.30
  11   5  -1   -0.20    1.30
 -11  -5   1    1.70    1.70
  10   5  -1    7.40    1.40
  10   5  -1    9.60    2.10
 -10  -5   1   13.30    2.70
   9   5  -1   -0.30    1.00
   9   5  -1    0.10    1.00
  -9  -5   1    0.30    1.20
   8   5  -1   -1.50    0.70
   8   5  -1    0.40    0.80
   8   5  -1    1.30    0.70
  -8  -5   1   -0.50    0.90
  -8  -5   1    0.30    0.60
   7   5  -1    3.40    0.90
   7   5  -1    4.70    1.00
   7   5  -1    3.40    0.90
  -7  -5   1    4.30    1.00
  -7  -5   1    3.90    1.00
   6   5  -1    0.50    0.60
   6   5  -1   -0.30    0.60
   6   5  -1   -0.10    0.60
  -6  -5   1    1.10    0.50
  -6  -5   1    0.90    0.70
   5   5  -1    3.90    0.90
   5   5  -1    3.40    1.00
   5   5  -1    2.30    0.60
   5   5  -1    2.40    0.70
  -5  -5   1    2.70    0.70
  -5  -5   1    3.30    0.80
  -5  -5   1    1.80    0.70
   4   5  -1   73.19    2.70
   4   5  -1   73.79    2.20
   4   5  -1   74.59    2.40
   4   5  -1   77.39    2.60
   4   5  -1   77.19    2.40
  -4  -5   1   72.69    2.40
  -4  -5   1   74.59    2.50
  -4  -5   1   72.89    2.20
   3   5  -1   25.40    1.40
   3   5  -1   24.50    1.20
   3   5  -1   24.40    1.20
   3   5  -1   22.90    1.20
  -3  -5   1   23.00    1.30
  -3  -5   1   23.30    1.30
  -3  -5   1   25.70    1.30
  -3  -5   1   25.40    1.20
   2   5  -1  200.68    4.80
   2   5  -1  197.58    4.90
   2   5  -1  200.48    4.80
   2   5  -1  201.18    4.80
  -2  -5   1  197.08    4.80
  -2  -5   1  195.98    4.90
  -2  -5   1  192.38    4.80
  -2  -5   1  193.08    4.80
   1   5  -1   56.09    1.70
   1   5  -1   57.49    1.80
   1   5  -1   56.39    1.80
   1   5  -1   56.89    1.90
  -1  -5   1   58.19    1.80
  -1  -5   1   57.79    1.80
  -1  -5   1   57.39    1.90
   0   5  -1  122.09    3.10
   0   5  -1  126.49    3.20
   0   5  -1  122.89    3.20
   0   5  -1  125.39    3.20
   0  -5   1  126.69    3.20
   0  -5   1  126.99    3.20
   0  -5   1  123.59    3.20
   0  -5   1  123.49    3.10
  -1   5  -1    1.00    0.40
  -1   5  -1    0.90    0.30
  -1   5  -1    0.60    0.40
  -1   5  -1    1.20    0.40
   1  -5   1    1.40    0.40
   1  -5   1    0.70    0.30
   1  -5   1    1.10    0.30
   1  -5   1    0.70    0.40
  -2   5  -1  289.17    6.80
  -2   5  -1  288.27    6.80
  -2   5  -1  296.57    6.60
  -2   5  -1  293.27    6.70
   2  -5   1  281.27    6.60
   2  -5   1  301.97    6.80
   2  -5   1  291.47    6.80
  -3   5  -1   15.10    0.90
  -3   5  -1   15.50    0.90
  -3   5  -1   16.60    0.80
  -3   5  -1   17.00    1.00
  -3   5  -1   15.60    0.70
   3  -5   1   15.50    1.00
   3  -5   1   16.50    0.90
   3  -5   1   15.70    0.90
  -4   5  -1  263.17    5.80
  -4   5  -1  260.07    5.80
  -4   5  -1  254.47    6.10
  -4   5  -1  259.07    6.20
  -4   5  -1  259.17    6.30
   4  -5   1  255.77    6.10
   4  -5   1  260.47    6.10
   4  -5   1  253.87    6.20
  -5   5  -1    2.60    0.60
  -5   5  -1    2.30    0.60
  -5   5  -1    2.40    0.50
  -5   5  -1    2.40    0.40
   5  -5   1    4.00    0.90
   5  -5   1    3.30    0.70
   5  -5   1    2.80    0.60
   5  -5   1    2.10    0.50
  -6   5  -1   44.70    1.60
  -6   5  -1   42.50    2.00
  -6   5  -1   46.80    2.00
   6  -5   1   44.30    1.30
   6  -5   1   45.90    1.60
   6  -5   1   42.50    2.00
  -7   5  -1    7.40    1.00
  -7   5  -1    7.70    0.80
  -7   5  -1    6.00    1.40
   7  -5   1    8.00    0.90
   7  -5   1    7.70    1.60
   7  -5   1    9.00    0.90
   7  -5   1    6.80    1.10
  -8   5  -1   21.80    1.20
  -8   5  -1   22.80    2.00
  -8   5  -1   21.00    1.40
   8  -5   1   22.70    1.30
   8  -5   1   26.70    1.70
   8  -5   1   23.80    1.20
  -9   5  -1    9.70    1.20
  -9   5  -1   15.00    2.00
  -9   5  -1   13.70    1.20
   9  -5   1    9.40    1.40
   9  -5   1   11.80    1.20
 -10   5  -1   26.80    1.70
 -10   5  -1   29.70    2.60
  10  -5   1   30.70    2.30
  10  -5   1   30.30    1.50
  11  -5   1   10.40    2.30
 -12   5  -1   17.70    3.30
  12  -5   1   25.50    2.90
  11   4  -1   26.90    2.60
  11   4  -1   31.30    2.80
 -11  -4   1   33.60    3.20
  10   4  -1   10.80    1.90
  10   4  -1    5.70    1.20
 -10  -4   1    7.50    1.50
   9   4  -1  111.79    3.70
   9   4  -1  110.59    3.80
  -9  -4   1  106.69    4.00
   8   4  -1   14.20    1.60
   8   4  -1   12.10    1.50
  -8  -4   1   13.70    1.10
  -8  -4   1   13.30    2.30
   7   4  -1  216.48    5.60
   7   4  -1  211.18    4.90
   7   4  -1  207.78    5.50
  -7  -4   1  208.58    5.00
  -7  -4   1  212.38    5.80
   6   4  -1    5.40    1.00
   6   4  -1    5.90    0.80
   6   4  -1    5.70    1.00
  -6  -4   1    5.50    0.80
  -6  -4   1    6.10    1.20
   5   4  -1  277.87    6.30
   5   4  -1  277.67    6.60
   5   4  -1  267.27    6.70
   5   4  -1  269.07    6.90
   5   4  -1  279.57    6.60
  -5  -4   1  268.87    6.60
  -5  -4   1  277.37    6.40
  -5  -4   1  278.77    6.80
   4   4  -1    3.30    0.70
   4   4  -1    3.30    0.70
   4   4  -1    3.10    0.70
   4   4  -1    2.60    0.60
   4   4  -1    2.60    0.70
  -4  -4   1    3.20    0.80
  -4  -4   1    3.40    0.80
  -4  -4   1    2.00    0.40
   3   4  -1  232.58    5.60
   3   4  -1  232.88    5.70
   3   4  -1  237.88    5.60
   3   4  -1  238.78    5.80
   3   4  -1  238.08    5.50
  -3  -4   1  235.28    5.50
  -3  -4   1  237.98    5.60
  -3  -4   1  231.48    5.70
   2   4  -1  333.87    7.40
   2   4  -1  330.67    7.50
   2   4  -1  337.27    7.40
   2   4  -1  323.57    7.40
  -2  -4   1  323.87    7.40
  -2  -4   1  320.27    7.40
  -2  -4   1  319.07    7.50
  -2  -4   1  319.47    7.40
   1   4  -1  115.09    2.90
   1   4  -1  111.69    2.80
   1   4  -1  108.59    2.80
   1   4  -1  111.29    2.80
  -1  -4   1  104.59    2.80
  -1  -4   1  112.49    2.90
  -1  -4   1  114.59    2.80
  -1  -4   1  113.29    2.80
   0   4  -1   82.39    2.20
   0   4  -1   84.29    2.20
   0   4  -1   84.69    2.10
   0  -4   1   80.39    2.20
   0  -4   1   84.59    2.20
   0  -4   1   73.79    2.30
   0  -4   1   84.09    2.20
  -1   4  -1    0.60    0.30
  -1   4  -1    0.40    0.20
  -1   4  -1    0.50    0.30
  -1   4  -1    0.70    0.30
   1  -4   1    1.20    0.30
   1  -4   1    1.60    0.30
   1  -4   1    0.80    0.30
   1  -4   1    0.80    0.30
  -2   4  -1    7.10    0.60
  -2   4  -1    6.90    0.50
  -2   4  -1    6.10    0.40
  -2   4  -1    5.40    0.60
   2  -4   1    5.60    0.60
   2  -4   1    6.60    0.60
   2  -4   1    7.00    0.70
  -3   4  -1   17.20    0.60
  -3   4  -1   17.50    0.70
  -3   4  -1   16.30    0.90
  -3   4  -1   16.70    0.90
  -3   4  -1   18.70    0.90
   3  -4   1   17.60    0.90
   3  -4   1   17.30    0.90
   3  -4   1   17.00    0.80
  -4   4  -1  158.98    3.50
  -4   4  -1  154.88    4.00
  -4   4  -1  151.88    4.00
  -4   4  -1  156.78    3.80
   4  -4   1  154.08    3.90
   4  -4   1  156.48    3.50
   4  -4   1  155.48    3.90
   4  -4   1  153.08    3.80
  -5   4  -1  277.77    6.10
  -5   4  -1  277.97    6.30
  -5   4  -1  269.07    6.60
  -5   4  -1  268.87    6.60
   5  -4   1  273.37    6.60
   5  -4   1  282.57    6.10
   5  -4   1  275.87    6.30
   5  -4   1  269.17    6.50
  -6   4  -1   65.49    2.40
  -6   4  -1   66.29    1.90
  -6   4  -1   68.29    2.40
   6  -4   1   66.59    1.90
   6  -4   1   66.39    1.80
   6  -4   1   63.39    2.40
   6  -4   1   61.09    2.20
  -7   4  -1  357.96    8.10
  -7   4  -1  364.16    8.00
  -7   4  -1  360.56    8.80
   7  -4   1  335.47    8.60
   7  -4   1  360.86    8.10
   7  -4   1  361.56    8.00
   7  -4   1  356.46    8.50
  -8   4  -1    0.80    0.50
  -8   4  -1    0.00    0.50
  -8   4  -1    0.20    0.80
   8  -4   1    0.50    0.50
   8  -4   1    1.50    0.70
   8  -4   1   -0.40    0.60
  -9   4  -1  102.09    2.70
  -9   4  -1  105.29    3.80
  -9   4  -1  100.29    2.90
   9  -4   1  103.69    2.70
   9  -4   1  107.59    3.50
   9  -4   1  101.99    2.90
 -10   4  -1   -0.20    0.80
 -10   4  -1    0.40    1.10
  10  -4   1    0.30    0.90
 -11   4  -1    2.90    1.40
 -11   4  -1    3.90    1.10
  11  -4   1    4.50    1.20
 -12   4  -1    0.10    1.70
  12  -4   1    0.60    1.30
  12   3  -1   -1.00    1.40
  12   3  -1    3.40    1.50
 -12  -3   1    2.40    2.00
  11   3  -1   10.60    2.30
  11   3  -1   10.20    2.30
 -11  -3   1   11.70    2.60
 -11  -3   1   11.20    2.80
  10   3  -1    7.10    1.90
 -10  -3   1    8.00    1.60
 -10  -3   1    9.30    2.20
   9   3  -1   -0.60    0.80
  -9  -3   1    0.00    0.90
  -9  -3   1   -0.90    1.00
   8   3  -1   64.99    2.70
  -8  -3   1   69.59    2.80
  -8  -3   1   67.89    2.90
   7   3  -1    4.70    1.10
   7   3  -1    5.30    0.60
  -7  -3   1    4.20    0.80
  -7  -3   1    5.30    1.00
  -7  -3   1    3.60    0.70
   6   3  -1  161.18    3.70
   6   3  -1  162.68    4.30
   6   3  -1  151.78    4.50
   6   3  -1  160.98    4.30
   6   3  -1  153.78    4.30
  -6  -3   1  154.58    4.30
  -6  -3   1  162.58    4.50
  -6  -3   1  163.78    4.40
   5   3  -1  135.49    3.90
   5   3  -1  137.29    3.70
   5   3  -1  138.99    3.60
   5   3  -1  140.69    3.70
   5   3  -1  143.19    3.30
  -5  -3   1  136.99    3.80
  -5  -3   1  133.79    3.70
   4   3  -1  433.56    9.70
   4   3  -1  444.06    9.50
   4   3  -1  436.26    9.90
   4   3  -1  444.86    9.80
   4   3  -1  435.76    9.80
  -4  -3   1  431.76    9.80
  -4  -3   1  397.86    9.60
  -4  -3   1  423.96    9.90
   3   3  -1  305.97    7.10
   3   3  -1  313.77    7.20
   3   3  -1  301.37    7.00
   3   3  -1  309.67    7.00
   3   3  -1  303.97    6.90
  -3  -3   1  314.37    7.00
  -3  -3   1  304.47    7.10
  -3  -3   1  295.47    6.90
   2   3  -1  848.72   18.20
   2   3  -1  837.02   18.20
   2   3  -1  824.82   18.10
   2   3  -1  869.41   18.20
  -2  -3   1  833.92   18.30
  -2  -3   1  792.42   18.10
  -2  -3   1  853.51   18.20
  -2  -3   1  851.01   18.20
   1   3  -1  273.67    6.00
   1   3  -1  272.07    6.00
   1   3  -1  267.37    6.10
  -1  -3   1  262.77    6.10
  -1  -3   1  238.48    6.10
  -1  -3   1  276.37    6.00
  -1  -3   1  258.37    6.00
   0   3  -1  275.97    6.50
   0   3  -1  290.37    6.50
   0   3  -1  299.87    6.50
   0  -3   1  291.27    6.50
   0  -3   1  293.87    6.50
   0  -3   1  282.77    6.60
   0  -3   1  298.57    6.50
  -1   3  -1  118.99    3.10
  -1   3  -1  129.19    2.90
  -1   3  -1  129.99    3.00
   1  -3   1  129.09    2.90
   1  -3   1  127.39    3.00
   1  -3   1  127.39    3.00
   1  -3   1  125.19    3.10
  -2   3  -1   35.20    0.90
  -2   3  -1   30.20    1.20
  -2   3  -1   33.10    0.90
  -2   3  -1   32.10    1.10
   2  -3   1   31.60    1.10
   2  -3   1   31.90    1.00
   2  -3   1   32.10    1.10
  -3   3  -1  193.28    5.00
  -3   3  -1  216.28    5.00
  -3   3  -1  213.68    5.00
  -3   3  -1  215.58    4.70
   3  -3   1  219.28    4.70
   3  -3   1  216.78    4.90
   3  -3   1  213.88    5.00
   3  -3   1  220.28    5.00
  -4   3  -1   79.59    1.90
  -4   3  -1   80.69    2.30
  -4   3  -1   77.49    2.30
   4  -3   1   79.09    1.90
   4  -3   1   81.09    2.10
   4  -3   1   78.09    2.30
   4  -3   1   78.89    2.20
  -5   3  -1  193.08    4.90
  -5   3  -1  194.18    4.90
  -5   3  -1  194.08    4.40
   5  -3   1  193.88    4.90
   5  -3   1  192.98    4.40
   5  -3   1  192.98    4.80
   5  -3   1  195.88    4.50
  -6   3  -1  362.96    8.60
   6  -3   1  376.56    8.00
   6  -3   1  362.76    8.40
   6  -3   1  352.66    8.50
   6  -3   1  356.46    8.60
   6  -3   1  367.16    8.10
  -7   3  -1   95.09    3.10
  -7   3  -1   91.09    2.40
  -7   3  -1   86.49    2.30
   7  -3   1   85.29    2.40
   7  -3   1   88.09    3.10
   7  -3   1   89.89    2.80
   7  -3   1   91.89    2.40
  -8   3  -1  435.26    9.80
  -8   3  -1  443.26   10.50
  -8   3  -1  438.46    9.50
   8  -3   1  412.26    9.70
   8  -3   1  445.46   10.30
   8  -3   1  434.56    9.70
  -9   3  -1   57.79    2.10
  -9   3  -1   59.09    4.00
   9  -3   1   55.39    2.10
   9  -3   1   59.29    2.50
 -10   3  -1  211.88    6.20
 -10   3  -1  204.58    5.30
  10  -3   1  217.88    5.80
  10  -3   1  198.68    5.30
 -11   3  -1   35.30    2.10
 -11   3  -1   36.90    2.90
  11  -3   1   36.90    2.50
 -12   3  -1   35.40    3.30
  12  -3   1   33.90    2.70
  12   2  -1    2.60    1.50
 -12  -2   1    4.80    1.80
 -12  -2   1    4.10    2.00
  11   2  -1    2.90    1.30
 -11  -2   1    3.90    1.40
 -11  -2   1   -0.30    1.40
  10   2  -1    4.60    1.10
 -10  -2   1    5.80    1.30
 -10  -2   1    6.40    1.50
   9   2  -1    7.70    1.50
  -9  -2   1    6.60    1.20
  -9  -2   1    7.70    1.40
   8   2  -1   51.09    2.20
  -8  -2   1   53.69    2.60
  -8  -2   1   54.39    2.40
   7   2  -1   42.40    1.90
   7   2  -1   42.00    2.10
  -7  -2   1   44.00    2.00
  -7  -2   1   41.00    2.10
   6   2  -1   87.49    3.00
   6   2  -1   89.99    2.70
   6   2  -1   89.29    2.80
   6   2  -1   89.19    2.10
  -6  -2   1   85.39    2.80
  -6  -2   1   94.19    3.00
  -6  -2   1   91.29    2.80
   5   2  -1    0.30    0.40
   5   2  -1    0.30    0.50
   5   2  -1    0.80    0.60
   5   2  -1    0.20    0.20
  -5  -2   1   -0.10    0.40
  -5  -2   1   -0.10    0.40
  -5  -2   1   -0.30    0.40
  -5  -2   1    0.50    0.30
   4   2  -1   47.50    1.70
   4   2  -1   49.90    1.60
   4   2  -1   49.10    1.60
   4   2  -1   49.50    1.30
  -4  -2   1   46.70    1.60
  -4  -2   1   48.80    1.70
  -4  -2   1   47.90    1.30
  -4  -2   1   49.20    1.60
   3   2  -1   89.59    2.40
   3   2  -1   89.09    2.40
   3   2  -1   89.29    2.50
   3   2  -1   90.59    2.20
   3   2  -1   89.49    2.30
  -3  -2   1   88.59    2.20
  -3  -2   1   89.19    2.40
  -3  -2   1   87.09    2.40
   2   2  -1   25.00    1.00
   2   2  -1   26.50    0.80
   2   2  -1   24.60    0.90
  -2  -2   1   23.80    0.90
  -2  -2   1   24.70    0.90
  -2  -2   1   24.60    0.80
   1   2  -1  700.33   15.00
   1   2  -1  707.93   15.00
   1   2  -1  678.23   15.00
   1   2  -1  703.63   15.00
  -1  -2   1  689.83   15.00
  -1  -2   1  703.83   15.00
  -1  -2   1  706.43   15.00
  -1  -2   1  682.63   15.00
   0   2  -1 1109.39   24.70
   0   2  -1 1210.68   24.40
   0   2  -1 1090.29   24.70
   0  -2   1 1159.48   24.60
   0  -2   1 1195.98   24.40
   0  -2   1 1101.09   24.40
   0  -2   1 1137.69   24.50
  -1   2  -1 3229.38   69.89
  -1   2  -1 3169.38   69.69
  -1   2  -1 3247.38   69.99
  -1   2  -1 3363.06   69.29
   1  -2   1 3203.88   69.79
   1  -2   1 3234.68   69.99
   1  -2   1 3191.78   69.69
   1  -2   1 3338.17   69.29
  -2   2  -1  226.08    5.10
  -2   2  -1  231.38    4.90
  -2   2  -1  232.08    4.90
  -2   2  -1  221.58    5.10
  -2   2  -1  223.68    5.10
   2  -2   1  222.78    5.10
   2  -2   1  227.98    5.10
   2  -2   1  224.08    5.10
  -3   2  -1  106.49    2.70
  -3   2  -1  108.89    2.40
  -3   2  -1  104.79    2.70
  -3   2  -1  107.19    2.50
   3  -2   1   95.49    2.90
   3  -2   1  110.79    2.50
   3  -2   1  106.99    2.70
   3  -2   1  110.09    2.40
  -4   2  -1  208.58    5.10
  -4   2  -1  208.28    5.10
  -4   2  -1  215.18    4.70
  -4   2  -1  218.78    4.80
   4  -2   1  211.48    4.70
   4  -2   1  214.38    5.00
   4  -2   1  210.88    4.80
   4  -2   1  214.78    5.10
  -5   2  -1  141.39    3.30
  -5   2  -1  140.79    3.30
  -5   2  -1  137.89    3.70
  -5   2  -1  137.59    3.70
   5  -2   1  141.19    3.60
   5  -2   1  139.79    3.30
   5  -2   1  141.09    3.30
   5  -2   1  141.99    3.70
  -6   2  -1   72.09    1.80
  -6   2  -1   70.99    2.00
  -6   2  -1   69.99    2.40
   6  -2   1   68.49    2.40
   6  -2   1   71.59    2.30
   6  -2   1   68.49    2.20
   6  -2   1   72.49    1.80
  -7   2  -1   16.80    1.00
  -7   2  -1   14.80    1.40
  -7   2  -1   16.70    0.70
   7  -2   1   15.70    0.70
   7  -2   1   17.30    1.40
   7  -2   1   17.20    1.00
   7  -2   1   17.30    1.60
   7  -2   1   15.90    1.20
  -8   2  -1    2.30    0.90
  -8   2  -1    3.80    0.60
   8  -2   1    4.80    1.00
   8  -2   1    4.60    1.10
  -9   2  -1    2.00    0.70
  -9   2  -1    0.70    0.90
   9  -2   1    1.90    0.80
   9  -2   1    1.50    0.80
 -10   2  -1    9.20    1.50
 -10   2  -1    8.10    1.90
  10  -2   1    8.20    1.70
  10  -2   1   10.00    1.70
 -11   2  -1    9.60    2.30
 -11   2  -1    7.60    1.70
  11  -2   1    6.30    1.30
 -12   2  -1   -1.40    1.20
 -12   2  -1    1.00    1.60
  12  -2   1    0.60    1.20
 -13   2  -1    0.90    2.10
  13  -2   1    2.60    1.60
  12   1  -1    3.20    1.50
 -12  -1   1    3.30    1.90
 -12  -1   1    4.00    1.70
  11   1  -1   53.79    2.90
 -11  -1   1   53.89    3.10
 -11  -1   1   58.99    3.50
  10   1  -1   42.10    2.40
 -10  -1   1   44.00    2.60
 -10  -1   1   46.50    2.90
   9   1  -1  165.78    4.80
  -9  -1   1  170.48    4.90
  -9  -1   1  170.58    5.30
   8   1  -1   87.49    3.00
  -8  -1   1   90.69    3.30
  -8  -1   1   88.09    3.00
   7   1  -1  257.37    6.30
   7   1  -1  246.18    6.20
  -7  -1   1  252.57    6.30
  -7  -1   1  251.47    6.50
   6   1  -1  104.29    3.20
   6   1  -1  102.39    3.00
   6   1  -1  102.59    3.00
  -6  -1   1  105.59    3.20
  -6  -1   1  101.09    3.00
  -6  -1   1  104.39    3.00
   5   1  -1  154.88    3.90
   5   1  -1  153.38    4.10
   5   1  -1  160.18    4.00
  -5  -1   1  157.48    4.10
  -5  -1   1  150.48    4.00
  -5  -1   1  158.18    4.00
   4   1  -1  276.47    6.60
   4   1  -1  279.27    6.40
   4   1  -1  283.87    6.50
  -4  -1   1  281.47    6.60
  -4  -1   1  274.77    6.40
  -4  -1   1  279.67    6.50
   3   1  -1  938.91   20.30
   3   1  -1  925.21   20.30
   3   1  -1  924.51   20.20
   3   1  -1  961.80   20.00
  -3  -1   1  927.91   20.30
  -3  -1   1  958.90   20.40
  -3  -1   1  930.81   20.00
  -3  -1   1  934.71   20.30
   2   1  -1  340.77    7.50
   2   1  -1  340.27    7.60
   2   1  -1  343.47    7.40
   2   1  -1  337.77    7.50
  -2  -1   1  337.87    7.60
  -2  -1   1  345.27    7.40
  -2  -1   1  339.57    7.50
  -2  -1   1  337.07    7.50
   1   1  -1 5659.23  120.59
   1   1  -1 5512.55  120.39
   1   1  -1 5513.85  120.69
   1   1  -1 5707.83  120.29
   1   1  -1 5719.53  120.79
  -1  -1   1 5709.83  120.69
  -1  -1   1 5647.24  120.79
  -1  -1   1 5666.93  120.29
   0   1  -1    2.20    0.20
   0   1  -1    1.70    0.20
   0   1  -1    2.30    0.20
   0  -1   1    2.00    0.20
   0  -1   1    1.40    0.20
   0  -1   1    1.80    0.20
  -1   1  -1 2646.54   56.59
  -1   1  -1 2610.84   56.69
  -1   1  -1 2604.74   56.69
   1  -1   1 2662.43   56.59
   1  -1   1 2649.83   56.49
  -2   1  -1   -0.10    0.20
  -2   1  -1    0.30    0.20
  -2   1  -1    0.20    0.30
   2  -1   1   -0.20    0.20
   2  -1   1    0.20    0.30
   2  -1   1   -0.20    0.20
  -3   1  -1  407.06    8.60
  -3   1  -1  396.36    8.70
   3  -1   1  398.46    8.70
   3  -1   1  394.96    8.60
   3  -1   1  401.46    8.90
   3  -1   1  398.56    8.90
  -4   1  -1  472.35   10.70
  -4   1  -1  474.95   10.20
  -4   1  -1  468.55   10.30
  -4   1  -1  454.85   10.60
   4  -1   1  473.15   10.60
   4  -1   1  485.55   10.20
   4  -1   1  482.75   10.60
   4  -1   1  481.25   10.30
  -5   1  -1  882.61   19.50
  -5   1  -1  890.51   18.90
   5  -1   1  887.21   19.40
   5  -1   1  883.81   19.50
   5  -1   1  889.01   18.90
   5  -1   1  890.01   19.10
   5  -1   1  879.41   19.30
  -6   1  -1  474.75   10.70
  -6   1  -1  491.15   10.40
  -6   1  -1  488.05   11.20
   6  -1   1  483.15   11.00
   6  -1   1  473.65   11.10
   6  -1   1  491.85   10.70
   6  -1   1  490.45   11.20
  -7   1  -1  474.05   10.90
  -7   1  -1  464.15   10.30
   7  -1   1  455.35   10.80
   7  -1   1  461.25   10.60
   7  -1   1  466.45   10.30
   7  -1   1  436.96   10.70
  -8   1  -1   74.49    2.40
  -8   1  -1   73.59    2.80
   8  -1   1   75.19    2.40
   8  -1   1   75.69    2.60
  -9   1  -1  102.99    3.70
  -9   1  -1  103.39    3.10
   9  -1   1   99.59    3.10
   9  -1   1  107.39    3.40
 -10   1  -1   12.90    1.50
 -10   1  -1   13.50    2.10
  10  -1   1   10.90    1.70
  10  -1   1   13.40    1.90
 -11   1  -1   65.89    3.40
 -11   1  -1   58.39    2.70
  11  -1   1   63.69    2.90
 -12   1  -1   12.90    2.80
 -12   1  -1   14.70    3.10
  12  -1   1   10.40    2.30
 -13   1  -1   33.10    3.90
  13  -1   1   32.70    3.30
  12   0  -1    4.80    1.50
 -12   0   1    6.60    2.00
 -12   0   1    5.90    1.60
  11   0  -1   -1.20    1.00
 -11   0   1    0.30    1.50
 -11   0   1    0.90    1.20
  10   0  -1    8.20    1.70
 -10   0   1   12.50    2.30
 -10   0   1   10.10    2.20
   9   0  -1    1.70    0.80
  -9   0   1    2.90    1.30
  -9   0   1    2.80    0.90
   8   0  -1   36.60    1.90
   8   0  -1   37.30    2.00
  -8   0   1   39.50    2.20
  -8   0   1   35.40    1.80
   7   0  -1    2.10    0.80
   7   0  -1    2.30    0.60
   7   0  -1    1.90    0.70
  -7   0   1    1.70    0.70
  -7   0   1    2.80    0.60
  -7   0   1    1.30    0.60
   6   0  -1    7.00    1.00
   6   0  -1    7.20    0.90
   6   0  -1    8.80    1.10
  -6   0   1    7.20    1.00
  -6   0   1    7.30    0.90
  -6   0   1    7.00    0.90
   5   0  -1    0.80    0.50
   5   0  -1    0.90    0.40
   5   0  -1    0.40    0.30
  -5   0   1    1.10    0.40
  -5   0   1    0.70    0.40
  -5   0   1    1.50    0.50
   4   0  -1   28.30    1.10
   4   0  -1   30.20    1.10
  -4   0   1   29.70    1.20
  -4   0   1   27.80    1.10
   3   0  -1    0.10    0.20
   3   0  -1    0.10    0.30
   3   0  -1    0.60    0.30
  -3   0   1    0.00    0.20
  -3   0   1    0.10    0.30
   2   0  -1   20.90    0.50
   2   0  -1   19.40    0.70
   2   0  -1   19.30    0.70
  -2   0   1   20.10    0.70
  -2   0   1   19.60    0.70
  -2   0   1   19.30    0.50
  -2   0   1   19.30    0.70
   1   0  -1   -0.30    0.10
   1   0  -1   -0.20    0.10
   1   0  -1   -0.30    0.10
   1   0  -1    0.10    0.20
  -1   0   1   -0.20    0.10
  -1   0   1   -0.20    0.10
  -1   0   1   -0.40    0.10
  -1   0   1   -0.10    0.10
  -2   0  -1 1723.83   36.60
  -2   0  -1 1694.13   36.80
  -2   0  -1 1709.93   36.50
  -2   0  -1 1720.83   36.60
   2   0   1 1714.83   36.60
   2   0   1 1696.73   36.50
   2   0   1 1683.23   36.60
   2   0   1 1699.83   36.70
  -3   0  -1    0.20    0.20
  -3   0  -1    0.50    0.20
  -3   0  -1    0.00    0.30
   3   0   1    0.10    0.20
   3   0   1    0.00    0.10
   3   0   1    0.30    0.30
   3   0   1    0.20    0.20
  -4   0  -1  396.26    9.00
  -4   0  -1  388.16    8.80
   4   0   1  409.56    8.60
   4   0   1  406.26    8.80
   4   0   1  389.06    8.90
   4   0   1  401.36    9.10
   4   0   1  399.66    9.00
   4   0   1  401.16    8.60
  -5   0  -1    1.50    0.40
  -5   0  -1    0.60    0.40
   5   0   1    1.40    0.30
   5   0   1    1.80    0.50
   5   0   1    1.70    0.40
   5   0   1    1.50    0.40
   5   0   1    0.90    0.50
   5   0   1    1.50    0.30
  -6   0  -1   95.79    2.90
  -6   0  -1   92.89    2.50
   6   0   1   92.49    2.50
   6   0   1   90.09    2.90
  -7   0  -1    0.20    0.60
  -7   0  -1    0.10    0.50
   7   0   1    0.10    0.70
   7   0   1   -0.30    0.70
   7   0   1    0.20    0.50
   7   0   1    0.40    0.40
  -8   0  -1  100.69    3.40
  -8   0  -1   99.09    2.90
   8   0   1   99.79    3.10
   8   0   1   96.49    2.90
  -9   0  -1    0.60    0.90
  -9   0  -1    0.00    0.70
   9   0   1   -0.70    0.60
   9   0   1    0.60    0.80
 -10   0  -1   84.59    3.60
 -10   0  -1   80.29    3.00
  10   0   1   84.79    3.10
 -11   0  -1   -2.70    1.30
 -11   0  -1    0.90    1.00
  11   0   1   -0.60    1.00
 -12   0  -1   52.29    3.80
 -12   0  -1   53.59    3.10
  12   0   1   52.29    3.10
 -13   0  -1    4.30    1.80
 -13   0  -1    1.70    2.00
  13   0   1   -1.50    1.50
  12  -1  -1    4.20    1.50
 -12   1   1   10.20    2.10
 -12   1   1    7.70    1.70
  11  -1  -1   47.40    2.80
 -11   1   1   49.00    2.90
 -11   1   1   51.99    3.50
  10  -1  -1   22.60    2.00
 -10   1   1   21.30    2.00
 -10   1   1   23.00    2.40
  -9   1   1  115.49    3.60
  -9   1   1  115.99    4.60
   8  -1  -1   60.39    2.40
   8  -1  -1   66.09    2.40
  -8   1   1   64.99    2.70
  -8   1   1   62.19    2.30
   7  -1  -1  205.88    5.50
   7  -1  -1  213.88    5.40
   7  -1  -1  203.08    5.70
   7  -1  -1  208.58    5.20
  -7   1   1  215.38    5.60
  -7   1   1  215.68    5.30
   6  -1  -1  306.47    7.10
   6  -1  -1  307.77    7.20
   6  -1  -1  303.57    7.50
   6  -1  -1  297.17    7.30
  -6   1   1  302.57    7.20
  -6   1   1  309.77    7.20
  -6   1   1  309.87    7.50
   5  -1  -1  276.87    6.30
   5  -1  -1  274.77    6.40
   5  -1  -1  268.67    6.50
  -5   1   1  274.97    6.60
  -5   1   1  270.17    6.40
  -5   1   1  276.97    6.40
   4  -1  -1  593.04   13.10
   4  -1  -1  603.04   13.30
   4  -1  -1  581.74   13.20
  -4   1   1  604.14   13.10
  -4   1   1  615.04   13.30
  -4   1   1  605.94   13.20
   3  -1  -1  660.63   14.30
   3  -1  -1  647.74   14.50
  -3   1   1  671.63   14.40
  -3   1   1  637.44   14.40
  -3   1   1  677.33   14.30
   2  -1  -1   15.10    0.60
   2  -1  -1   15.90    0.60
   2  -1  -1   16.10    0.50
  -2   1   1   14.90    0.60
  -2   1   1   15.40    0.60
  -2   1   1   15.30    0.60
  -2   1   1   15.90    0.50
   1  -1  -1 2779.02   58.19
   1  -1  -1 2720.63   58.09
   1  -1  -1 2734.33   58.29
   1  -1  -1 2706.63   58.29
  -1   1   1 2745.63   58.39
  -1   1   1 2720.23   58.19
  -1   1   1 2665.23   58.19
  -1   1   1 2686.33   58.29
   1   1   1 1414.66   32.20
   1   1   1 1574.84   32.40
   1   1   1 1526.05   31.70
   1   1   1 1512.55   32.10
   1   1   1 1364.26   32.30
  -2  -1  -1  108.29    2.60
  -2  -1  -1  108.89    2.60
  -2  -1  -1  111.39    2.50
   2   1   1  108.29    2.60
   2   1   1  112.29    2.60
   2   1   1  110.89    2.60
   2   1   1  111.49    2.60
   2   1   1  111.89    2.50
  -3  -1  -1  384.66    8.40
  -3  -1  -1  380.96    8.30
  -3  -1  -1  373.16    8.40
   3   1   1  386.26    8.40
   3   1   1  382.26    8.50
   3   1   1  389.76    8.30
   3   1   1  379.06    8.50
  -4  -1  -1  192.58    4.70
  -4  -1  -1  187.08    4.50
   4   1   1  199.58    4.30
   4   1   1  193.08    4.70
   4   1   1  200.88    4.30
   4   1   1  194.78    4.70
  -5  -1  -1  425.96    9.80
  -5  -1  -1  416.06    9.60
   5   1   1  425.66    9.80
   5   1   1  443.56    9.30
   5   1   1  436.06    9.60
   5   1   1  431.06    9.90
   5   1   1  420.56    9.70
   5   1   1  438.66    9.30
  -6  -1  -1   87.79    2.50
  -6  -1  -1   88.09    2.80
   6   1   1   88.09    2.90
   6   1   1   85.89    2.70
   6   1   1   89.99    2.50
   6   1   1   86.09    2.60
  -7  -1  -1  179.88    4.60
  -7  -1  -1  183.28    5.00
   7   1   1  176.88    4.90
   7   1   1  182.78    4.60
   7   1   1  186.88    4.70
   7   1   1  178.98    5.10
  -8  -1  -1   50.79    2.30
  -8  -1  -1   48.00    2.00
   8   1   1   49.10    2.00
   8   1   1   47.20    2.00
  -9  -1  -1   66.69    2.60
  -9  -1  -1   72.09    3.00
   9   1   1   77.99    3.20
   9   1   1   72.89    2.70
 -10  -1  -1   39.00    2.20
 -10  -1  -1   38.30    2.60
  10   1   1   38.30    2.20
 -11  -1  -1   37.90    2.90
  11   1   1   38.20    2.50
 -12  -1  -1    3.80    1.70
 -12  -1  -1    4.50    1.50
  12   1   1    2.80    1.30
 -13  -1  -1    7.70    1.90
  13   1   1    3.30    1.80
  12  -2  -1   23.30    2.70
 -12   2   1   31.20    3.10
 -12   2   1   36.20    3.60
  11  -2  -1    3.80    1.30
 -11   2   1    4.30    1.30
 -11   2   1    4.10    1.50
  10  -2  -1   33.50    2.20
 -10   2   1   29.90    2.10
 -10   2   1   32.90    2.60
   9  -2  -1   34.70    2.70
  -9   2   1   37.30    2.40
  -9   2   1   37.90    2.00
   8  -2  -1   13.00    1.40
   8  -2  -1   14.70    1.40
  -8   2   1   15.60    1.30
  -8   2   1   12.50    1.60
   7  -2  -1   86.29    3.30
   7  -2  -1   83.49    2.60
   7  -2  -1   80.09    3.10
   7  -2  -1   87.89    2.70
  -7   2   1   87.39    2.60
  -7   2   1   89.39    3.00
   6  -2  -1   78.69    2.30
   6  -2  -1   77.89    2.70
   6  -2  -1   76.99    2.40
   6  -2  -1   79.69    2.60
  -6   2   1   79.39    2.60
  -6   2   1   79.99    2.30
   5  -2  -1   76.99    2.30
   5  -2  -1   74.79    2.10
   5  -2  -1   73.69    2.20
   5  -2  -1   75.59    2.50
  -5   2   1   76.49    2.10
  -5   2   1   75.79    2.40
   4  -2  -1  193.88    4.70
   4  -2  -1  191.88    4.50
   4  -2  -1  190.58    4.60
   4  -2  -1  186.58    4.40
   4  -2  -1  191.78    4.20
  -4   2   1  191.78    4.50
  -4   2   1  191.38    4.70
  -4   2   1  190.98    4.20
   3  -2  -1   92.19    2.40
   3  -2  -1   89.99    2.40
   3  -2  -1   91.59    2.10
   3  -2  -1   93.79    2.30
  -3   2   1   87.69    2.30
  -3   2   1   88.29    2.40
  -3   2   1   90.19    2.10
   2  -2  -1  355.56    7.70
   2  -2  -1  352.46    7.70
   2  -2  -1  337.87    7.60
   2  -2  -1  358.96    7.60
   2  -2  -1  354.56    7.70
  -2   2   1  350.46    7.60
  -2   2   1  342.67    7.70
  -2   2   1  346.17    7.70
   1  -2  -1  952.30   19.80
   1  -2  -1  927.81   19.90
   1  -2  -1  942.91   19.90
   1  -2  -1  918.81   19.90
   1  -2  -1  906.61   19.90
  -1   2   1  946.41   19.90
  -1   2   1  917.81   19.90
  -1   2   1  928.71   19.90
   0  -2  -1  896.61   19.90
   0  -2  -1  917.51   19.70
   0   2   1  964.60   19.80
   0   2   1  932.31   20.00
   0   2   1  912.81   19.70
  -1  -2  -1 1479.75   31.70
  -1  -2  -1 1459.35   31.90
  -1  -2  -1 1447.36   31.60
  -1  -2  -1 1456.15   31.80
   1   2   1 1461.05   31.80
   1   2   1 1495.65   31.60
   1   2   1 1551.24   31.60
   1   2   1 1509.05   31.80
  -2  -2  -1  967.50   20.90
  -2  -2  -1  958.30   21.00
  -2  -2  -1  983.30   20.90
   2   2   1  965.40   21.00
   2   2   1  987.00   21.10
   2   2   1  993.40   21.00
   2   2   1  988.40   20.90
   2   2   1  979.30   20.90
  -3  -2  -1  545.35   12.00
  -3  -2  -1  563.24   11.90
  -3  -2  -1  544.45   11.90
  -3  -2  -1  544.65   11.80
   3   2   1  499.65   12.10
   3   2   1  542.95   12.10
   3   2   1  546.05   12.10
   3   2   1  566.54   11.80
  -4  -2  -1  860.01   18.20
  -4  -2  -1  834.02   18.60
  -4  -2  -1  833.32   18.50
  -4  -2  -1  837.92   18.40
   4   2   1  837.52   18.40
   4   2   1  866.21   18.40
   4   2   1  844.32   18.60
   4   2   1  872.11   18.20
  -5  -2  -1  243.28    5.50
  -5  -2  -1  244.88    6.00
  -5  -2  -1  244.08    5.80
  -5  -2  -1  237.98    5.80
   5   2   1  243.78    6.00
   5   2   1  247.38    5.50
   5   2   1  250.87    5.80
   5   2   1  249.97    5.80
  -6  -2  -1  410.96    9.40
  -6  -2  -1  409.46    9.40
  -6  -2  -1  401.46    9.60
   6   2   1  406.06    9.40
   6   2   1  411.36    9.30
   6   2   1  410.56    8.90
   6   2   1  398.56    9.50
  -7  -2  -1  247.78    6.10
  -7  -2  -1  254.67    6.40
   7   2   1  231.98    6.30
   7   2   1  260.77    6.20
   7   2   1  248.68    5.50
   7   2   1  246.88    6.10
   7   2   1  238.18    6.40
  -8  -2  -1   59.69    2.60
  -8  -2  -1   63.59    2.30
   8   2   1   55.79    2.40
   8   2   1   62.09    2.30
  -9  -2  -1  127.49    5.10
  -9  -2  -1  137.49    4.00
 -10  -2  -1   13.30    2.10
 -10  -2  -1   12.10    1.80
  10   2   1   10.30    1.80
 -11  -2  -1   34.00    2.60
 -11  -2  -1   33.60    3.00
  11   2   1   32.80    2.40
 -12  -2  -1   41.90    3.20
 -12  -2  -1   38.30    3.50
  12   2   1   35.00    2.80
  12  -3  -1    6.40    1.60
 -12   3   1    5.40    1.60
 -12   3   1    6.80    2.00
  11  -3  -1    3.30    1.20
 -11   3   1    4.40    1.60
 -11   3   1    3.30    1.20
  10  -3  -1   50.19    2.60
 -10   3   1   52.69    2.50
 -10   3   1   49.90    3.00
   9  -3  -1   40.80    2.30
   9  -3  -1   44.10    2.50
  -9   3   1   46.40    2.60
  -9   3   1   44.20    2.00
   8  -3  -1   63.39    2.40
   8  -3  -1   59.59    2.30
  -8   3   1   64.39    2.70
  -8   3   1   65.99    2.30
   7  -3  -1   47.30    1.80
   7  -3  -1   42.80    2.30
   7  -3  -1   48.00    1.90
  -7   3   1   48.30    1.80
  -7   3   1   47.50    2.10
   6  -3  -1  105.89    3.30
   6  -3  -1  102.09    3.10
   6  -3  -1  104.59    2.80
   6  -3  -1  104.89    2.50
   6  -3  -1  104.29    2.90
  -6   3   1  107.49    3.20
  -6   3   1  107.79    2.50
  -6   3   1  106.89    2.90
   5  -3  -1    8.50    0.80
   5  -3  -1   10.00    1.10
   5  -3  -1    9.30    0.90
   5  -3  -1    8.60    0.80
   5  -3  -1    8.00    0.60
  -5   3   1    8.50    0.60
  -5   3   1    7.60    0.70
  -5   3   1    7.90    0.90
   4  -3  -1  133.79    3.10
   4  -3  -1  132.69    3.30
   4  -3  -1  135.29    3.20
   4  -3  -1  134.99    3.40
   4  -3  -1  132.59    3.40
  -4   3   1  128.09    3.50
  -4   3   1  129.79    3.20
  -4   3   1  134.69    3.10
   3  -3  -1   11.50    0.70
   3  -3  -1   10.70    0.60
   3  -3  -1   11.60    0.60
  -3   3   1   10.80    0.70
  -3   3   1   10.70    0.60
   2  -3  -1   48.10    1.40
   2  -3  -1   47.80    1.60
   2  -3  -1   49.99    1.40
   2  -3  -1   49.99    1.30
  -2   3   1   49.30    1.40
  -2   3   1   48.50    1.30
  -2   3   1   48.60    1.40
   1  -3  -1   32.50    0.90
   1  -3  -1   31.10    1.00
   1  -3  -1   31.60    0.80
   1  -3  -1   32.30    1.00
  -1   3   1   29.00    1.20
  -1   3   1   32.20    0.90
  -1   3   1   32.10    0.90
  -1   3   1   30.30    1.00
   0  -3  -1  123.39    2.90
   0  -3  -1  126.09    2.70
   0  -3  -1  120.19    3.00
   0   3   1  124.99    2.90
   0   3   1  121.39    2.90
   0   3   1  126.19    2.70
   0   3   1  122.49    2.90
   0   3   1  123.49    2.90
  -1  -3  -1    0.10    0.20
  -1  -3  -1    0.20    0.20
  -1  -3  -1    0.70    0.20
  -1  -3  -1    0.00    0.20
   1   3   1    0.30    0.20
   1   3   1    0.30    0.20
   1   3   1    1.20    0.30
   1   3   1    0.30    0.20
  -2  -3  -1  140.99    3.70
  -2  -3  -1  160.58    3.50
   2   3   1  160.58    3.50
   2   3   1  153.48    3.60
   2   3   1  144.29    3.80
   2   3   1  157.08    3.60
  -3  -3  -1  177.98    4.30
   3   3   1  180.48    4.20
   3   3   1  178.58    4.30
   3   3   1  178.48    4.40
   3   3   1  182.98    4.30
   3   3   1  177.58    4.10
  -4  -3  -1    0.20    0.30
  -4  -3  -1    0.20    0.30
   4   3   1    0.10    0.40
   4   3   1    0.20    0.30
   4   3   1    0.20    0.40
   4   3   1    0.30    0.20
   4   3   1    0.30    0.30
  -5  -3  -1  147.39    3.80
  -5  -3  -1  150.48    3.90
   5   3   1  151.78    4.10
   5   3   1  152.78    3.60
   5   3   1  150.58    3.90
   5   3   1  153.88    3.80
   5   3   1  151.18    3.90
  -6  -3  -1   29.80    1.40
  -6  -3  -1   30.00    1.50
  -6  -3  -1   30.50    1.60
   6   3   1   30.50    1.40
   6   3   1   32.80    1.50
   6   3   1   30.50    1.10
   6   3   1   30.60    1.70
  -7  -3  -1    3.60    0.70
  -7  -3  -1    4.40    1.10
  -7  -3  -1    2.90    0.80
   7   3   1    3.80    1.00
   7   3   1    3.60    0.60
   7   3   1    5.30    1.30
  -8  -3  -1    4.30    0.90
  -8  -3  -1    4.30    1.00
   8   3   1    4.80    0.60
   8   3   1    3.20    0.70
   8   3   1    5.40    0.70
  -9  -3  -1   34.60    2.20
  -9  -3  -1   36.60    2.40
   9   3   1   38.70    2.10
 -10  -3  -1    3.70    1.30
 -10  -3  -1    4.50    1.10
  10   3   1    3.50    1.00
 -11  -3  -1    0.70    1.40
 -11  -3  -1    1.10    1.20
  11   3   1   -0.40    1.00
 -12  -3  -1    3.30    1.80
 -12  -3  -1    1.70    1.60
  12   3   1    2.20    1.20
  12  -4  -1    0.40    1.50
 -12   4   1   -1.10    1.80
  11  -4  -1   45.70    2.80
 -11   4   1   45.30    3.30
 -11   4   1   47.90    2.70
  10  -4  -1    0.80    1.00
 -10   4   1   -0.60    0.90
 -10   4   1    1.30    1.20
   9  -4  -1  193.38    5.20
   9  -4  -1  190.98    5.90
  -9   4   1  201.78    5.90
  -9   4   1  197.08    5.20
   8  -4  -1    0.70    0.80
   8  -4  -1    0.40    0.70
  -8   4   1   -0.20    0.80
  -8   4   1    0.80    0.60
   7  -4  -1  351.86    8.90
   7  -4  -1  370.46    8.70
   7  -4  -1  364.96    8.40
  -7   4   1  372.56    9.00
  -7   4   1  368.46    8.10
  -7   4   1  376.36    8.50
   6  -4  -1    9.20    0.90
   6  -4  -1    8.00    0.90
   6  -4  -1    8.80    0.70
   6  -4  -1   11.00    1.20
   6  -4  -1    9.30    1.40
  -6   4   1    7.80    1.10
  -6   4   1    7.70    0.90
   5  -4  -1  611.84   13.40
   5  -4  -1  615.34   13.30
   5  -4  -1  616.94   13.50
   5  -4  -1  600.74   13.70
   5  -4  -1  602.24   13.60
  -5   4   1  613.54   13.80
  -5   4   1  604.44   13.40
  -5   4   1  609.04   13.30
   4  -4  -1  124.79    3.10
   4  -4  -1  124.19    3.00
   4  -4  -1  118.99    3.20
   4  -4  -1  125.59    3.20
   4  -4  -1  122.09    3.10
  -4   4   1  122.09    3.00
  -4   4   1  121.19    3.00
   3  -4  -1 1029.90   21.90
   3  -4  -1 1013.80   22.10
   3  -4  -1 1013.50   21.90
  -3   4   1 1013.30   21.90
  -3   4   1 1012.40   21.90
  -3   4   1 1015.30   22.10
   2  -4  -1  175.38    3.90
   2  -4  -1  174.58    4.10
   2  -4  -1  175.78    4.00
   2  -4  -1  174.68    4.10
  -2   4   1  173.18    4.20
  -2   4   1  157.38    4.10
  -2   4   1  175.18    4.00
  -2   4   1  172.58    4.10
   1  -4  -1 1048.00   22.20
   1  -4  -1 1039.20   22.10
   1  -4  -1 1060.19   22.20
   1  -4  -1 1021.40   21.90
  -1   4   1 1045.80   22.00
  -1   4   1  946.31   22.20
  -1   4   1 1046.60   22.20
  -1   4   1 1022.50   22.20
   0  -4  -1  346.97    7.70
   0  -4  -1  351.66    7.50
   0  -4  -1  341.17    7.70
   0   4   1  346.37    7.70
   0   4   1  340.87    7.70
   0   4   1  333.17    7.60
   0   4   1  346.87    7.40
  -1  -4  -1 1148.49   24.30
  -1  -4  -1 1104.19   24.20
  -1  -4  -1 1114.59   24.00
  -1  -4  -1 1129.49   24.20
   1   4   1 1135.49   24.20
   1   4   1 1121.69   24.00
   1   4   1 1127.39   24.20
   1   4   1 1107.69   24.20
  -2  -4  -1  171.08    4.10
  -2  -4  -1  167.58    4.10
  -2  -4  -1  170.08    4.20
  -2  -4  -1  173.88    4.00
   2   4   1  169.28    4.10
   2   4   1  172.98    4.00
   2   4   1  172.28    4.10
   2   4   1  172.38    4.20
  -3  -4  -1 1000.30   21.60
  -3  -4  -1  979.80   21.70
  -3  -4  -1  981.20   21.50
  -3  -4  -1 1012.20   21.70
   3   4   1  996.20   21.60
   3   4   1 1012.90   21.50
   3   4   1  970.70   21.60
   3   4   1 1007.50   21.70
   3   4   1 1023.30   21.80
  -4  -4  -1  190.78    4.60
  -4  -4  -1  192.38    4.60
  -4  -4  -1  196.98    4.80
   4   4   1  195.98    4.60
   4   4   1  191.38    4.70
   4   4   1  189.68    4.90
   4   4   1  193.78    4.60
   4   4   1  189.88    4.80
  -5  -4  -1  559.94   12.70
  -5  -4  -1  569.54   12.60
  -5  -4  -1  574.94   12.90
   5   4   1  570.44   12.80
   5   4   1  581.34   12.70
   5   4   1  566.14   12.50
   5   4   1  568.34   12.80
   5   4   1  556.74   13.00
  -6  -4  -1   33.10    1.30
  -6  -4  -1   33.80    1.70
  -6  -4  -1   32.00    1.60
   6   4   1   33.20    1.50
   6   4   1   31.40    1.50
   6   4   1   31.00    1.20
   6   4   1   31.90    2.00
   6   4   1   31.50    1.70
  -7  -4  -1  369.86    8.40
  -7  -4  -1  370.76    8.90
   7   4   1  373.16    8.30
   7   4   1  377.76    8.80
   7   4   1  361.26    8.80
  -8  -4  -1    0.20    0.80
  -8  -4  -1   -0.60    0.50
   8   4   1   -0.10    0.60
   8   4   1   -1.30    0.60
   8   4   1   -0.20    0.50
  -9  -4  -1  160.78    5.90
   9   4   1  183.98    5.10
   9   4   1  184.38    5.10
   9   4   1  177.78    4.30
 -10  -4  -1    1.70    1.20
  10   4   1    0.50    0.90
  10   4   1    1.10    0.90
 -11  -4  -1   39.70    3.10
  11   4   1   39.00    2.60
  11   4   1   41.10    2.70
 -12  -4  -1    4.50    1.80
  12   4   1    2.30    1.40
  12   4   1    1.90    1.50
  12  -5  -1    1.20    1.50
 -12   5   1    1.60    2.00
  11  -5  -1   -0.10    1.20
 -11   5   1   -0.10    1.20
 -11   5   1    0.70    1.60
  10  -5  -1    2.90    1.10
 -10   5   1    1.90    1.00
 -10   5   1    2.10    1.40
   9  -5  -1    1.20    1.10
   9  -5  -1    0.40    1.10
  -9   5   1    1.80    1.10
  -9   5   1    0.70    0.80
   8  -5  -1    5.70    0.90
   8  -5  -1    7.90    1.00
   8  -5  -1    6.70    1.40
  -8   5   1    7.20    1.20
  -8   5   1    6.50    1.90
  -8   5   1    7.80    1.00
   7  -5  -1   41.80    1.80
   7  -5  -1   41.00    2.30
   7  -5  -1   39.80    1.50
   7  -5  -1   37.80    1.70
  -7   5   1   42.30    2.20
  -7   5   1   40.20    1.50
  -7   5   1   41.80    1.70
   6  -5  -1   10.10    1.00
   6  -5  -1    9.70    1.10
   6  -5  -1    8.70    1.40
   6  -5  -1    8.80    0.90
  -6   5   1    9.30    1.30
  -6   5   1   10.90    0.90
  -6   5   1    9.80    1.00
   5  -5  -1   28.90    1.20
   5  -5  -1   27.90    1.20
   5  -5  -1   28.70    1.50
   5  -5  -1   26.70    1.40
   5  -5  -1   28.80    1.20
  -5   5   1   27.80    1.50
  -5   5   1   28.70    1.20
  -5   5   1   28.30    1.20
   4  -5  -1    5.80    0.70
   4  -5  -1    5.80    0.90
   4  -5  -1    5.60    0.70
   4  -5  -1    4.50    0.60
   4  -5  -1    6.20    0.80
  -4   5   1    6.40    0.80
  -4   5   1    4.60    0.70
  -4   5   1    4.90    0.90
   3  -5  -1  109.89    2.80
   3  -5  -1  110.19    3.00
   3  -5  -1  112.39    2.90
  -3   5   1  113.39    2.90
  -3   5   1  113.09    2.80
  -3   5   1  114.49    2.90
  -3   5   1  112.69    3.10
   2  -5  -1   68.29    1.70
   2  -5  -1   67.79    2.00
   2  -5  -1   67.09    1.80
   2  -5  -1   65.59    2.00
  -2   5   1   66.49    2.00
  -2   5   1   65.39    1.80
  -2   5   1   65.99    1.80
  -2   5   1   65.99    1.90
   1  -5  -1  176.08    4.20
   1  -5  -1  173.08    4.20
   1  -5  -1  172.48    3.90
  -1   5   1  175.58    4.20
  -1   5   1  174.68    4.20
  -1   5   1  170.88    4.20
  -1   5   1  171.38    4.10
  -1   5   1  174.58    3.90
   0  -5  -1  100.79    2.80
   0  -5  -1  108.89    2.80
   0  -5  -1  107.69    2.50
   0   5   1  108.69    2.50
   0   5   1  102.59    2.80
   0   5   1  107.29    2.80
   0   5   1  107.89    2.80
   0   5   1  107.59    2.70
  -1  -5  -1   16.30    0.90
  -1  -5  -1   18.30    0.70
  -1  -5  -1   16.80    0.90
   1   5   1   18.10    0.70
   1   5   1   16.40    1.00
   1   5   1   16.60    0.90
  -2  -5  -1  150.78    3.60
  -2  -5  -1  153.08    3.80
  -2  -5  -1  145.39    3.80
  -2  -5  -1  148.19    3.80
   2   5   1  151.08    3.70
   2   5   1  151.38    3.90
   2   5   1  154.28    3.60
   2   5   1  148.49    3.80
  -3  -5  -1   26.60    1.30
  -3  -5  -1   27.00    1.20
  -3  -5  -1   26.20    1.20
  -3  -5  -1   28.70    1.10
   3   5   1   26.80    1.10
   3   5   1   26.60    1.20
   3   5   1   26.10    1.20
   3   5   1   28.10    1.40
  -4  -5  -1  225.58    5.50
  -4  -5  -1  231.78    5.70
  -4  -5  -1  228.38    5.50
   4   5   1  234.08    5.60
   4   5   1  233.68    5.50
   4   5   1  226.28    5.40
   4   5   1  228.98    5.80
   4   5   1  231.08    5.70
  -5  -5  -1  120.79    3.20
  -5  -5  -1  118.49    3.30
  -5  -5  -1  123.39    3.50
   5   5   1  114.49    3.60
   5   5   1  117.89    3.50
   5   5   1  121.79    3.30
   5   5   1  120.39    3.20
   5   5   1  117.39    3.30
  -6  -5  -1  132.19    3.80
  -6  -5  -1  122.09    3.30
  -6  -5  -1  122.39    3.60
   6   5   1  124.29    3.60
   6   5   1  128.09    3.50
   6   5   1  126.39    3.30
  -7  -5  -1    4.30    0.90
  -7  -5  -1    4.70    1.00
   7   5   1    5.50    1.20
   7   5   1    4.90    1.00
   7   5   1    6.30    1.20
  -8  -5  -1   51.89    2.00
  -8  -5  -1   52.69    2.60
   8   5   1   49.80    1.90
   8   5   1   53.89    2.40
   8   5   1   56.69    2.30
  -9  -5  -1    3.20    0.80
  -9  -5  -1    4.50    1.20
   9   5   1    1.30    0.90
   9   5   1    4.40    1.00
   9   5   1    4.30    1.00
 -10  -5  -1   19.50    2.50
  10   5   1   16.30    2.00
  10   5   1   14.80    2.10
 -11  -5  -1    1.30    1.50
  11   5   1    0.40    1.20
  11   5   1   -1.50    1.10
 -12  -5  -1    3.90    2.00
  12   5   1   11.20    2.60
  12   5   1    3.80    1.60
  11  -6  -1   24.70    2.70
 -11   6   1   28.40    3.30
  10  -6  -1   34.10    2.50
 -10   6   1   40.80    3.10
 -10   6   1   36.90    2.30
   9  -6  -1    8.20    1.30
  -9   6   1    6.30    1.40
  -9   6   1    6.80    1.50
   8  -6  -1   60.99    2.40
   8  -6  -1   57.09    2.10
   8  -6  -1   55.29    2.30
  -8   6   1   61.39    2.90
  -8   6   1   55.19    2.20
  -8   6   1   56.99    2.10
   7  -6  -1   26.70    1.60
   7  -6  -1   24.80    2.20
   7  -6  -1   28.80    1.60
   7  -6  -1   28.90    1.50
  -7   6   1   28.20    1.50
  -7   6   1   27.60    1.50
  -7   6   1   31.00    2.00
   6  -6  -1   49.40    2.20
   6  -6  -1   49.80    1.90
   6  -6  -1   48.70    1.80
   6  -6  -1   49.80    1.80
  -6   6   1   50.69    2.20
  -6   6   1   47.30    1.80
  -6   6   1   47.30    1.80
   5  -6  -1  358.86    8.30
   5  -6  -1  347.07    8.30
   5  -6  -1  354.96    8.10
   5  -6  -1  394.66    9.40
   5  -6  -1  353.86    8.20
  -5   6   1  358.66    8.60
  -5   6   1  352.56    8.20
  -5   6   1  350.46    8.20
   4  -6  -1   90.49    2.60
   4  -6  -1   92.99    2.80
   4  -6  -1   95.79    2.50
   4  -6  -1   94.39    2.70
  -4   6   1   96.89    2.70
  -4   6   1   94.29    2.70
  -4   6   1   94.69    2.60
  -4   6   1   95.09    2.90
   3  -6  -1  656.83   14.40
   3  -6  -1  663.73   14.70
   3  -6  -1  658.83   14.80
   3  -6  -1  655.13   14.50
  -3   6   1  657.63   14.80
  -3   6   1  678.53   14.60
  -3   6   1  654.33   14.70
  -3   6   1  671.43   14.50
   2  -6  -1  142.49    3.70
   2  -6  -1  142.09    3.30
   2  -6  -1  142.29    3.70
  -2   6   1  141.29    3.50
  -2   6   1  142.59    3.80
  -2   6   1  143.79    3.60
  -2   6   1  144.69    3.70
  -2   6   1  134.19    3.60
   1  -6  -1  563.44   12.30
   1  -6  -1  572.84   12.70
   1  -6  -1  553.64   12.60
  -1   6   1  559.34   12.60
  -1   6   1  576.44   12.50
  -1   6   1  561.64   12.60
  -1   6   1  573.74   12.30
  -1   6   1  566.84   12.70
   0  -6  -1  159.18    4.10
   0  -6  -1  165.28    3.80
   0   6   1  164.38    4.10
   0   6   1  162.08    4.10
   0   6   1  161.88    4.10
   0   6   1  164.08    3.80
   0   6   1  164.48    4.00
  -1  -6  -1 1381.66   29.70
  -1  -6  -1 1366.46   29.70
  -1  -6  -1 1406.26   29.40
  -1  -6  -1 1350.96   29.70
   1   6   1 1378.26   29.80
   1   6   1 1363.86   29.70
   1   6   1 1367.76   29.70
  -2  -6  -1  351.06    8.30
  -2  -6  -1  356.26    7.90
  -2  -6  -1  358.56    8.30
  -2  -6  -1  354.26    8.20
   2   6   1  348.07    8.20
   2   6   1  363.26    8.00
   2   6   1  349.77    8.30
   2   6   1  356.56    8.20
  -3  -6  -1  864.31   19.20
  -3  -6  -1  880.01   19.00
  -3  -6  -1  879.11   19.20
  -3  -6  -1  867.21   19.40
   3   6   1  868.31   19.20
   3   6   1  882.41   19.20
   3   6   1  867.61   19.30
   3   6   1  880.71   19.00
  -4  -6  -1  113.29    3.10
  -4  -6  -1  115.49    3.20
  -4  -6  -1  116.59    3.40
   4   6   1  116.59    3.20
   4   6   1  118.79    3.10
   4   6   1  109.39    3.40
   4   6   1  107.59    3.50
   4   6   1  113.29    3.10
  -5  -6  -1    8.00    1.10
  -5  -6  -1    6.80    1.20
  -5  -6  -1    8.60    1.00
   5   6   1    9.20    1.00
   5   6   1    8.50    1.10
   5   6   1    7.60    1.00
  -6  -6  -1    1.90    0.70
  -6  -6  -1    1.10    0.80
  -6  -6  -1    2.10    0.80
   6   6   1    3.20    0.80
   6   6   1    3.00    0.70
   6   6   1    4.40    1.10
  -7  -6  -1   26.10    2.10
  -7  -6  -1   26.40    1.60
   7   6   1   28.40    1.70
   7   6   1   29.40    1.70
   7   6   1   27.60    1.60
  -8  -6  -1   -1.30    0.80
  -8  -6  -1   -0.90    0.90
   8   6   1    1.00    0.80
   8   6   1   -0.20    0.80
  -9  -6  -1    4.10    1.00
  -9  -6  -1    3.20    1.30
   9   6   1    4.70    1.10
   9   6   1    5.10    1.10
 -10  -6  -1    3.40    1.50
  10   6   1    1.60    1.10
  10   6   1    1.60    1.10
 -11  -6  -1   18.30    3.20
  11   6   1   25.40    2.70
  11   6   1   23.80    2.60
  11  -7  -1    1.60    1.40
 -11   7   1    5.20    1.70
  10  -7  -1   11.20    2.30
 -10   7   1   15.80    3.00
   9  -7  -1   79.39    2.80
   9  -7  -1   79.39    3.20
  -9   7   1   81.79    3.80
  -9   7   1   75.99    2.80
   8  -7  -1   34.40    1.80
   8  -7  -1   34.60    2.00
   8  -7  -1   33.60    2.00
  -8   7   1   32.00    1.80
  -8   7   1   38.10    2.60
  -8   7   1   40.30    2.60
   7  -7  -1  174.88    4.60
   7  -7  -1  166.48    4.40
   7  -7  -1  162.08    4.90
   7  -7  -1  174.68    4.50
  -7   7   1  178.38    5.20
  -7   7   1  168.48    4.50
  -7   7   1  168.68    4.40
   6  -7  -1    1.60    0.90
   6  -7  -1    1.00    0.60
   6  -7  -1    1.60    0.60
   6  -7  -1    1.80    0.70
  -6   7   1    1.50    0.80
  -6   7   1    2.00    0.60
  -6   7   1    0.20    0.70
   5  -7  -1   52.69    2.00
   5  -7  -1   51.59    1.80
   5  -7  -1   50.79    1.90
   5  -7  -1   49.50    1.80
  -5   7   1   49.50    2.00
  -5   7   1   50.19    1.80
  -5   7   1   51.19    2.20
   4  -7  -1    0.30    0.50
   4  -7  -1   -1.00    0.50
   4  -7  -1   -0.30    0.50
  -4   7   1    0.20    0.60
  -4   7   1   -0.50    0.40
  -4   7   1    0.00    0.60
  -4   7   1    0.80    0.60
   3  -7  -1   14.30    1.30
   3  -7  -1   16.90    1.00
   3  -7  -1   15.10    1.20
  -3   7   1   16.70    1.00
  -3   7   1   16.30    1.30
  -3   7   1   15.80    1.10
  -3   7   1   16.50    1.30
  -3   7   1   15.30    1.30
   2  -7  -1  106.69    3.10
   2  -7  -1  109.79    3.20
  -2   7   1  111.99    2.90
  -2   7   1  111.89    3.20
  -2   7   1  108.19    3.10
  -2   7   1  110.09    2.80
  -2   7   1  109.89    3.10
   1  -7  -1  204.08    5.20
   1  -7  -1  205.58    4.80
   1  -7  -1  207.68    5.20
  -1   7   1  210.18    5.20
  -1   7   1  205.18    5.20
  -1   7   1  207.38    5.00
  -1   7   1  210.08    5.20
   0  -7  -1  206.88    4.70
   0  -7  -1  201.68    5.10
   0  -7  -1  199.38    5.00
   0   7   1  197.38    5.00
   0   7   1  204.88    4.90
   0   7   1  189.58    4.80
   0   7   1  205.68    5.10
   0   7   1  199.48    5.10
  -1  -7  -1  315.67    7.60
  -1  -7  -1  329.27    7.20
  -1  -7  -1  310.97    7.50
  -1  -7  -1  321.97    7.60
   1   7   1  326.87    7.60
   1   7   1  314.17    7.60
   1   7   1  321.17    7.20
   1   7   1  314.37    7.50
  -2  -7  -1   43.20    1.80
  -2  -7  -1   45.10    1.50
  -2  -7  -1   43.70    1.80
  -2  -7  -1   39.80    1.80
   2   7   1   42.70    1.50
   2   7   1   43.00    1.70
   2   7   1   41.50    1.70
   2   7   1   40.70    2.00
  -3  -7  -1  164.38    4.50
  -3  -7  -1  166.58    4.10
  -3  -7  -1  153.38    4.40
  -3  -7  -1  170.98    4.40
   3   7   1  167.38    4.30
   3   7   1  160.28    4.50
   3   7   1  171.88    4.20
   3   7   1  169.28    4.40
  -4  -7  -1   28.90    1.70
  -4  -7  -1   29.30    1.60
  -4  -7  -1   28.10    1.50
   4   7   1   30.40    1.60
   4   7   1   30.00    1.50
   4   7   1   29.80    1.40
  -5  -7  -1   98.39    3.00
  -5  -7  -1  100.89    3.30
  -5  -7  -1   92.79    3.00
   5   7   1  102.09    3.20
   5   7   1  101.49    3.00
   5   7   1   99.39    3.00
  -6  -7  -1   35.40    2.10
  -6  -7  -1   33.70    1.80
   6   7   1   34.30    1.80
   6   7   1   32.70    1.90
   6   7   1   34.10    1.80
  -7  -7  -1   99.69    3.60
  -7  -7  -1   92.29    3.10
   7   7   1   91.09    3.10
   7   7   1   98.59    3.30
   7   7   1   99.39    3.20
  -8  -7  -1   24.50    1.90
  -8  -7  -1   22.70    2.30
   8   7   1   24.50    2.00
   8   7   1   24.90    2.00
   8   7   1   21.40    2.00
  -9  -7  -1   66.49    2.80
  -9  -7  -1   63.59    3.40
   9   7   1   65.19    3.00
   9   7   1   69.09    3.10
 -10  -7  -1   20.30    2.90
  10   7   1   22.50    2.50
  10   7   1   16.30    2.50
 -11  -7  -1   16.90    3.40
  11   7   1   11.30    2.90
  11   7   1   16.70    2.80
  10  -8  -1    9.70    2.50
 -10   8   1    9.70    1.90
   9  -8  -1    1.70    1.00
   9  -8  -1    1.10    1.10
  -9   8   1    1.30    1.40
  -9   8   1    1.20    1.00
   8  -8  -1   56.89    2.40
   8  -8  -1   59.89    2.60
  -8   8   1   61.59    3.30
  -8   8   1   53.29    2.40
   7  -8  -1   22.60    1.70
   7  -8  -1   20.90    1.70
   7  -8  -1   18.50    1.70
  -7   8   1   20.20    1.60
  -7   8   1   24.40    2.20
   6  -8  -1  102.59    3.30
   6  -8  -1  104.79    3.10
   6  -8  -1  112.19    3.40
   6  -8  -1  108.39    3.20
  -6   8   1  106.69    3.10
  -6   8   1  111.99    3.80
   5  -8  -1   -1.00    0.60
   5  -8  -1    1.00    0.70
   5  -8  -1   -0.10    0.60
  -5   8   1    0.90    1.00
  -5   8   1    1.00    0.80
  -5   8   1    0.60    0.60
  -5   8   1    0.50    0.90
   4  -8  -1   35.80    1.70
   4  -8  -1   36.10    1.60
  -4   8   1   36.70    2.00
  -4   8   1   35.30    1.60
  -4   8   1   37.60    2.20
  -4   8   1   37.00    1.70
  -4   8   1   34.30    1.80
   3  -8  -1   90.99    2.60
   3  -8  -1   94.29    3.00
  -3   8   1   95.29    2.70
  -3   8   1   96.89    3.10
  -3   8   1   95.49    2.70
  -3   8   1   93.69    3.10
  -3   8   1   91.89    2.90
   2  -8  -1    0.00    0.50
   2  -8  -1   -0.10    0.50
  -2   8   1    0.10    0.60
  -2   8   1    0.20    0.50
  -2   8   1    0.20    0.60
  -2   8   1    0.00    0.50
  -2   8   1    0.60    0.70
   1  -8  -1   61.49    1.90
   1  -8  -1   66.09    2.60
   1  -8  -1   60.79    2.30
  -1   8   1   64.39    2.40
  -1   8   1   62.29    2.30
  -1   8   1   63.29    2.00
  -1   8   1   63.59    1.90
  -1   8   1   63.09    2.30
   0  -8  -1    5.70    1.10
   0  -8  -1    6.60    0.80
   0  -8  -1    5.50    1.00
   0   8   1    8.20    1.10
   0   8   1    6.80    1.10
   0   8   1    5.10    0.90
   0   8   1    4.10    0.90
   0   8   1    4.20    0.70
  -1  -8  -1    0.90    0.60
  -1  -8  -1    2.00    0.60
  -1  -8  -1    2.10    0.50
   1   8   1    5.10    1.20
   1   8   1    1.50    0.50
   1   8   1    2.00    0.60
   1   8   1    2.60    0.90
   1   8   1    1.70    0.50
  -2  -8  -1   37.40    1.90
  -2  -8  -1   36.50    1.70
  -2  -8  -1   38.10    1.50
   2   8   1   37.00    2.10
   2   8   1   37.20    1.70
   2   8   1   37.50    1.50
  -3  -8  -1    0.50    0.70
  -3  -8  -1   -1.00    0.60
  -3  -8  -1    0.00    0.60
   3   8   1   -0.40    0.50
   3   8   1    0.00    0.50
  -4  -8  -1    2.70    0.80
  -4  -8  -1    5.20    1.30
  -4  -8  -1    1.00    0.80
   4   8   1    5.10    1.10
   4   8   1    2.60    0.80
  -5  -8  -1    1.50    0.80
  -5  -8  -1    0.80    0.70
  -5  -8  -1    0.60    0.90
   5   8   1    1.20    0.70
   5   8   1    1.10    0.70
  -6  -8  -1    1.30    1.00
  -6  -8  -1    0.40    0.80
   6   8   1    0.10    0.70
   6   8   1    1.00    0.80
  -7  -8  -1    7.00    1.30
  -7  -8  -1   10.10    1.80
   7   8   1    7.50    1.60
   7   8   1    8.50    1.70
  -8  -8  -1    2.80    1.10
  -8  -8  -1    1.50    1.30
   8   8   1    4.20    1.20
   8   8   1    3.20    1.10
  -9  -8  -1    0.80    1.40
  -9  -8  -1   -0.70    1.30
   9   8   1    2.20    1.30
   9   8   1    0.10    1.20
 -10  -8  -1    0.80    1.70
  10   8   1   -0.10    1.50
  10   8   1   -2.00    1.30
  10  -9  -1   -2.30    1.50
 -10   9   1   -2.90    1.80
   9  -9  -1   50.99    2.80
   9  -9  -1   55.19    2.90
  -9   9   1   56.99    3.80
   8  -9  -1    1.00    1.10
   8  -9  -1    1.00    1.00
  -8   9   1    0.90    1.40
  -8   9   1    0.20    0.90
   7  -9  -1   62.09    2.50
   7  -9  -1   60.59    2.70
  -7   9   1   63.19    3.20
  -7   9   1   59.39    2.50
   6  -9  -1    1.20    0.70
   6  -9  -1    0.10    0.80
   6  -9  -1    1.70    1.10
  -6   9   1    0.50    0.70
  -6   9   1    0.40    1.20
  -6   9   1    1.60    1.10
   5  -9  -1   61.79    2.30
   5  -9  -1   63.59    2.50
  -5   9   1   62.49    2.30
  -5   9   1   64.99    2.80
  -5   9   1   58.69    2.70
  -5   9   1   63.59    2.50
   4  -9  -1    2.70    0.80
   4  -9  -1    3.30    0.70
  -4   9   1    2.10    1.10
  -4   9   1    4.70    1.10
  -4   9   1    4.20    0.80
   3  -9  -1  129.49    3.80
   3  -9  -1  122.49    3.30
  -3   9   1  125.49    3.40
  -3   9   1  123.39    3.80
  -3   9   1  129.89    3.90
  -3   9   1  126.09    3.50
   2  -9  -1    5.70    1.30
   2  -9  -1    4.20    0.70
  -2   9   1    5.70    1.30
  -2   9   1    4.30    0.70
  -2   9   1    4.90    1.10
  -2   9   1    4.80    1.00
   1  -9  -1  196.18    5.20
   1  -9  -1  188.48    4.60
  -1   9   1  187.78    4.60
  -1   9   1  177.68    5.10
  -1   9   1  190.78    4.80
  -1   9   1  193.18    5.20
   0  -9  -1   -0.40    0.50
   0  -9  -1   -0.70    0.60
   0   9   1   -0.20    0.70
   0   9   1   -0.20    0.40
   0   9   1   -0.80    1.00
   0   9   1   -0.20    0.50
  -1  -9  -1  183.58    5.00
  -1  -9  -1  178.28    4.40
   1   9   1  180.68    4.40
   1   9   1  179.58    4.90
   1   9   1  184.38    4.80
  -2  -9  -1    3.50    0.90
  -2  -9  -1    3.00    0.70
  -2  -9  -1    4.60    1.20
   2   9   1    2.90    0.80
   2   9   1    4.70    1.00
  -3  -9  -1  198.18    5.40
  -3  -9  -1  192.38    5.00
  -3  -9  -1  205.48    5.50
   3   9   1  197.88    5.30
   3   9   1  194.98    5.00
  -4  -9  -1    7.60    1.60
  -4  -9  -1    5.70    1.50
   4   9   1    6.30    1.30
   4   9   1    6.70    1.30
  -5  -9  -1  149.99    4.50
  -5  -9  -1  145.19    4.70
   5   9   1  149.19    4.40
   5   9   1  152.28    4.30
  -6  -9  -1   -0.50    0.90
  -6  -9  -1    2.20    1.10
   6   9   1   -0.40    0.80
   6   9   1    0.70    0.90
  -7  -9  -1   60.29    3.20
  -7  -9  -1   58.69    2.90
   7   9   1   58.49    2.90
   7   9   1   57.69    2.70
  -8  -9  -1    1.00    1.40
  -8  -9  -1    2.00    1.40
   8   9   1    2.10    1.20
   8   9   1   -1.10    1.20
  -9  -9  -1   13.00    3.10
   9   9   1   15.60    2.60
   9   9   1   13.30    2.60
  -9  10   1    4.70    1.80
   8 -10  -1   -0.10    1.30
   8 -10  -1   -0.40    1.20
  -8  10   1    1.70    1.60
   7 -10  -1    0.20    1.00
   7 -10  -1   -0.20    1.10
  -7  10   1    0.40    1.00
  -7  10   1    1.10    1.30
   6 -10  -1    0.40    1.10
   6 -10  -1    0.40    0.90
  -6  10   1    2.50    1.20
  -6  10   1    0.80    0.90
   5 -10  -1    0.20    0.90
  -5  10   1    0.70    1.00
  -5  10   1    1.50    1.40
  -5  10   1    0.10    0.80
  -5  10   1    0.20    1.00
   4 -10  -1    2.70    1.10
   4 -10  -1    2.90    0.90
  -4  10   1    4.00    1.00
  -4  10   1    1.70    1.30
  -4  10   1    4.00    0.90
  -4  10   1    2.40    0.90
   3 -10  -1    3.60    0.90
  -3  10   1    3.60    1.00
  -3  10   1    2.60    0.80
  -3  10   1    2.90    0.80
  -3  10   1    3.00    1.30
   2 -10  -1    7.10    1.30
  -2  10   1    7.30    1.50
  -2  10   1    7.70    1.20
  -2  10   1    7.90    1.30
   1 -10  -1   10.30    1.30
  -1  10   1    8.60    1.10
  -1  10   1    9.60    1.30
  -1  10   1    9.20    1.80
   0 -10  -1    3.40    0.80
   0  10   1    4.30    0.90
   0  10   1    4.50    1.50
   0  10   1    3.00    0.60
  -1 -10  -1    1.70    0.80
  -1 -10  -1    2.00    0.90
   1  10   1    1.00    0.80
   1  10   1    2.70    0.70
   1  10   1    2.20    0.60
  -2 -10  -1    5.40    1.40
  -2 -10  -1    9.10    1.60
  -2 -10  -1    7.60    1.60
   2  10   1    8.30    1.40
   2  10   1    3.70    0.90
   2  10   1    6.90    1.20
  -3 -10  -1    9.90    1.80
  -3 -10  -1   10.10    1.70
  -3 -10  -1    8.30    1.60
   3  10   1    9.10    1.50
   3  10   1   10.60    1.40
  -4 -10  -1   20.90    2.10
  -4 -10  -1   23.20    2.10
  -4 -10  -1   17.60    2.10
   4  10   1   17.40    1.90
   4  10   1   21.10    1.70
  -5 -10  -1    1.40    1.20
  -5 -10  -1    1.40    1.00
   5  10   1    2.00    1.00
   5  10   1    2.30    1.00
  -6 -10  -1    8.10    2.10
  -6 -10  -1   10.20    2.40
   6  10   1   10.50    2.50
   6  10   1   11.60    2.00
  -7 -10  -1    1.10    1.50
  -7 -10  -1   -0.10    1.30
   7  10   1    1.40    1.30
   7  10   1    0.70    1.10
  -8 -10  -1    3.00    1.50
  -8 -10  -1    0.40    1.70
   8  10   1    3.90    1.50
   8  10   1   -0.60    1.30
   8 -11  -1    8.30    1.80
  -8  11   1   18.80    3.60
   7 -11  -1   12.30    2.50
  -7  11   1   19.30    3.00
   6 -11  -1   14.80    2.20
   6 -11  -1   16.30    2.30
  -6  11   1   20.90    2.80
  -6  11   1   14.40    2.00
   5 -11  -1    4.80    1.20
  -5  11   1    9.40    2.20
  -5  11   1    4.60    1.10
   4 -11  -1   26.80    2.30
  -4  11   1   27.30    2.00
  -4  11   1   25.50    2.00
  -4  11   1   28.60    2.40
   3 -11  -1   20.40    2.00
  -3  11   1   17.60    1.70
  -3  11   1   15.00    1.70
  -3  11   1   22.10    2.10
   2 -11  -1   51.99    2.60
  -2  11   1   48.30    2.60
  -2  11   1   51.09    2.30
  -2  11   1   45.80    2.00
   1 -11  -1   52.79    2.60
  -1  11   1   49.10    2.60
  -1  11   1   51.09    2.30
  -1  11   1   47.40    2.00
   0 -11  -1   53.09    2.60
   0  11   1   49.80    2.30
   0  11   1   48.90    2.00
   0  11   1   49.80    2.50
  -1 -11  -1   62.39    2.80
   1  11   1   59.39    2.50
   1  11   1   58.59    2.70
   1  11   1   52.79    2.10
  -2 -11  -1   14.80    2.00
   2  11   1    9.80    1.50
   2  11   1   11.00    1.80
   2  11   1   14.30    1.90
  -3 -11  -1   43.40    2.80
  -3 -11  -1   41.50    2.60
   3  11   1   39.40    2.40
   3  11   1   44.00    2.10
  -4 -11  -1   11.60    2.20
  -4 -11  -1   11.40    2.40
   4  11   1    8.90    1.90
   4  11   1    7.70    1.80
  -5 -11  -1   39.60    2.80
  -5 -11  -1   31.80    2.90
   5  11   1   36.40    2.40
   5  11   1   31.50    2.50
  -6 -11  -1   11.20    2.60
  -6 -11  -1   12.10    2.90
   6  11   1   12.70    2.20
   6  11   1    8.50    1.60
  -7 -11  -1   28.40    3.50
  -7 -11  -1   25.30    3.20
   7  11   1   19.10    2.70
   7  11   1   31.80    3.10
  -7  12   1   17.90    3.50
   6 -12  -1    1.10    1.50
  -6  12   1    2.90    1.60
   5 -12  -1   26.70    2.70
  -5  12   1   21.00    2.40
  -5  12   1   29.80    2.90
   4 -12  -1    2.20    1.30
  -4  12   1    1.40    1.30
  -4  12   1    1.30    1.10
   3 -12  -1   27.70    2.50
  -3  12   1   29.60    2.50
  -3  12   1   25.00    2.20
   2 -12  -1   18.30    2.30
  -2  12   1   15.30    1.70
  -2  12   1   15.60    2.10
   1 -12  -1   23.10    2.20
  -1  12   1   17.70    1.70
  -1  12   1   20.10    2.20
  -1  12   1   14.00    1.90
   0 -12  -1   36.80    2.60
   0  12   1   26.50    1.80
   0  12   1   30.50    2.20
   0  12   1   28.90    2.40
  -1 -12  -1   42.00    2.90
   1  12   1   37.70    2.00
   1  12   1   39.00    2.70
   1  12   1   38.70    2.50
  -2 -12  -1   16.00    2.30
   2  12   1   16.90    1.70
   2  12   1   12.50    2.10
   2  12   1   15.90    2.10
  -3 -12  -1   47.40    3.10
   3  12   1   41.90    2.70
   3  12   1   48.90    2.90
   3  12   1   48.80    2.40
  -4 -12  -1    5.50    1.70
  -4 -12  -1    4.40    1.50
   4  12   1    9.60    2.10
   4  12   1    4.80    1.40
  -5 -12  -1   23.60    3.20
  -5 -12  -1   23.70    3.00
   5  12   1   24.90    2.60
   5  12   1   23.70    2.60
  -6 -12  -1    0.30    1.60
  -6 -12  -1   -1.10    1.70
   6  12   1    3.00    1.60
   6  12   1    0.00    1.40
   5 -13  -1    0.60    1.70
  -5  13   1    3.30    1.70
   4 -13  -1    0.90    1.50
  -4  13   1    1.40    1.40
  -4  13   1    0.50    1.50
   3 -13  -1   -1.10    1.40
  -3  13   1   -1.20    1.30
  -3  13   1    1.70    1.40
   2 -13  -1    6.10    1.50
  -2  13   1    6.10    1.50
  -2  13   1    8.00    1.40
   1 -13  -1    4.20    1.50
  -1  13   1    4.60    1.30
  -1  13   1    6.00    1.50
   0 -13  -1   27.30    3.00
   0  13   1   33.20    2.80
   0  13   1   29.70    2.50
  -1 -13  -1   10.60    2.60
   1  13   1    3.20    1.40
   1  13   1    5.30    1.30
  -2 -13  -1   13.80    2.90
   2  13   1   10.50    2.40
   2  13   1   13.10    2.60
  -3 -13  -1    1.00    1.50
   3  13   1   -0.60    1.40
   3  13   1   -1.40    1.50
  -4 -13  -1    1.30    1.60
   4  13   1    1.60    1.50
   4  13   1   -1.50    1.40
   2 -14  -1   -1.90    1.60
  -2  14   1    1.50    2.20
  -2  14   1    3.50    1.60
   1 -14  -1   18.40    3.20
  -1  14   1   15.80    2.80
  -1  14   1   11.50    1.80
   0 -14  -1    2.80    1.80
   0  14   1    0.70    1.50
   0  14   1    0.20    1.60
  -1 -14  -1    8.80    2.10
   1  14   1   13.40    2.90
   1  14   1   10.20    2.60
   1  13  -2    2.10    1.50
   1  13  -2   -0.90    1.60
   1  13  -2    4.60    1.50
  -1 -13   2    1.60    1.60
   0  13  -2    2.30    1.50
   0  13  -2   -0.50    1.40
   0  13  -2    1.90    1.60
   0 -13   2    0.90    1.40
  -1  13  -2    0.80    1.60
  -1  13  -2    0.00    1.50
  -1  13  -2    0.80    1.40
   1 -13   2   -0.80    1.40
  -2  13  -2   -0.50    1.50
   2 -13   2   -2.40    1.50
  -3  13  -2    4.10    1.70
   3 -13   2    2.30    1.60
  -4  13  -2    8.00    2.00
   4 -13   2    5.50    1.80
   4  12  -2    0.00    1.60
   4  12  -2    2.40    1.70
  -4 -12   2    3.60    1.90
  -4 -12   2    4.00    1.70
   3  12  -2   24.10    2.90
   3  12  -2   24.50    2.90
  -3 -12   2   30.10    3.30
  -3 -12   2   28.30    3.00
   2  12  -2    2.10    1.40
   2  12  -2    0.80    1.50
  -2 -12   2    3.20    1.40
  -2 -12   2    1.90    1.50
   1  12  -2   13.10    2.30
   1  12  -2   14.40    2.60
  -1 -12   2   19.50    2.60
  -1 -12   2   17.50    2.80
   0  12  -2    3.70    1.50
   0  12  -2    3.40    1.20
   0  12  -2    4.00    1.50
   0 -12   2    3.80    1.30
  -1  12  -2   10.10    2.50
  -1  12  -2   10.50    2.30
  -1  12  -2   10.30    2.10
   1 -12   2   11.30    1.70
  -2  12  -2    4.50    1.40
  -2  12  -2    3.60    1.40
  -2  12  -2    4.40    1.20
   2 -12   2    3.40    1.40
  -3  12  -2   28.60    2.60
  -3  12  -2   19.20    2.10
  -3  12  -2   27.00    2.70
   3 -12   2   23.20    2.70
  -4  12  -2    0.50    2.80
   4 -12   2    2.20    1.30
  -5  12  -2   22.50    3.20
  -5  12  -2   25.60    3.10
   5 -12   2   22.40    2.90
  -6  12  -2   13.50    3.30
  -6  12  -2    3.80    1.90
   6 -12   2    2.60    1.60
   6  11  -2   -0.70    1.60
   6  11  -2    1.60    1.70
  -6 -11   2    2.60    1.90
  -6 -11   2   -0.40    1.60
   5  11  -2    4.80    1.50
   5  11  -2    4.50    1.60
  -5 -11   2    5.90    1.80
  -5 -11   2    5.60    1.50
   4  11  -2    1.40    1.30
   4  11  -2    1.30    1.30
  -4 -11   2    1.70    1.20
  -4 -11   2    1.90    1.50
   3  11  -2    5.40    1.40
   3  11  -2    6.10    1.40
  -3 -11   2    5.60    1.40
  -3 -11   2    5.90    1.60
   2  11  -2    4.00    1.20
   2  11  -2    5.60    1.30
  -2 -11   2    3.90    1.20
  -2 -11   2    4.20    1.40
   1  11  -2    4.70    1.10
   1  11  -2    5.60    1.30
  -1 -11   2    3.80    1.30
  -1 -11   2    3.60    1.20
   0  11  -2    8.70    2.00
   0  11  -2    9.80    2.10
   0  11  -2   13.80    1.80
   0 -11   2   16.10    2.10
  -1  11  -2   20.60    2.30
  -1  11  -2   17.20    1.70
  -1  11  -2   13.80    1.80
   1 -11   2   19.60    2.20
  -2  11  -2   13.40    1.70
  -2  11  -2   13.20    1.90
  -2  11  -2   14.00    2.10
   2 -11   2   18.30    2.20
  -3  11  -2   31.60    2.30
  -3  11  -2   30.20    2.40
  -3  11  -2   26.10    1.90
   3 -11   2   33.80    2.50
  -4  11  -2   28.90    1.90
  -4  11  -2   28.90    2.60
  -4  11  -2   34.70    2.60
   4 -11   2   35.70    2.60
  -5  11  -2   10.20    2.30
  -5  11  -2   11.00    2.50
   5 -11   2   14.80    2.30
  -6  11  -2   16.20    2.80
  -6  11  -2   20.40    3.00
   6 -11   2   10.40    2.50
  -7  11  -2    2.20    1.70
  -7  11  -2   -0.80    1.70
   7 -11   2    1.00    1.50
  -8  11  -2    3.80    2.00
  -8  11  -2    5.20    2.10
   8 -11   2    3.70    1.60
   7  10  -2    7.80    2.00
   7  10  -2    7.60    1.80
  -7 -10   2   16.40    3.60
  -7 -10   2   12.90    2.90
   6  10  -2    6.30    1.60
   6  10  -2    9.60    1.70
  -6 -10   2    8.50    1.80
  -6 -10   2   15.00    2.60
   5  10  -2    3.60    1.40
   5  10  -2    2.30    1.30
  -5 -10   2    5.30    1.30
  -5 -10   2    3.30    1.50
   4  10  -2   18.80    2.20
   4  10  -2   17.20    2.10
  -4 -10   2   14.60    2.50
  -4 -10   2   18.60    2.30
   3  10  -2   -1.00    0.90
  -3 -10   2   -0.80    0.90
  -3 -10   2    0.60    1.20
   2  10  -2   20.90    2.10
   2  10  -2   26.70    2.00
  -2 -10   2   22.00    2.20
  -2 -10   2   22.60    2.10
   1  10  -2   -0.50    0.90
   1  10  -2    0.00    0.90
  -1 -10   2    0.60    0.90
  -1 -10   2    0.40    1.00
   0  10  -2   29.90    2.20
   0  10  -2   28.90    1.90
   0 -10   2   30.10    2.20
   0 -10   2   31.90    2.10
  -1  10  -2    0.10    0.70
  -1  10  -2   -0.90    0.80
  -1  10  -2    0.50    1.00
   1 -10   2   -0.10    0.80
  -2  10  -2   35.80    2.60
  -2  10  -2   36.40    1.80
  -2  10  -2   35.40    2.30
  -2  10  -2   36.60    2.00
   2 -10   2   41.30    2.30
  -3  10  -2    0.30    0.90
  -3  10  -2    0.40    0.70
  -3  10  -2    1.20    0.90
  -3  10  -2    2.20    1.20
   3 -10   2    1.70    0.90
  -4  10  -2   41.00    2.40
  -4  10  -2   37.50    1.80
  -4  10  -2   43.60    2.50
   4 -10   2   42.10    2.50
  -5  10  -2    1.70    1.10
  -5  10  -2    0.30    0.80
  -5  10  -2    0.90    1.20
   5 -10   2    0.40    1.00
  -6  10  -2    7.20    1.50
  -6  10  -2   12.30    2.50
   6 -10   2    6.20    1.20
  -7  10  -2    0.60    1.40
  -7  10  -2    2.80    1.50
   7 -10   2    2.70    1.20
  -8  10  -2    1.20    1.50
  -8  10  -2   -0.30    1.70
   8 -10   2   -0.70    1.30
  -9  10  -2   -0.20    1.90
   9 -10   2    0.90    1.50
   9 -10   2    0.50    1.40
   8   9  -2    1.10    1.70
   8   9  -2   -0.70    1.50
  -8  -9   2    0.80    1.80
   7   9  -2   21.90    3.00
   7   9  -2   25.90    2.60
  -7  -9   2   20.10    3.10
  -7  -9   2   22.80    2.60
   6   9  -2    3.60    1.20
   6   9  -2    3.20    1.30
  -6  -9   2    2.60    1.10
  -6  -9   2    4.10    1.50
   5   9  -2   39.30    2.50
   5   9  -2   33.50    2.50
  -5  -9   2   36.60    2.80
  -5  -9   2   35.00    2.40
   4   9  -2    0.60    0.90
  -4  -9   2    1.00    1.10
  -4  -9   2   -0.80    0.90
   3   9  -2  102.99    3.40
   3   9  -2  101.59    3.50
  -3  -9   2   99.49    4.80
  -3  -9   2  103.29    3.80
   2   9  -2   37.30    2.50
   2   9  -2   44.50    2.20
  -2  -9   2   40.70    2.30
   1   9  -2  104.89    3.30
   1   9  -2  102.39    3.40
  -1  -9   2  105.09    3.50
  -1  -9   2   98.79    3.90
   0   9  -2   26.50    1.60
   0   9  -2   24.90    1.80
   0  -9   2   27.30    1.80
   0  -9   2   25.50    1.90
   0  -9   2   23.50    2.00
  -1   9  -2   51.69    2.40
  -1   9  -2   51.49    2.10
  -1   9  -2   51.19    2.50
   1  -9   2   45.40    2.30
   1  -9   2   51.59    2.50
   1  -9   2   48.80    2.10
  -2   9  -2    0.00    0.50
  -2   9  -2   -0.20    0.70
  -2   9  -2    0.70    1.00
  -2   9  -2   -0.10    0.70
   2  -9   2    0.60    0.70
   2  -9   2   -1.10    0.90
  -3   9  -2   98.19    3.60
  -3   9  -2  102.19    2.80
  -3   9  -2  102.19    3.20
  -3   9  -2   98.49    3.20
   3  -9   2   95.89    3.30
  -4   9  -2    6.70    1.60
  -4   9  -2    7.70    1.60
  -4   9  -2    6.40    1.10
  -4   9  -2    7.10    1.60
  -5   9  -2  251.37    6.20
  -5   9  -2  248.08    6.60
  -5   9  -2  250.97    6.80
  -5   9  -2  246.78    5.80
   5  -9   2  250.07    7.00
  -6   9  -2    3.50    1.10
  -6   9  -2   -0.10    1.10
  -6   9  -2    1.90    0.70
   6  -9   2    2.50    1.00
  -7   9  -2  180.98    5.60
  -7   9  -2  169.18    5.60
   7  -9   2  179.68    5.20
  -8   9  -2   12.70    2.60
  -8   9  -2    6.30    1.60
   8  -9   2    6.90    1.20
  -9   9  -2   37.60    3.40
   9  -9   2   26.90    2.70
   9  -9   2   29.20    2.60
 -10   9  -2    1.90    1.80
  10  -9   2    5.40    1.60
   9   8  -2   -1.50    1.60
   9   8  -2    0.40    1.50
  -9  -8   2    2.20    1.90
   8   8  -2    3.80    1.40
   8   8  -2    3.50    1.40
  -8  -8   2    2.80    1.60
  -8  -8   2    1.90    1.60
   7   8  -2   16.00    2.40
   7   8  -2   17.90    2.20
  -7  -8   2   24.30    2.90
  -7  -8   2   14.40    2.00
   6   8  -2    0.20    1.00
   6   8  -2    1.40    1.00
  -6  -8   2    0.40    1.20
  -6  -8   2   -0.20    0.90
   5   8  -2    9.80    1.60
   5   8  -2    8.00    2.00
  -5  -8   2   13.60    2.10
  -5  -8   2    9.30    1.60
   4   8  -2   19.60    1.80
   4   8  -2   16.40    3.10
  -4  -8   2   22.80    1.70
  -4  -8   2   23.40    2.90
   3   8  -2    1.60    0.80
   3   8  -2    1.70    0.80
  -3  -8   2    2.40    0.90
  -3  -8   2    1.90    0.80
   2   8  -2    3.30    0.80
   2   8  -2    5.40    1.30
  -2  -8   2    3.80    0.80
  -2  -8   2    3.60    0.90
  -2  -8   2    2.80    1.00
   1   8  -2    3.10    1.10
   1   8  -2    4.30    0.90
   1   8  -2    4.40    0.80
  -1  -8   2    4.30    0.80
  -1  -8   2    6.20    1.50
  -1  -8   2    2.10    0.80
   0   8  -2    9.20    1.60
   0   8  -2    9.00    1.30
   0   8  -2    8.50    1.20
   0  -8   2    9.80    1.30
   0  -8   2    7.50    1.40
   0  -8   2    9.10    1.30
  -1   8  -2   18.70    1.60
  -1   8  -2   17.50    1.30
  -1   8  -2   18.60    1.50
   1  -8   2   20.70    1.40
   1  -8   2   17.30    1.30
   1  -8   2   15.10    1.50
  -2   8  -2    4.80    1.10
  -2   8  -2    5.00    0.90
  -2   8  -2    6.50    1.30
  -2   8  -2    5.00    0.90
   2  -8   2    6.50    1.40
   2  -8   2    5.90    1.20
  -3   8  -2   46.70    1.60
  -3   8  -2   47.90    1.90
  -3   8  -2   48.60    2.00
  -3   8  -2   47.90    2.20
   3  -8   2   50.19    2.10
   3  -8   2   45.70    2.00
  -4   8  -2   37.50    1.70
  -4   8  -2   39.80    2.00
  -4   8  -2   39.30    1.40
  -4   8  -2   40.30    2.10
   4  -8   2   40.40    1.90
   4  -8   2   37.20    1.90
  -5   8  -2    0.80    0.50
  -5   8  -2    1.70    0.90
  -5   8  -2    1.70    0.70
  -5   8  -2    1.40    0.80
   5  -8   2    1.40    1.00
   5  -8   2    1.60    0.70
  -6   8  -2   10.70    1.30
  -6   8  -2   10.20    1.90
  -6   8  -2   13.60    2.00
   6  -8   2   10.10    1.40
  -7   8  -2    6.50    1.30
  -7   8  -2    5.10    1.30
   7  -8   2    8.50    1.60
  -8   8  -2   14.40    2.50
  -8   8  -2    9.20    2.40
   8  -8   2   10.40    1.80
  -9   8  -2    0.20    1.40
   9  -8   2    0.30    1.00
   9  -8   2   -0.90    1.10
 -10   8  -2   24.40    3.30
  10  -8   2   24.10    2.60
  10  -8   2   19.60    2.30
 -11   8  -2    0.70    2.10
  11  -8   2    2.10    1.60
   9   7  -2   51.69    3.20
   9   7  -2   48.40    3.10
  -9  -7   2   50.69    3.80
   8   7  -2   21.10    2.30
   8   7  -2   17.20    2.20
  -8  -7   2   24.90    2.90
  -8  -7   2   17.10    2.00
   7   7  -2   78.09    3.20
   7   7  -2   79.59    3.20
  -7  -7   2   79.59    3.50
  -7  -7   2   74.69    2.90
   6   7  -2   46.40    2.40
   6   7  -2   47.20    2.40
  -6  -7   2   48.80    2.70
  -6  -7   2   46.90    2.20
   5   7  -2   91.09    3.20
   5   7  -2   89.79    3.10
  -5  -7   2   89.69    3.00
  -5  -7   2   87.29    3.90
   4   7  -2   71.99    2.70
   4   7  -2   72.49    2.90
   4   7  -2   70.99    2.60
  -4  -7   2   73.09    2.90
  -4  -7   2   69.19    2.50
   3   7  -2   60.59    2.30
   3   7  -2   61.29    2.30
   3   7  -2   58.39    2.30
  -3  -7   2   61.69    2.50
  -3  -7   2   55.19    2.40
  -3  -7   2   60.49    2.20
   2   7  -2   49.99    2.00
   2   7  -2   51.69    2.30
   2   7  -2   50.09    2.00
   2   7  -2   48.30    2.00
  -2  -7   2   50.29    2.00
  -2  -7   2   52.69    2.70
  -2  -7   2   48.80    2.00
  -2  -7   2   51.49    2.20
   1   7  -2   63.39    2.10
   1   7  -2   56.99    2.30
   1   7  -2   59.29    2.20
   1   7  -2   62.69    2.20
  -1  -7   2   58.09    2.20
  -1  -7   2   63.29    2.20
  -1  -7   2   56.49    2.20
  -1  -7   2   61.39    2.20
   0   7  -2   49.10    1.90
   0   7  -2   47.00    1.80
   0   7  -2   47.60    2.00
   0   7  -2   44.80    1.80
   0  -7   2   45.60    1.90
   0  -7   2   49.30    1.90
   0  -7   2   48.90    1.90
   0  -7   2   44.00    1.90
  -1   7  -2  211.28    5.60
  -1   7  -2  230.18    5.50
  -1   7  -2  222.78    5.40
  -1   7  -2  222.18    5.60
   1  -7   2  229.98    5.40
   1  -7   2  214.38    5.50
   1  -7   2  223.78    5.60
   1  -7   2  217.98    5.50
  -2   7  -2   53.49    2.10
  -2   7  -2   57.89    2.00
  -2   7  -2   57.09    2.20
  -2   7  -2   58.29    2.00
  -2   7  -2   58.79    1.80
   2  -7   2   57.09    2.00
   2  -7   2   53.59    2.10
   2  -7   2   57.59    2.10
  -3   7  -2  219.38    5.70
  -3   7  -2  235.58    5.90
  -3   7  -2  230.48    5.70
  -3   7  -2  229.68    5.30
  -3   7  -2  231.78    5.40
   3  -7   2  237.78    5.80
   3  -7   2  218.78    5.70
   3  -7   2  224.58    5.60
  -4   7  -2   82.89    2.80
  -4   7  -2   80.49    2.20
  -4   7  -2   81.29    2.70
  -4   7  -2   79.59    2.30
  -4   7  -2   84.69    2.90
   4  -7   2   77.79    2.60
   4  -7   2   83.69    2.70
  -5   7  -2  147.59    4.30
  -5   7  -2  142.19    3.50
  -5   7  -2  146.89    4.20
   5  -7   2  143.09    4.00
   5  -7   2  148.19    4.00
  -6   7  -2  112.49    3.80
  -6   7  -2  118.39    3.80
   6  -7   2  115.09    3.40
  -7   7  -2   65.39    2.90
  -7   7  -2   66.59    2.90
   7  -7   2   64.99    2.50
  -8   7  -2   55.79    2.90
  -8   7  -2   51.69    2.90
   8  -7   2   53.99    2.30
  -9   7  -2   13.10    2.40
   9  -7   2   10.70    1.70
   9  -7   2    8.50    1.80
 -10   7  -2    3.50    1.60
  10  -7   2    4.20    1.00
  10  -7   2    4.00    1.30
 -11   7  -2   -0.60    1.80
  11  -7   2    1.50    1.50
  10   6  -2   -0.30    1.40
  10   6  -2    2.30    1.50
 -10  -6   2    5.00    1.80
   9   6  -2   13.90    2.20
   9   6  -2   17.50    2.30
  -9  -6   2   13.10    2.80
   8   6  -2   -0.20    1.00
   8   6  -2   -0.60    0.90
  -8  -6   2    0.50    0.80
  -8  -6   2    0.10    1.20
   7   6  -2   20.00    1.80
   7   6  -2   19.20    1.70
   7   6  -2   23.40    1.90
  -7  -6   2   24.10    2.20
  -7  -6   2   18.70    1.50
   6   6  -2    3.10    0.90
   6   6  -2    3.60    1.00
   6   6  -2    3.20    0.80
  -6  -6   2    2.70    0.90
  -6  -6   2    3.30    0.70
   5   6  -2   46.80    2.00
   5   6  -2   44.20    2.10
   5   6  -2   43.80    1.90
  -5  -6   2   44.80    1.90
  -5  -6   2   46.80    2.30
   4   6  -2   10.20    1.30
   4   6  -2    8.90    1.20
   4   6  -2    9.80    1.20
  -4  -6   2   10.30    1.10
  -4  -6   2    9.30    1.40
   3   6  -2   37.70    2.00
   3   6  -2   42.20    1.80
   3   6  -2   40.80    1.70
   3   6  -2   42.10    1.80
  -3  -6   2   35.90    1.80
  -3  -6   2   39.40    1.90
  -3  -6   2   44.20    1.70
  -3  -6   2   42.30    1.90
   2   6  -2    0.70    0.50
   2   6  -2    0.80    0.50
   2   6  -2    0.50    0.50
   2   6  -2    1.20    0.70
  -2  -6   2    0.90    0.60
  -2  -6   2    0.30    0.40
  -2  -6   2    0.40    0.60
  -2  -6   2    0.80    0.60
   1   6  -2   28.10    1.40
   1   6  -2   28.30    1.40
   1   6  -2   29.90    1.40
   1   6  -2   29.50    1.60
  -1  -6   2   28.70    1.40
  -1  -6   2   31.70    1.50
  -1  -6   2   29.50    1.40
  -1  -6   2   29.00    1.40
   0   6  -2   25.70    1.30
   0   6  -2   22.80    1.20
   0   6  -2   22.10    1.20
   0   6  -2   21.30    1.20
   0  -6   2   22.10    1.20
   0  -6   2   21.60    1.20
   0  -6   2   23.40    1.20
   0  -6   2   22.50    1.20
  -1   6  -2   57.89    1.90
  -1   6  -2   56.09    1.90
  -1   6  -2   56.99    2.00
  -1   6  -2   57.39    2.00
   1  -6   2   58.19    2.00
   1  -6   2   56.99    1.90
   1  -6   2   56.89    1.80
   1  -6   2   54.99    1.90
  -2   6  -2  313.67    7.40
  -2   6  -2  324.07    7.30
  -2   6  -2  313.07    7.10
  -2   6  -2  312.47    7.40
   2  -6   2  315.77    7.10
   2  -6   2  307.67    7.40
   2  -6   2  314.17    7.30
   2  -6   2  299.47    7.30
  -3   6  -2   51.19    1.50
  -3   6  -2   53.49    1.90
  -3   6  -2   49.10    1.90
  -3   6  -2   51.19    1.70
  -3   6  -2   54.19    2.00
   3  -6   2   52.39    1.90
   3  -6   2   53.79    1.90
   3  -6   2   52.79    1.80
  -4   6  -2  130.09    3.60
  -4   6  -2  125.59    3.10
  -4   6  -2  125.49    3.50
  -4   6  -2  123.99    3.00
  -4   6  -2  129.49    3.60
   4  -6   2  122.39    3.50
   4  -6   2  126.39    3.50
   4  -6   2  123.39    3.40
  -5   6  -2   52.49    1.60
  -5   6  -2   59.19    2.20
  -5   6  -2   53.39    2.00
  -5   6  -2   53.59    1.50
  -5   6  -2   57.29    2.20
   5  -6   2   56.49    2.00
   5  -6   2   58.69    2.50
   5  -6   2   53.39    2.10
  -6   6  -2    7.10    1.20
  -6   6  -2    8.50    1.50
  -6   6  -2    8.70    1.50
   6  -6   2    6.10    1.30
   6  -6   2    8.30    1.10
  -7   6  -2  133.39    4.20
  -7   6  -2  132.09    4.20
  -7   6  -2  122.29    3.60
   7  -6   2  131.79    3.60
  -8   6  -2    8.40    1.90
  -8   6  -2   10.10    1.90
  -8   6  -2    7.10    1.00
   8  -6   2    9.10    1.20
  -9   6  -2  104.49    4.00
   9  -6   2  102.09    3.50
   9  -6   2   97.29    3.10
 -10   6  -2   16.50    2.60
  10  -6   2   11.00    1.50
  10  -6   2   11.60    1.90
 -11   6  -2   20.00    3.00
  11  -6   2   21.00    2.50
 -12   6  -2    2.70    2.00
  12  -6   2    3.30    1.60
  11   5  -2    2.80    1.70
  11   5  -2   -0.60    2.30
 -11  -5   2    1.50    2.10
  10   5  -2   28.00    2.60
  10   5  -2   25.10    2.70
 -10  -5   2   34.40    3.20
   9   5  -2    0.50    1.10
   9   5  -2   -1.40    1.00
  -9  -5   2    0.40    1.20
   8   5  -2   26.90    2.00
   8   5  -2   29.20    2.00
  -8  -5   2   25.60    2.40
  -8  -5   2   25.90    1.50
   7   5  -2    1.80    0.80
   7   5  -2    1.50    0.70
   7   5  -2    3.00    1.10
  -7  -5   2    1.90    0.70
  -7  -5   2    1.00    1.00
   6   5  -2  111.79    3.50
   6   5  -2  107.69    3.40
   6   5  -2  108.59    3.00
  -6  -5   2  107.99    3.10
  -6  -5   2  112.09    3.70
   5   5  -2    3.80    0.90
   5   5  -2    5.00    1.10
   5   5  -2    3.50    0.70
  -5  -5   2    3.10    0.80
  -5  -5   2    4.30    0.90
   4   5  -2  286.07    7.50
   4   5  -2  309.57    7.00
   4   5  -2  304.97    7.20
   4   5  -2  284.47    7.30
   4   5  -2  314.77    7.30
  -4  -5   2  305.07    7.10
  -4  -5   2  306.07    7.40
  -4  -5   2  287.37    7.20
   3   5  -2   26.30    1.30
   3   5  -2   23.60    1.20
   3   5  -2   22.50    1.40
   3   5  -2   22.60    1.60
   3   5  -2   23.90    1.30
  -3  -5   2   20.60    1.30
  -3  -5   2   23.50    1.20
  -3  -5   2   20.20    1.30
   2   5  -2  199.28    4.90
   2   5  -2  197.28    4.90
   2   5  -2  197.58    5.00
   2   5  -2  201.58    4.90
  -2  -5   2  198.58    4.90
  -2  -5   2  200.18    4.90
  -2  -5   2  196.68    5.00
  -2  -5   2  195.48    4.90
   1   5  -2    0.70    0.40
   1   5  -2    0.40    0.50
   1   5  -2    1.20    0.40
   1   5  -2    0.60    0.40
  -1  -5   2    0.60    0.40
  -1  -5   2    0.60    0.40
  -1  -5   2    1.20    0.40
  -1  -5   2    0.70    0.40
   0   5  -2   79.49    2.30
   0   5  -2   80.69    2.30
   0   5  -2   80.69    2.30
   0   5  -2   81.19    2.30
   0  -5   2   79.39    2.30
   0  -5   2   78.89    2.30
   0  -5   2   82.89    2.30
   0  -5   2   79.79    2.30
  -1   5  -2   61.69    2.00
  -1   5  -2   65.69    1.90
  -1   5  -2   64.79    2.00
  -1   5  -2   63.69    1.90
   1  -5   2   62.79    2.00
   1  -5   2   63.39    1.90
   1  -5   2   64.19    1.90
   1  -5   2   64.99    1.90
  -2   5  -2  250.37    6.00
  -2   5  -2  252.87    6.10
  -2   5  -2  263.47    6.00
  -2   5  -2  255.37    5.80
   2  -5   2  253.37    6.00
   2  -5   2  256.97    6.10
   2  -5   2  256.07    6.00
  -3   5  -2   58.39    1.60
  -3   5  -2   58.59    1.90
  -3   5  -2   56.39    1.90
  -3   5  -2   59.19    1.50
  -3   5  -2   54.19    1.90
   3  -5   2   57.39    1.80
   3  -5   2   57.39    1.90
   3  -5   2   57.39    1.90
  -4   5  -2  291.57    6.40
  -4   5  -2  294.67    7.00
  -4   5  -2  289.97    6.40
  -4   5  -2  292.17    7.00
  -4   5  -2  288.27    6.80
   4  -5   2  292.67    6.80
   4  -5   2  286.97    6.80
   4  -5   2  289.97    6.90
  -5   5  -2   10.90    1.20
  -5   5  -2    8.50    1.20
  -5   5  -2    9.30    0.90
   5  -5   2    9.00    1.00
   5  -5   2    8.70    0.80
   5  -5   2    8.10    1.10
  -6   5  -2   84.89    2.60
  -6   5  -2   90.09    3.00
  -6   5  -2   89.29    3.00
   6  -5   2   89.79    2.60
   6  -5   2   91.19    2.90
  -7   5  -2   24.80    1.40
  -7   5  -2   26.40    1.80
  -7   5  -2   24.90    1.90
   7  -5   2   23.60    1.30
  -8   5  -2   22.40    1.50
  -8   5  -2   22.00    1.90
  -8   5  -2   22.40    2.00
   8  -5   2   22.60    1.00
   8  -5   2   22.40    1.30
   8  -5   2   22.80    1.70
  -9   5  -2    0.30    1.00
  -9   5  -2    1.00    0.80
   9  -5   2    1.30    0.60
   9  -5   2    1.80    0.60
   9  -5   2    1.40    0.90
 -10   5  -2    4.90    1.40
  10  -5   2    5.00    1.10
  10  -5   2    4.60    0.80
 -11   5  -2    1.40    1.50
  11  -5   2   -0.20    1.20
 -12   5  -2    1.00    1.90
  12  -5   2    5.00    1.50
  11   4  -2   16.50    2.60
 -11  -4   2   13.70    3.20
  10   4  -2   -2.30    1.10
  10   4  -2    0.10    1.20
 -10  -4   2   -1.40    1.40
   9   4  -2   34.50    2.40
   9   4  -2   36.80    2.30
  -9  -4   2   35.50    2.60
   8   4  -2   30.30    1.90
   8   4  -2   36.00    2.10
   8   4  -2   32.90    2.10
  -8  -4   2   32.60    1.40
  -8  -4   2   36.50    2.40
   7   4  -2  186.98    4.50
   7   4  -2  193.58    5.20
   7   4  -2  189.48    5.20
  -7  -4   2  195.88    5.40
  -7  -4   2  183.08    4.60
   6   4  -2   84.59    2.70
   6   4  -2   81.79    2.80
   6   4  -2   78.99    2.30
  -6  -4   2   83.69    3.00
  -6  -4   2   83.29    2.40
   5   4  -2  527.45   11.80
   5   4  -2  525.45   11.50
   5   4  -2  506.15   12.10
   5   4  -2  529.55   11.90
  -5  -4   2  491.05   11.80
  -5  -4   2  525.95   11.50
  -5  -4   2  516.05   12.00
   4   4  -2   -0.10    0.50
   4   4  -2    0.30    0.40
   4   4  -2    0.30    0.40
   4   4  -2   -1.00    0.60
   4   4  -2   -0.30    0.70
  -4  -4   2   -0.20    0.50
  -4  -4   2    0.30    0.50
  -4  -4   2   -0.30    0.30
   3   4  -2  511.65   11.10
   3   4  -2  496.65   11.00
   3   4  -2  494.45   10.90
   3   4  -2  491.75   11.20
   3   4  -2  487.15   11.10
  -3  -4   2  480.95   11.20
  -3  -4   2  494.75   11.00
  -3  -4   2  478.75   11.10
   2   4  -2    6.50    0.80
   2   4  -2    7.70    0.70
   2   4  -2    7.90    0.70
   2   4  -2    6.10    0.80
  -2  -4   2    4.80    0.70
  -2  -4   2    6.30    0.80
  -2  -4   2    6.80    0.60
  -2  -4   2    7.00    0.80
   1   4  -2  276.87    6.40
   1   4  -2  278.37    6.40
   1   4  -2  271.57    6.40
   1   4  -2  280.87    6.40
  -1  -4   2  281.27    6.40
  -1  -4   2  275.07    6.30
  -1  -4   2  275.77    6.40
  -1  -4   2  268.47    6.40
   0   4  -2   69.59    2.00
   0   4  -2   69.99    2.00
   0   4  -2   71.39    2.00
   0   4  -2   71.39    2.00
   0  -4   2   71.69    2.00
   0  -4   2   72.09    2.00
   0  -4   2   69.29    2.00
   0  -4   2   70.99    2.00
  -1   4  -2  963.20   21.60
  -1   4  -2 1015.20   21.60
  -1   4  -2 1018.70   21.70
  -1   4  -2  994.90   21.50
   1  -4   2  993.10   21.50
   1  -4   2 1006.20   21.60
   1  -4   2 1000.30   21.60
   1  -4   2  991.90   21.70
  -2   4  -2   27.40    0.90
  -2   4  -2   29.70    1.10
  -2   4  -2   26.30    1.10
  -2   4  -2   26.50    1.10
   2  -4   2   25.70    1.10
   2  -4   2   26.80    1.10
   2  -4   2   28.00    0.90
   2  -4   2   28.90    1.10
  -3   4  -2  895.41   19.60
  -3   4  -2  915.71   19.20
  -3   4  -2  902.81   19.30
  -3   4  -2  894.51   19.70
  -3   4  -2  899.11   19.70
   3  -4   2  898.71   19.60
   3  -4   2  908.01   19.60
   3  -4   2  897.11   19.60
  -4   4  -2   82.59    2.30
  -4   4  -2   84.19    2.50
  -4   4  -2   81.89    2.50
   4  -4   2   80.79    2.30
   4  -4   2   83.79    2.40
   4  -4   2   82.29    2.40
  -5   4  -2  142.79    3.90
  -5   4  -2  143.39    3.90
  -5   4  -2  137.99    3.60
   5  -4   2  140.59    3.80
   5  -4   2  146.19    3.80
   5  -4   2  142.89    3.60
  -6   4  -2   19.30    1.10
  -6   4  -2   19.30    1.40
  -6   4  -2   20.20    1.50
   6  -4   2   17.40    1.00
   6  -4   2   17.80    1.50
   6  -4   2   19.20    1.30
  -7   4  -2  104.29    3.40
  -7   4  -2  107.59    3.40
  -7   4  -2  103.39    2.60
  -7   4  -2  104.39    2.90
   7  -4   2  101.99    3.50
   7  -4   2  105.29    2.50
   7  -4   2  104.99    2.80
  -8   4  -2  115.69    3.20
  -8   4  -2  122.79    3.90
   8  -4   2  117.19    2.90
   8  -4   2  121.89    3.60
   8  -4   2  120.29    3.10
  -9   4  -2  154.58    4.00
  -9   4  -2  162.98    5.00
  -9   4  -2  155.68    3.90
   9  -4   2  167.88    4.00
   9  -4   2  159.18    3.90
   9  -4   2  159.98    5.40
 -10   4  -2   39.60    1.70
 -10   4  -2   46.40    2.80
  10  -4   2   42.20    2.40
  10  -4   2   43.80    1.60
 -11   4  -2   70.99    3.70
  11  -4   2   71.29    3.30
 -12   4  -2    0.80    1.60
  12  -4   2   -0.60    1.30
  11   3  -2    0.70    1.40
  11   3  -2    0.00    1.20
 -11  -3   2    1.90    1.60
  10   3  -2   13.00    2.00
  10   3  -2   14.40    2.10
 -10  -3   2   13.50    2.50
   9   3  -2    6.80    1.70
   9   3  -2    6.60    1.20
  -9  -3   2    8.60    1.30
   8   3  -2    0.60    1.30
   8   3  -2    0.70    0.70
  -8  -3   2    0.60    1.00
   7   3  -2   22.00    1.00
   7   3  -2   25.90    1.60
   7   3  -2   24.00    1.60
  -7  -3   2   23.50    1.80
  -7  -3   2   23.20    1.00
   6   3  -2   71.79    2.40
   6   3  -2   72.99    3.00
   6   3  -2   72.59    2.40
   6   3  -2   59.29    2.10
  -6  -3   2   68.69    2.50
  -6  -3   2   71.39    1.90
   5   3  -2    6.30    0.90
   5   3  -2    5.60    0.90
   5   3  -2    5.90    1.30
   5   3  -2    5.90    1.10
   5   3  -2    4.60    0.60
  -5  -3   2    5.20    0.60
  -5  -3   2    4.90    1.00
  -5  -3   2    4.00    1.00
   4   3  -2  118.29    3.30
   4   3  -2  119.99    3.50
   4   3  -2  123.99    3.20
   4   3  -2  123.49    3.00
   4   3  -2  120.79    3.30
  -4  -3   2  120.59    3.40
  -4  -3   2  119.99    3.30
  -4  -3   2  124.99    3.00
   3   3  -2  140.79    3.60
   3   3  -2  139.59    3.40
   3   3  -2  145.09    3.60
   3   3  -2  145.29    3.80
   3   3  -2  140.79    3.50
  -3  -3   2  138.59    3.70
  -3  -3   2  140.19    3.40
  -3  -3   2  142.79    3.60
   2   3  -2  116.19    3.00
   2   3  -2  119.89    3.10
   2   3  -2  121.29    3.10
   2   3  -2  122.09    3.10
   2   3  -2  118.39    2.90
  -2  -3   2  117.09    2.90
  -2  -3   2  114.19    3.00
   1   3  -2   79.89    2.20
   1   3  -2   80.29    2.10
   1   3  -2   84.59    2.10
   1   3  -2   81.59    2.20
  -1  -3   2   80.69    2.20
  -1  -3   2   80.99    2.20
  -1  -3   2   82.89    2.10
  -1  -3   2   80.39    2.20
   0   3  -2  755.22   16.20
   0   3  -2  767.92   16.10
   0   3  -2  736.43   16.20
   0   3  -2  728.63   16.10
   0  -3   2  760.42   16.20
   0  -3   2  743.33   16.20
   0  -3   2  754.12   16.10
   0  -3   2  713.63   16.30
  -1   3  -2    0.10    0.30
  -1   3  -2   -0.20    0.20
  -1   3  -2    0.00    0.20
  -1   3  -2    0.30    0.20
   1  -3   2   -0.20    0.20
   1  -3   2    0.30    0.30
   1  -3   2    0.20    0.20
   1  -3   2    0.70    0.30
  -2   3  -2    3.40    0.30
  -2   3  -2    3.80    0.50
  -2   3  -2    3.10    0.40
  -2   3  -2    2.60    0.50
   2  -3   2    3.00    0.50
   2  -3   2    3.00    0.40
   2  -3   2    3.40    0.30
   2  -3   2    4.00    0.50
  -3   3  -2  116.39    2.90
  -3   3  -2  118.69    3.00
  -3   3  -2  111.79    3.00
   3  -3   2  118.79    2.90
   3  -3   2  118.39    2.90
   3  -3   2  116.59    3.00
  -4   3  -2   20.10    1.10
  -4   3  -2   21.20    0.90
  -4   3  -2   21.50    1.10
   4  -3   2   19.30    1.00
   4  -3   2   21.60    0.90
   4  -3   2   21.00    1.00
  -5   3  -2   14.70    1.10
  -5   3  -2   16.00    1.10
  -5   3  -2   15.00    0.80
   5  -3   2   15.00    0.80
   5  -3   2   17.30    1.00
  -6   3  -2    6.30    0.70
  -6   3  -2    5.80    1.00
  -6   3  -2    7.90    0.60
  -6   3  -2    6.60    1.10
   6  -3   2    7.20    1.00
   6  -3   2    7.10    0.50
   6  -3   2    6.80    1.20
   6  -3   2    7.00    0.70
  -7   3  -2  122.29    3.00
  -7   3  -2  125.09    3.80
  -7   3  -2  121.79    3.70
  -7   3  -2  125.19    3.10
   7  -3   2  125.09    3.10
   7  -3   2  127.59    3.00
   7  -3   2  112.19    3.70
  -8   3  -2   46.90    1.60
  -8   3  -2   48.10    1.60
  -8   3  -2   48.00    2.30
   8  -3   2   50.49    1.60
   8  -3   2   47.60    1.50
   8  -3   2   48.00    2.10
  -9   3  -2   14.00    2.40
  -9   3  -2   11.50    1.10
  -9   3  -2   13.10    1.00
   9  -3   2   11.70    0.90
   9  -3   2   11.50    1.40
   9  -3   2   12.10    1.20
 -10   3  -2   75.99    2.50
 -10   3  -2   81.09    3.50
  10  -3   2   78.09    2.60
  10  -3   2   83.49    3.10
 -11   3  -2    1.10    0.90
 -11   3  -2    1.00    1.30
  11  -3   2   -0.60    1.10
 -12   3  -2   13.80    2.80
  12  -3   2   10.70    2.50
 -13   3  -2   -1.10    2.00
  13  -3   2    0.40    1.60
 -12  -2   2   26.60    3.70
 -12  -2   2   16.80    3.60
  11   2  -2   16.30    2.40
 -11  -2   2   19.70    2.90
 -11  -2   2   19.50    3.00
  10   2  -2   73.89    3.30
 -10  -2   2   73.99    3.80
 -10  -2   2   77.49    3.60
   9   2  -2   23.90    2.00
  -9  -2   2   26.90    2.20
  -9  -2   2   25.70    2.40
   8   2  -2  167.48    6.40
  -8  -2   2  196.58    5.50
  -8  -2   2  191.48    5.30
   7   2  -2   92.39    3.00
  -7  -2   2   90.69    3.10
  -7  -2   2   93.09    3.20
   6   2  -2  285.67    7.20
   6   2  -2  289.57    7.00
   6   2  -2  296.37    6.40
   6   2  -2  273.87    7.00
  -6  -2   2  299.37    7.30
  -6  -2   2  292.17    6.40
  -6  -2   2  290.87    7.10
   5   2  -2  404.46    9.30
   5   2  -2  397.26    9.40
   5   2  -2  393.16    9.30
   5   2  -2  407.46    8.80
  -5  -2   2  405.56    8.80
  -5  -2   2  400.06    9.30
  -5  -2   2  393.06    9.30
  -5  -2   2  410.36    9.40
   4   2  -2  359.86    8.30
   4   2  -2  367.66    7.90
   4   2  -2  357.46    8.40
   4   2  -2  355.16    8.30
  -4  -2   2  367.16    8.40
  -4  -2   2  364.06    8.30
  -4  -2   2  363.46    8.00
  -4  -2   2  355.56    8.40
   3   2  -2  566.14   12.60
   3   2  -2  572.74   12.60
   3   2  -2  569.84   12.70
   3   2  -2  565.84   12.60
   3   2  -2  569.64   12.40
  -3  -2   2  569.54   12.70
  -3  -2   2  570.74   12.40
  -3  -2   2  586.44   12.70
   2   2  -2  242.68    5.40
   2   2  -2  244.68    5.30
   2   2  -2  208.38    6.00
   2   2  -2  237.48    5.40
   2   2  -2  230.18    5.40
  -2  -2   2  232.58    5.50
  -2  -2   2  243.18    5.30
  -2  -2   2  237.98    5.40
   1   2  -2   34.60    1.00
   1   2  -2   34.30    1.10
   1   2  -2   34.70    1.00
   1   2  -2   35.10    1.20
  -1  -2   2   31.60    1.10
  -1  -2   2   34.80    1.00
   0   2  -2  375.46    8.10
   0   2  -2  374.76    8.00
   0   2  -2  359.86    8.00
   0  -2   2  371.26    8.10
   0  -2   2  367.66    8.10
   0  -2   2  385.76    8.00
   0  -2   2  336.97    8.20
  -1   2  -2    5.50    0.40
  -1   2  -2    5.90    0.50
  -1   2  -2    6.00    0.50
   1  -2   2    5.40    0.40
   1  -2   2    5.20    0.50
   1  -2   2    6.40    0.40
  -2   2  -2  365.46    8.00
  -2   2  -2  334.17    8.30
  -2   2  -2  368.96    8.00
   2  -2   2  379.06    8.00
  -3   2  -2  417.66    8.90
  -3   2  -2  404.16    9.00
  -3   2  -2  405.06    9.00
   3  -2   2  397.06    9.10
   3  -2   2  410.06    9.00
   3  -2   2  385.26    9.10
  -4   2  -2  807.22   17.40
  -4   2  -2  770.12   17.20
  -4   2  -2  805.82   17.50
   4  -2   2  782.32   17.30
   4  -2   2  808.92   17.40
   4  -2   2  805.32   17.40
  -5   2  -2  403.66   10.00
  -5   2  -2  453.75   10.30
  -5   2  -2  455.65    9.80
  -5   2  -2  448.76   10.40
   5  -2   2  467.95    9.90
   5  -2   2  457.85   10.20
   5  -2   2  466.95    9.70
   5  -2   2  459.35   10.30
  -6   2  -2  660.63   14.90
  -6   2  -2  658.53   14.20
  -6   2  -2  643.24   14.80
   6  -2   2  675.63   14.20
   6  -2   2  669.53   14.30
   6  -2   2  655.93   14.80
   6  -2   2  644.94   14.70
  -7   2  -2  158.68    4.10
  -7   2  -2  163.48    3.90
  -7   2  -2  172.08    4.60
   7  -2   2  166.68    4.40
   7  -2   2  161.58    4.40
   7  -2   2  165.18    3.90
   7  -2   2  164.98    4.60
  -8   2  -2   96.39    2.50
  -8   2  -2   97.99    2.70
  -8   2  -2  101.89    3.40
   8  -2   2  102.59    3.10
   8  -2   2  100.79    2.70
  -9   2  -2   65.89    2.20
  -9   2  -2   67.29    2.90
   9  -2   2   67.99    2.20
   9  -2   2   71.99    2.70
   9  -2   2   68.49    2.00
 -10   2  -2   42.90    2.60
 -10   2  -2   39.00    1.80
  10  -2   2   38.70    2.00
  10  -2   2   38.70    2.20
 -11   2  -2   33.80    2.00
 -11   2  -2   32.90    2.80
  11  -2   2   37.20    2.50
 -12   2  -2   30.60    3.20
  12  -2   2   24.20    2.60
 -13   2  -2   14.40    3.50
  13  -2   2   13.20    2.70
  12   1  -2   -0.30    1.40
 -12  -1   2    2.10    1.90
 -12  -1   2    3.60    2.10
  11   1  -2    2.10    1.20
 -11  -1   2    3.00    1.50
 -11  -1   2    2.00    1.60
  10   1  -2    0.10    0.90
 -10  -1   2    3.00    1.30
 -10  -1   2    3.60    1.30
   9   1  -2   -0.40    0.80
  -9  -1   2    1.80    1.10
  -9  -1   2    1.70    1.00
   8   1  -2    2.80    0.80
  -8  -1   2    1.30    0.90
  -8  -1   2    3.10    0.90
   7   1  -2   14.10    1.30
  -7  -1   2   13.60    1.50
  -7  -1   2   16.80    1.40
   6   1  -2   -0.20    0.70
   6   1  -2    0.10    0.60
   6   1  -2    0.10    0.50
  -6  -1   2    0.00    0.60
  -6  -1   2   -0.20    0.50
  -6  -1   2    0.20    0.60
   5   1  -2    4.40    1.10
   5   1  -2    4.30    0.80
   5   1  -2    5.90    0.90
  -5  -1   2    3.40    0.80
  -5  -1   2    3.80    0.60
  -5  -1   2    3.30    0.90
   4   1  -2    8.80    0.90
   4   1  -2    8.40    0.80
   4   1  -2    9.10    0.70
   4   1  -2    8.70    0.40
  -4  -1   2    8.30    0.80
  -4  -1   2    7.70    0.80
  -4  -1   2    7.00    0.70
  -4  -1   2    8.90    0.50
   3   1  -2    1.80    0.30
   3   1  -2    2.30    0.60
   3   1  -2    0.40    0.30
   3   1  -2    0.30    0.30
  -3  -1   2    1.00    0.20
  -3  -1   2    0.70    0.30
  -3  -1   2    0.60    0.30
  -3  -1   2    0.90    0.40
   2   1  -2  325.57    7.10
   2   1  -2  328.07    7.30
   2   1  -2  322.27    7.30
   2   1  -2  327.67    7.30
  -2  -1   2  332.27    7.20
  -2  -1   2  324.77    7.30
  -2  -1   2  326.67    7.30
  -2  -1   2  324.97    7.30
   1   1  -2  563.04   12.10
   1   1  -2  557.84   12.10
   1   1  -2  556.64   12.00
   1   1  -2  556.44   12.00
   1   1  -2  558.04   12.10
  -1  -1   2  547.65   12.10
  -1  -1   2  556.64   12.00
   0   1  -2   38.40    1.10
   0   1  -2   36.00    1.10
   0   1  -2   38.20    1.00
   0   1  -2   37.30    1.00
   0  -1   2   38.10    1.10
   0  -1   2   37.60    1.10
   0  -1   2   38.60    1.00
   0  -1   2   38.60    1.00
  -1   1  -2 1711.83   36.80
  -1   1  -2 1752.02   36.70
  -1   1  -2 1684.93   37.20
  -1   1  -2 1701.13   36.80
   1  -1   2 1749.62   36.70
   1  -1   2 1684.13   37.20
   1  -1   2 1754.02   36.80
   1  -1   2 1681.33   37.00
  -2   1  -2  154.88    3.60
  -2   1  -2  155.98    3.70
  -2   1  -2  154.48    3.60
   2  -1   2  156.28    3.60
   2  -1   2  158.18    3.60
   2  -1   2  156.48    3.60
  -3   1  -2  696.53   14.80
  -3   1  -2  692.63   14.60
  -3   1  -2  662.63   14.90
   3  -1   2  699.23   14.60
   3  -1   2  693.23   14.60
   3  -1   2  605.24   15.20
  -4   1  -2   35.40    1.40
  -4   1  -2   36.50    1.00
  -4   1  -2   32.10    1.30
  -4   1  -2   35.80    1.10
   4  -1   2   36.30    1.00
   4  -1   2   37.20    1.30
   4  -1   2   35.20    1.10
  -5   1  -2  337.77    8.10
  -5   1  -2  355.76    7.70
  -5   1  -2  351.06    7.70
  -5   1  -2  354.06    8.20
   5  -1   2  353.46    7.70
   5  -1   2  355.56    8.10
   5  -1   2  346.87    8.20
   5  -1   2  356.36    7.70
  -6   1  -2  124.39    2.90
  -6   1  -2  121.89    3.50
   6  -1   2  125.49    2.90
   6  -1   2  125.39    3.00
   6  -1   2  119.19    3.50
   6  -1   2  120.59    3.40
  -7   1  -2  165.98    4.50
  -7   1  -2  157.98    4.00
   7  -1   2  163.48    3.90
   7  -1   2  167.98    3.80
   7  -1   2  158.48    4.50
   7  -1   2  163.88    4.30
   7  -1   2  159.78    4.40
  -8   1  -2   11.50    1.40
  -8   1  -2   12.40    1.00
   8  -1   2   12.10    1.20
   8  -1   2   11.10    0.90
   8  -1   2   12.20    1.10
   8  -1   2   11.70    0.70
  -9   1  -2   20.30    1.40
  -9   1  -2   21.00    1.90
   9  -1   2   20.40    1.60
   9  -1   2   22.50    1.50
 -10   1  -2    4.60    0.90
 -10   1  -2    3.00    1.10
  10  -1   2    4.10    1.00
  10  -1   2    7.00    1.50
 -11   1  -2   22.50    2.00
 -11   1  -2   24.20    2.60
  11  -1   2   23.20    2.20
 -12   1  -2   -0.30    1.50
 -12   1  -2    1.20    1.20
  12  -1   2   -1.00    1.10
 -13   1  -2   37.50    3.90
  13  -1   2   33.30    3.20
  12   0  -2   10.20    2.60
 -12   0   2   10.10    2.00
 -12   0   2    7.90    2.10
  11   0  -2    0.20    1.20
 -11   0   2    1.60    1.40
 -11   0   2    0.50    1.50
  10   0  -2   39.40    2.40
 -10   0   2   38.70    2.90
 -10   0   2   37.30    2.50
   9   0  -2    0.40    0.80
  -9   0   2    0.00    1.00
  -9   0   2    0.60    0.90
   8   0  -2  250.07    6.40
  -8   0   2  252.27    6.50
  -8   0   2  247.78    6.70
   7   0  -2    1.30    0.80
   7   0  -2    0.00    0.50
  -7   0   2   -0.50    0.60
  -7   0   2    0.40    0.70
   6   0  -2  223.28    5.70
   6   0  -2  227.08    5.60
   6   0  -2  224.38    5.50
  -6   0   2  229.28    5.80
  -6   0   2  219.18    5.60
  -6   0   2  223.28    5.60
   5   0  -2    0.50    0.40
   5   0  -2    0.60    0.50
   5   0  -2    0.40    0.50
  -5   0   2    0.10    0.50
  -5   0   2    0.10    0.40
  -5   0   2   -0.30    0.40
   4   0  -2   31.70    1.20
   4   0  -2   32.50    1.20
   4   0  -2   31.40    1.30
  -4   0   2   31.60    1.30
  -4   0   2   31.60    1.20
  -4   0   2   30.70    1.20
   3   0  -2    0.00    0.20
   3   0  -2    0.20    0.30
   3   0  -2    0.10    0.30
   3   0  -2   -0.10    0.10
  -3   0   2    0.50    0.20
  -3   0   2    0.00    0.30
  -3   0   2    0.00    0.30
  -3   0   2    0.10    0.20
   2   0  -2  410.96    8.80
   2   0  -2  411.06    9.00
   2   0  -2  408.26    9.00
  -2   0   2  414.56    9.00
  -2   0   2  410.46    8.80
  -2   0   2  419.36    9.00
  -2   0   2  375.36    9.10
   1   0  -2    0.20    0.10
   1   0  -2    0.10    0.20
   1   0  -2    0.10    0.20
  -1   0   2    0.10    0.20
  -1   0   2    0.30    0.20
  -1   0   2    0.20    0.20
  -1   0   2   -0.20    0.10
   0   0  -2 3892.61   84.69
   0   0  -2 3943.21   84.89
   0   0  -2 3878.51   84.19
   0   0  -2 3980.30   84.69
   0   0   2 3966.70   84.89
   0   0   2 4144.19   84.79
   0   0   2 3882.91   84.79
  -1   0  -2    0.70    0.20
  -1   0  -2    0.20    0.10
  -1   0  -2    0.30    0.10
  -1   0  -2    0.30    0.10
   1   0   2    0.40    0.10
   1   0   2    0.20    0.10
   1   0   2    0.80    0.20
   1   0   2    0.50    0.10
  -2   0  -2 1762.32   38.90
  -2   0  -2 1797.42   38.70
  -2   0  -2 1749.32   38.90
   2   0   2 1883.61   38.50
   2   0   2 1796.12   38.90
   2   0   2 1791.92   38.80
   2   0   2 1818.82   38.80
   2   0   2 1813.42   38.50
  -3   0  -2    0.40    0.30
  -3   0  -2    0.60    0.30
  -3   0  -2    0.80    0.30
   3   0   2    0.30    0.20
   3   0   2    0.10    0.20
   3   0   2    0.40    0.20
   3   0   2    0.60    0.30
  -4   0  -2  297.07    6.50
  -4   0  -2  293.67    6.80
  -4   0  -2  294.47    6.90
  -4   0  -2  297.37    6.50
   4   0   2  295.77    6.80
   4   0   2  292.67    6.50
   4   0   2  292.07    6.80
   4   0   2  299.87    6.50
  -5   0  -2   -0.40    0.40
  -5   0  -2    0.00    0.30
   5   0   2   -0.30    0.40
   5   0   2    0.10    0.30
   5   0   2   -0.20    0.20
   5   0   2   -0.20    0.30
   5   0   2    0.10    0.40
   5   0   2   -0.10    0.20
  -6   0  -2  210.98    5.40
  -6   0  -2  214.08    5.00
   6   0   2  212.98    5.30
   6   0   2  216.58    5.00
   6   0   2  217.28    4.90
   6   0   2  206.18    5.20
   6   0   2  219.48    4.80
   6   0   2  209.78    5.40
  -7   0  -2   -0.10    0.60
  -7   0  -2    0.40    0.40
   7   0   2    0.80    0.80
   7   0   2   -1.10    0.60
   7   0   2    0.20    0.40
   7   0   2   -0.20    0.20
   7   0   2    0.20    0.50
   7   0   2    0.10    0.40
  -8   0  -2  247.88    6.10
  -8   0  -2  261.37    6.60
   8   0   2  251.57    6.00
   8   0   2  250.07    6.30
  -9   0  -2    0.40    0.90
  -9   0  -2   -0.10    0.60
   9   0   2    0.70    0.70
   9   0   2    0.90    0.80
 -10   0  -2   91.99    3.60
 -10   0  -2   83.59    3.00
  10   0   2   82.89    3.00
  10   0   2   88.49    3.20
 -11   0  -2    1.70    1.00
 -11   0  -2   -2.80    1.20
  11   0   2    0.70    1.00
 -12   0  -2    1.40    1.30
 -12   0  -2    0.70    1.50
  12   0   2    0.50    1.20
 -13   0  -2    2.10    1.90
  13   0   2    1.10    1.50
  12  -1  -2    0.60    1.40
 -12   1   2    0.30    1.70
 -12   1   2    0.30    1.90
  11  -1  -2   25.60    2.50
 -11   1   2   26.20    3.10
 -11   1   2   25.70    2.70
  10  -1  -2   38.50    2.30
 -10   1   2   38.80    2.90
 -10   1   2   38.20    2.50
   9  -1  -2   39.00    2.10
  -9   1   2   40.10    2.20
  -9   1   2   41.10    2.50
   8  -1  -2  105.89    3.30
  -8   1   2  102.49    3.30
  -8   1   2  101.69    3.60
   7  -1  -2   86.19    2.70
   7  -1  -2   78.49    2.70
  -7   1   2   84.49    3.00
  -7   1   2   86.09    2.80
   6  -1  -2   31.70    1.40
   6  -1  -2   30.70    1.70
   6  -1  -2   30.80    1.50
  -6   1   2   31.10    1.50
  -6   1   2   30.00    1.60
  -6   1   2   30.70    1.50
   5  -1  -2   38.80    1.50
   5  -1  -2   41.80    1.50
   5  -1  -2   39.90    1.60
  -5   1   2   40.80    1.50
  -5   1   2   41.40    1.70
  -5   1   2   39.10    1.50
   4  -1  -2   68.29    1.90
   4  -1  -2   65.39    2.00
   4  -1  -2   65.39    1.90
  -4   1   2   63.19    1.90
  -4   1   2   67.29    2.00
  -4   1   2   67.79    2.10
   3  -1  -2  351.56    7.70
   3  -1  -2  342.87    7.70
   3  -1  -2  345.87    7.70
  -3   1   2  345.37    7.40
  -3   1   2  334.37    7.70
  -3   1   2  340.97    7.80
  -3   1   2  350.56    7.40
  -3   1   2  340.07    7.70
   2  -1  -2  562.44   12.20
   2  -1  -2  562.74   12.20
   2  -1  -2  567.74   12.20
  -2   1   2  564.64   12.30
  -2   1   2  564.74   12.10
  -2   1   2  549.95   12.10
  -2   1   2  569.14   12.20
   1  -1  -2 3738.23   79.59
   1  -1  -2 3746.33   79.99
   1  -1  -2 3617.14   79.79
  -1   1   2 3807.82   79.79
  -1   1   2 3692.53   79.59
  -1   1   2 3698.13   79.79
  -1   1   2 3669.23   80.09
  -1   1   2 3800.92   79.69
   0  -1  -2   44.10    1.30
   0  -1  -2   46.30    1.10
   0  -1  -2   44.50    1.20
   0  -1  -2   45.40    1.20
   0   1   2   45.20    1.10
   0   1   2   46.20    1.30
   0   1   2   44.70    1.20
   0   1   2   45.60    1.20
   0   1   2   44.80    1.10
  -1  -1  -2 3029.70   64.29
  -1  -1  -2 2954.70   64.19
  -1  -1  -2 3008.60   64.09
   1   1   2 2820.72   63.79
   1   1   2 2916.51   63.89
   1   1   2 3005.10   64.29
   1   1   2 3040.80   64.19
   1   1   2 3078.59   64.19
   1   1   2 3074.69   64.19
  -2  -1  -2   55.49    1.40
  -2  -1  -2   51.99    1.40
  -2  -1  -2   53.89    1.50
   2   1   2   53.09    1.40
   2   1   2   53.39    1.40
   2   1   2   53.39    1.40
   2   1   2   54.39    1.40
   2   1   2   52.99    1.30
   2   1   2   53.99    1.40
  -3  -1  -2  603.24   13.50
  -3  -1  -2  618.24   13.40
   3   1   2  618.64   13.40
   3   1   2  616.24   13.30
   3   1   2  618.94   13.40
   3   1   2  629.64   13.50
   3   1   2  619.14   13.50
  -4  -1  -2  312.07    7.40
  -4  -1  -2  322.37    7.40
   4   1   2  316.07    7.30
   4   1   2  333.27    7.20
   4   1   2  331.97    7.10
   4   1   2  323.17    7.40
   4   1   2  329.17    7.50
   4   1   2  332.37    7.30
  -5  -1  -2  936.51   20.90
  -5  -1  -2  956.90   20.70
   5   1   2  952.50   21.00
   5   1   2  963.30   20.50
   5   1   2  972.40   20.70
   5   1   2  933.31   20.80
   5   1   2  976.90   20.50
   5   1   2  951.10   20.90
  -6  -1  -2  466.15   10.80
  -6  -1  -2  469.85   10.50
   6   1   2  463.35   10.70
   6   1   2  471.35   10.80
   6   1   2  474.45   10.50
   6   1   2  484.15   10.20
   6   1   2  467.85   10.90
   6   1   2  469.85   10.30
  -7  -1  -2  536.45   12.30
  -7  -1  -2  521.35   11.80
   7   1   2  536.35   11.50
   7   1   2  514.25   12.30
   7   1   2  534.55   11.80
   7   1   2  511.55   12.10
   7   1   2  535.75   12.00
   7   1   2  527.25   11.40
  -8  -1  -2   43.10    1.80
  -8  -1  -2   40.90    2.10
   8   1   2   41.30    1.80
   8   1   2   41.20    1.80
  -9  -1  -2   60.39    2.70
  -9  -1  -2   58.99    2.30
   9   1   2   60.49    2.40
   9   1   2   57.79    2.40
 -10  -1  -2    0.50    1.10
 -10  -1  -2    0.50    0.80
  10   1   2    0.20    0.80
 -11  -1  -2   43.90    3.00
 -11  -1  -2   45.10    2.50
  11   1   2   39.60    2.50
 -12  -1  -2    3.80    1.40
 -12  -1  -2    4.60    1.60
  12   1   2    4.10    1.30
 -13  -1  -2   68.79    4.30
 -13  -1  -2   56.79    3.70
  13   1   2   63.79    3.70
  12  -2  -2    3.10    1.50
 -12   2   2    1.30    1.70
 -12   2   2    0.80    2.00
  11  -2  -2    0.40    1.20
 -11   2   2    3.00    1.50
 -11   2   2    1.60    1.30
  10  -2  -2    7.60    1.20
 -10   2   2    3.60    2.00
 -10   2   2    9.30    2.30
   9  -2  -2    3.50    0.90
  -9   2   2    3.40    0.90
  -9   2   2    3.10    1.10
   8  -2  -2   57.59    2.30
  -8   2   2   55.89    2.30
  -8   2   2   53.89    2.60
   7  -2  -2   26.60    1.60
   7  -2  -2   26.60    1.50
   7  -2  -2   28.10    2.20
  -7   2   2   25.70    1.50
  -7   2   2   26.10    1.70
   6  -2  -2  105.29    3.00
   6  -2  -2   99.69    2.90
   6  -2  -2  102.29    3.30
   6  -2  -2  102.69    3.10
  -6   2   2  104.29    3.20
  -6   2   2  105.59    3.00
  -6   2   2  102.59    2.90
   5  -2  -2    1.00    0.50
   5  -2  -2    0.60    0.40
   5  -2  -2    0.60    0.40
  -5   2   2    1.10    0.50
  -5   2   2    0.30    0.40
  -5   2   2    0.30    0.40
   4  -2  -2   65.29    1.90
   4  -2  -2   65.79    1.90
   4  -2  -2   68.29    1.70
   4  -2  -2   67.59    2.00
  -4   2   2   66.59    2.10
  -4   2   2   65.69    1.90
  -4   2   2   66.19    1.90
  -4   2   2   66.69    1.60
   3  -2  -2   97.99    2.50
   3  -2  -2   97.39    2.50
   3  -2  -2   98.79    2.40
   3  -2  -2   98.69    2.60
  -3   2   2   98.69    2.30
  -3   2   2   99.39    2.60
  -3   2   2   98.59    2.50
   2  -2  -2   46.70    1.30
   2  -2  -2   46.10    1.30
   2  -2  -2   45.90    1.30
   2  -2  -2   47.10    1.20
  -2   2   2   47.20    1.20
  -2   2   2   46.70    1.20
  -2   2   2   43.20    1.40
   1  -2  -2  592.54   12.90
   1  -2  -2  602.24   12.90
   1  -2  -2  598.54   12.80
   1  -2  -2  606.74   13.00
  -1   2   2  600.34   13.00
  -1   2   2  592.74   12.90
  -1   2   2  608.84   12.80
  -1   2   2  590.84   12.90
   0  -2  -2 1384.76   28.90
   0  -2  -2 1346.57   28.90
   0  -2  -2 1326.67   29.20
   0   2   2 1322.27   29.10
   0   2   2 1376.26   28.90
  -1  -2  -2 3220.78   68.39
  -1  -2  -2 3277.47   67.59
  -1  -2  -2 2919.91   67.79
  -1  -2  -2 3190.88   67.89
   1   2   2 3171.98   67.89
   1   2   2 3247.78   67.89
   1   2   2 2967.90   67.69
   1   2   2 3302.97   67.49
  -2  -2  -2  206.28    4.80
  -2  -2  -2  205.28    4.80
   2   2   2  212.18    4.80
   2   2   2  212.98    4.80
   2   2   2  213.58    4.70
   2   2   2  210.78    4.80
   2   2   2  211.68    4.70
   2   2   2  212.78    4.80
  -3  -2  -2   86.69    2.20
  -3  -2  -2   83.79    2.30
   3   2   2   87.09    2.30
   3   2   2   88.39    2.30
   3   2   2   93.29    2.20
   3   2   2   84.29    2.40
  -4  -2  -2  177.48    4.30
  -4  -2  -2  179.18    4.40
  -4  -2  -2  175.38    4.20
   4   2   2  180.58    4.10
   4   2   2  182.08    4.30
   4   2   2  175.38    4.40
   4   2   2  173.88    4.20
   4   2   2  181.18    4.40
  -5  -2  -2  158.08    4.00
  -5  -2  -2  157.68    4.10
  -5  -2  -2  161.18    3.80
   5   2   2  162.08    4.00
   5   2   2  159.08    4.20
   5   2   2  160.28    4.10
   5   2   2  160.88    3.80
   5   2   2  157.68    4.00
  -6  -2  -2   57.49    2.00
  -6  -2  -2   60.19    2.20
   6   2   2   60.89    2.30
   6   2   2   60.79    1.70
   6   2   2   58.59    1.60
   6   2   2   57.89    2.00
   6   2   2   58.29    1.90
   6   2   2   59.79    2.20
  -7  -2  -2   15.00    1.40
  -7  -2  -2   19.00    1.20
   7   2   2   15.70    1.50
   7   2   2   16.80    0.70
   7   2   2   17.40    1.70
   7   2   2   18.00    1.30
   7   2   2   17.40    1.20
   7   2   2   15.60    0.80
  -8  -2  -2   10.30    1.20
  -8  -2  -2    9.30    1.50
   8   2   2    9.50    1.40
   8   2   2    8.60    1.20
   8   2   2   10.30    0.70
   8   2   2    7.90    0.70
  -9  -2  -2    1.30    0.70
  -9  -2  -2    0.70    1.00
   9   2   2    0.00    0.60
 -10  -2  -2   12.90    1.80
 -10  -2  -2   13.90    2.00
  10   2   2   12.30    1.70
 -11  -2  -2    5.40    2.40
 -11  -2  -2   11.00    2.40
  11   2   2    5.50    1.20
 -12  -2  -2   -0.90    1.50
 -12  -2  -2    3.60    1.40
  12   2   2    1.30    1.30
 -13  -2  -2    0.20    1.90
 -13  -2  -2    4.10    1.90
  13   2   2    1.30    1.50
  12  -3  -2   10.70    2.60
 -12   3   2    7.10    1.80
 -12   3   2    6.70    2.10
  11  -3  -2    7.30    1.50
 -11   3   2    9.20    2.30
 -11   3   2    9.30    1.80
  10  -3  -2   32.20    2.30
 -10   3   2   31.90    2.30
 -10   3   2   37.70    2.80
   9  -3  -2    0.20    0.90
  -9   3   2   -0.80    0.90
  -9   3   2   -0.20    0.80
   8  -3  -2   72.19    2.60
   8  -3  -2   63.49    2.60
  -8   3   2   72.79    2.60
  -8   3   2   67.49    2.90
   7  -3  -2   31.70    2.20
   7  -3  -2   33.90    1.70
   7  -3  -2   32.10    1.60
  -7   3   2   32.30    1.90
  -7   3   2   33.70    1.60
   6  -3  -2  143.19    3.30
   6  -3  -2  140.09    4.10
   6  -3  -2  135.99    3.90
   6  -3  -2  136.49    3.70
   6  -3  -2  144.99    3.80
  -6   3   2  143.09    3.70
  -6   3   2  144.19    4.00
   5  -3  -2  266.47    6.30
   5  -3  -2  269.27    6.30
   5  -3  -2  265.57    6.50
   5  -3  -2  276.47    6.10
   5  -3  -2  275.07    6.60
  -5   3   2  274.37    6.00
  -5   3   2  272.17    6.60
  -5   3   2  268.57    6.40
   4  -3  -2  748.83   16.60
   4  -3  -2  769.62   16.50
   4  -3  -2  757.92   16.40
   4  -3  -2  766.52   16.70
   4  -3  -2  759.72   16.50
  -4   3   2  748.93   16.50
  -4   3   2  754.72   16.30
  -4   3   2  751.92   16.70
   3  -3  -2  461.65   10.20
   3  -3  -2  466.45   10.30
   3  -3  -2  456.15   10.30
   3  -3  -2  470.65   10.30
  -3   3   2  466.65   10.40
  -3   3   2  463.05   10.20
  -3   3   2  470.25   10.30
   2  -3  -2 2161.28   45.80
   2  -3  -2 2066.29   45.90
   2  -3  -2 2109.69   45.90
   2  -3  -2 2099.49   45.80
  -2   3   2 2209.18   45.70
  -2   3   2 2204.98   45.80
  -2   3   2 2163.68   45.80
   1  -3  -2  381.16    8.20
   1  -3  -2  364.96    8.30
   1  -3  -2  378.76    8.10
   1  -3  -2  380.96    8.00
   1  -3  -2  372.96    8.20
  -1   3   2  362.16    8.30
  -1   3   2  374.46    8.30
   0  -3  -2 1377.76   29.90
   0  -3  -2 1422.96   29.90
   0   3   2 1449.06   30.00
   0   3   2 1358.56   30.20
  -1  -3  -2   93.39    2.30
   1   3   2   92.79    2.40
   1   3   2   95.59    2.30
   1   3   2   97.59    2.10
   1   3   2   96.99    2.20
  -2  -3  -2  197.88    5.00
  -2  -3  -2  216.08    4.70
  -2  -3  -2  204.28    4.80
   2   3   2  209.98    4.80
   2   3   2  202.78    5.00
   2   3   2  199.48    4.90
   2   3   2  210.28    4.70
   2   3   2  211.38    4.60
  -3  -3  -2  357.46    8.10
  -3  -3  -2  350.56    8.10
  -3  -3  -2  372.56    8.00
   3   3   2  366.86    8.20
   3   3   2  363.96    8.10
   3   3   2  360.56    8.10
   3   3   2  351.46    8.30
  -4  -3  -2  122.49    3.10
  -4  -3  -2  120.99    3.10
  -4  -3  -2  122.89    3.20
   4   3   2  126.29    3.20
   4   3   2  120.69    3.30
   4   3   2  123.09    3.10
   4   3   2  119.29    3.10
   4   3   2  123.79    3.20
  -5  -3  -2  259.37    6.30
  -5  -3  -2  262.17    6.00
  -5  -3  -2  259.87    6.40
   5   3   2  265.77    6.20
   5   3   2  261.97    6.40
   5   3   2  262.27    6.00
   5   3   2  267.47    6.30
   5   3   2  262.77    6.40
  -6  -3  -2  317.97    7.30
  -6  -3  -2  318.07    7.80
  -6  -3  -2  329.27    7.60
   6   3   2  323.47    7.60
   6   3   2  318.77    7.80
   6   3   2  319.47    7.60
   6   3   2  320.27    7.80
   6   3   2  327.37    7.30
  -7  -3  -2   54.49    2.10
  -7  -3  -2   50.59    2.20
   7   3   2   51.69    2.40
   7   3   2   52.99    2.00
   7   3   2   53.99    2.10
   7   3   2   47.70    2.30
   7   3   2   52.89    1.60
  -8  -3  -2  292.37    7.20
  -8  -3  -2  297.27    7.50
   8   3   2  292.07    6.60
   8   3   2  273.57    7.20
   8   3   2  304.67    7.30
  -9  -3  -2   17.20    1.70
   9   3   2   15.20    1.80
   9   3   2   17.00    1.00
 -10  -3  -2   95.69    3.80
 -10  -3  -2   99.39    3.60
  10   3   2   97.19    3.50
 -11  -3  -2   30.70    2.50
 -11  -3  -2   24.90    2.80
  11   3   2   29.60    2.40
 -12  -3  -2   18.10    3.00
 -12  -3  -2   14.90    2.90
  12   3   2   18.20    2.40
 -13  -3  -2    6.30    2.00
  12  -4  -2   -1.60    1.60
 -12   4   2    0.70    1.70
 -12   4   2   -2.40    1.90
  11  -4  -2    1.10    1.30
 -11   4   2    1.00    1.30
 -11   4   2    0.80    1.50
  10  -4  -2    2.70    1.10
 -10   4   2    1.50    1.00
 -10   4   2    3.00    1.40
  -9   4   2    2.80    1.20
  -9   4   2    2.60    1.00
   8  -4  -2    1.40    1.00
   8  -4  -2    0.50    0.70
  -8   4   2    0.80    0.90
  -8   4   2    1.10    0.70
   7  -4  -2   13.90    1.20
   7  -4  -2   14.10    1.40
   7  -4  -2   13.90    0.90
   7  -4  -2   12.80    1.90
  -7   4   2   13.80    1.30
  -7   4   2   14.50    0.80
  -7   4   2   13.20    1.60
   6  -4  -2   16.80    1.20
   6  -4  -2   20.60    1.60
   6  -4  -2   18.10    1.20
   6  -4  -2   18.00    1.60
  -6   4   2   17.30    1.40
  -6   4   2   17.80    1.20
  -6   4   2   18.50    0.90
   5  -4  -2   23.00    1.20
   5  -4  -2   23.80    1.10
   5  -4  -2   24.30    1.40
   5  -4  -2   26.30    1.50
   5  -4  -2   25.70    1.00
  -5   4   2   24.40    1.40
  -5   4   2   23.00    1.20
   4  -4  -2    1.90    0.50
   4  -4  -2    2.80    0.60
   4  -4  -2    2.70    0.60
   4  -4  -2    2.60    0.50
   4  -4  -2    1.90    0.50
  -4   4   2    1.70    0.40
  -4   4   2    1.80    0.40
  -4   4   2    2.20    0.50
   3  -4  -2   18.40    0.90
   3  -4  -2   18.10    1.00
   3  -4  -2   18.50    0.90
   3  -4  -2   17.60    0.90
  -3   4   2   17.80    1.00
  -3   4   2   17.90    0.80
  -3   4   2   18.70    0.90
   2  -4  -2    1.20    0.30
   2  -4  -2    0.70    0.30
   2  -4  -2    1.40    0.30
   2  -4  -2    1.10    0.30
   2  -4  -2    1.30    0.30
  -2   4   2    0.70    0.30
  -2   4   2    0.80    0.30
  -2   4   2    2.00    0.50
   1  -4  -2   37.00    0.90
   1  -4  -2   37.70    1.20
   1  -4  -2   36.50    1.20
   1  -4  -2   37.10    0.90
   1  -4  -2   37.20    1.20
  -1   4   2   36.60    1.20
  -1   4   2   37.90    1.20
  -1   4   2   37.60    1.30
   0  -4  -2   55.99    1.60
   0  -4  -2   56.29    1.70
   0  -4  -2   57.59    1.60
   0   4   2   57.09    1.70
   0   4   2   55.99    1.60
  -1  -4  -2  248.68    5.60
  -1  -4  -2  246.08    5.40
  -1  -4  -2  243.58    5.70
   1   4   2  257.67    5.40
   1   4   2  244.88    5.70
   1   4   2  241.68    5.60
   1   4   2  245.68    5.60
   1   4   2  248.18    5.70
  -2  -4  -2    9.80    0.70
  -2  -4  -2   11.60    0.50
  -2  -4  -2   10.50    0.70
  -2  -4  -2   10.60    0.70
   2   4   2   10.80    0.50
   2   4   2   10.60    0.80
   2   4   2   12.20    0.70
   2   4   2   11.60    0.70
  -3  -4  -2  413.16    9.20
  -3  -4  -2  429.26    9.40
  -3  -4  -2  405.96    9.40
  -3  -4  -2  413.56    9.50
   3   4   2  413.86    9.30
   3   4   2  426.36    9.50
   3   4   2  413.76    9.40
   3   4   2  417.76    9.30
   3   4   2  425.26    9.20
  -4  -4  -2   60.59    1.90
  -4  -4  -2   62.09    2.00
  -4  -4  -2   61.49    1.80
   4   4   2   63.69    1.90
   4   4   2   61.29    2.00
   4   4   2   62.39    1.90
   4   4   2   63.29    1.80
   4   4   2   62.49    2.10
  -5  -4  -2  155.08    4.00
  -5  -4  -2  148.69    3.80
  -5  -4  -2  150.48    3.90
   5   4   2  153.88    3.80
   5   4   2  149.29    4.00
   5   4   2  152.58    3.80
   5   4   2  154.38    4.20
   5   4   2  152.18    3.90
  -6  -4  -2   28.00    1.50
  -6  -4  -2   29.80    1.50
  -6  -4  -2   29.10    1.30
   6   4   2   33.10    1.70
   6   4   2   28.30    1.20
   6   4   2   28.70    1.40
   6   4   2   27.10    1.80
   6   4   2   28.90    1.40
  -7  -4  -2   69.99    2.50
  -7  -4  -2   67.19    2.10
   7   4   2   68.09    2.00
   7   4   2   67.99    2.30
   7   4   2   63.79    2.30
   7   4   2   60.79    2.50
   7   4   2   61.69    2.80
  -8  -4  -2   77.79    2.80
  -8  -4  -2   73.19    2.30
   8   4   2   75.59    2.70
   8   4   2   70.89    2.20
   8   4   2   76.89    2.70
  -9  -4  -2   80.39    3.20
   9   4   2   81.69    2.40
   9   4   2   82.59    3.00
   9   4   2   79.29    2.20
   9   4   2   83.19    3.60
 -10  -4  -2    8.50    2.00
  10   4   2    9.10    1.60
  10   4   2    7.30    1.20
 -11  -4  -2   36.90    2.80
  11   4   2   38.00    2.60
  11   4   2   35.50    2.50
 -12  -4  -2   -1.30    1.60
  12   4   2   -0.30    1.10
  12   4   2    1.00    1.30
  11  -5  -2    4.30    1.50
 -11   5   2    3.20    1.40
 -11   5   2    6.10    1.80
  10  -5  -2   34.40    2.40
 -10   5   2   33.90    2.40
 -10   5   2   37.10    3.00
  -9   5   2    5.50    1.30
  -9   5   2    3.80    1.00
   8  -5  -2   95.39    2.70
   8  -5  -2  100.99    3.20
   8  -5  -2   89.39    3.10
  -8   5   2   96.89    3.60
  -8   5   2   96.59    3.10
   7  -5  -2   24.40    1.70
   7  -5  -2   28.30    1.30
   7  -5  -2   27.30    1.60
   7  -5  -2   24.80    2.10
  -7   5   2   29.40    1.30
  -7   5   2   27.80    2.00
  -7   5   2   27.00    1.50
   6  -5  -2  410.36    9.10
   6  -5  -2  390.86    9.50
   6  -5  -2  401.06    9.20
   6  -5  -2  406.36    9.20
  -6   5   2  406.66    9.00
  -6   5   2  395.46    9.20
  -6   5   2  402.76    9.60
   5  -5  -2   33.50    1.30
   5  -5  -2   34.70    1.60
   5  -5  -2   31.70    1.40
   5  -5  -2   32.30    1.30
   5  -5  -2   30.10    1.60
  -5   5   2   31.70    1.30
  -5   5   2   32.50    1.40
  -5   5   2   35.20    1.70
   4  -5  -2  809.92   18.00
   4  -5  -2  820.52   17.90
   4  -5  -2  814.22   17.70
   4  -5  -2  819.42   17.80
   4  -5  -2  824.82   17.80
  -4   5   2  820.92   18.10
  -4   5   2  815.82   17.80
  -4   5   2  808.22   17.80
   3  -5  -2  348.47    7.80
   3  -5  -2  349.96    8.00
   3  -5  -2  352.96    7.90
   3  -5  -2  345.97    8.00
  -3   5   2  357.16    7.90
  -3   5   2  342.27    7.90
  -3   5   2  346.87    8.10
   2  -5  -2  557.34   12.20
   2  -5  -2  570.74   12.50
   2  -5  -2  568.44   12.20
   2  -5  -2  570.04   12.40
   2  -5  -2  563.44   12.50
  -2   5   2  559.04   12.50
  -2   5   2  562.14   12.50
  -2   5   2  557.44   12.40
   1  -5  -2   77.59    2.20
   1  -5  -2   77.19    2.10
   1  -5  -2   76.19    1.80
   1  -5  -2   77.49    2.20
  -1   5   2   77.69    2.10
  -1   5   2   77.19    2.20
  -1   5   2   76.39    2.20
  -1   5   2   78.19    1.80
   0  -5  -2  410.26    9.30
   0  -5  -2  416.46    9.30
   0   5   2  410.76    9.30
   0   5   2  423.26    9.30
   0   5   2  405.16    9.20
  -1  -5  -2  159.08    3.90
  -1  -5  -2  160.78    4.00
  -1  -5  -2  166.28    3.60
   1   5   2  164.28    4.00
   1   5   2  160.88    4.00
   1   5   2  164.98    3.60
   1   5   2  159.48    3.90
   1   5   2  156.98    3.90
  -2  -5  -2  516.55   11.20
  -2  -5  -2  519.25   11.50
  -2  -5  -2  518.65   11.60
  -2  -5  -2  513.15   11.60
   2   5   2  512.75   11.50
   2   5   2  526.15   11.30
   2   5   2  525.95   11.60
   2   5   2  512.75   11.50
  -3  -5  -2  277.57    6.50
  -3  -5  -2  269.27    6.30
  -3  -5  -2  277.47    6.60
  -3  -5  -2  274.57    6.50
   3   5   2  285.27    6.50
   3   5   2  275.37    6.60
   3   5   2  282.77    6.30
   3   5   2  284.07    6.50
  -4  -5  -2  167.78    4.40
  -4  -5  -2  169.68    4.10
  -4  -5  -2  170.78    4.30
   4   5   2  167.68    4.40
   4   5   2  170.18    4.30
   4   5   2  159.28    4.50
   4   5   2  172.38    4.20
   4   5   2  172.88    4.10
  -5  -5  -2    1.20    0.50
  -5  -5  -2    0.20    0.50
  -5  -5  -2    1.30    0.50
   5   5   2    1.30    0.50
   5   5   2    1.00    0.40
   5   5   2    1.90    0.80
   5   5   2    1.50    0.70
   5   5   2    0.80    0.50
  -6  -5  -2  107.09    3.20
  -6  -5  -2  110.49    3.10
  -6  -5  -2  109.29    3.40
   6   5   2  111.69    3.00
   6   5   2  106.39    3.40
   6   5   2  113.99    3.20
   6   5   2  115.09    3.90
   6   5   2  111.89    3.10
  -7  -5  -2   66.19    2.60
  -7  -5  -2   64.09    2.20
   7   5   2   60.59    2.10
   7   5   2   65.09    2.40
   7   5   2   63.09    2.30
  -8  -5  -2   93.69    3.30
  -8  -5  -2   94.79    2.90
   8   5   2   95.99    3.40
   8   5   2   95.69    3.10
   8   5   2   93.39    2.80
  -9  -5  -2   10.00    1.80
  -9  -5  -2    9.40    1.40
   9   5   2   13.00    1.40
   9   5   2    9.10    1.50
   9   5   2    9.70    1.50
 -10  -5  -2   39.20    2.70
  10   5   2   43.40    2.50
  10   5   2   41.70    1.60
  10   5   2   37.80    2.40
 -11  -5  -2    1.10    1.40
  11   5   2   -0.80    1.10
  11   5   2    0.60    1.10
 -12  -5  -2    8.00    1.80
  12   5   2    8.40    1.70
  12   5   2    8.70    1.60
  11  -6  -2   26.40    2.70
 -11   6   2   17.90    3.40
  10  -6  -2    5.50    1.30
 -10   6   2    6.20    1.60
 -10   6   2    3.60    1.20
   9  -6  -2   11.90    1.40
   9  -6  -2   11.50    2.80
  -9   6   2   12.00    2.50
  -9   6   2   11.70    1.70
   8  -6  -2    5.10    1.20
   8  -6  -2    5.50    1.40
   8  -6  -2    6.20    1.30
  -8   6   2    6.70    1.40
  -8   6   2    5.60    1.30
  -8   6   2    5.80    1.30
   7  -6  -2   19.80    1.50
   7  -6  -2   15.90    1.60
   7  -6  -2   19.00    1.30
   7  -6  -2   17.90    2.10
  -7   6   2   21.10    1.80
  -7   6   2   21.10    1.50
  -7   6   2   19.00    1.30
   6  -6  -2   12.80    1.60
   6  -6  -2   13.10    1.10
   6  -6  -2   12.10    1.30
   6  -6  -2   13.90    1.20
  -6   6   2   13.80    1.60
  -6   6   2   14.50    1.20
  -6   6   2   12.70    1.30
   5  -6  -2    1.00    0.70
   5  -6  -2    1.60    0.60
   5  -6  -2    1.40    0.50
   5  -6  -2    1.40    0.50
  -5   6   2    0.30    0.60
  -5   6   2    1.10    0.60
  -5   6   2    1.20    0.60
   4  -6  -2  148.89    3.70
   4  -6  -2  149.79    3.80
   4  -6  -2  150.28    3.80
   4  -6  -2  147.19    4.10
   4  -6  -2  155.58    3.90
  -4   6   2  157.58    4.20
  -4   6   2  150.68    3.90
  -4   6   2  155.48    3.90
   3  -6  -2  732.03   16.00
   3  -6  -2  739.63   16.30
   3  -6  -2  742.93   16.20
   3  -6  -2  720.43   15.90
  -3   6   2  735.83   16.10
  -3   6   2  735.73   16.30
  -3   6   2  720.73   16.10
   2  -6  -2  402.46    9.20
   2  -6  -2  395.76    9.20
   2  -6  -2  405.06    9.10
   2  -6  -2  407.66    8.80
  -2   6   2  411.66    8.90
  -2   6   2  403.66    9.20
  -2   6   2  397.16    9.30
  -2   6   2  403.66    9.10
   1  -6  -2 1439.26   31.50
   1  -6  -2 1473.65   31.60
   1  -6  -2 1463.35   31.10
  -1   6   2 1468.15   31.40
  -1   6   2 1474.05   31.10
  -1   6   2 1444.56   31.60
  -1   6   2 1456.55   31.60
  -1   6   2 1477.05   31.60
   0  -6  -2  228.58    5.00
   0  -6  -2  228.28    5.50
   0  -6  -2  225.58    5.40
   0   6   2  228.28    5.40
   0   6   2  226.88    5.00
   0   6   2  219.98    5.40
   0   6   2  223.58    5.30
   0   6   2  226.38    5.50
  -1  -6  -2  573.64   13.00
  -1  -6  -2  586.74   12.90
  -1  -6  -2  589.04   12.50
   1   6   2  590.54   12.50
   1   6   2  570.54   13.00
   1   6   2  581.44   12.90
   1   6   2  587.24   12.90
   1   6   2  572.04   13.00
  -2  -6  -2  200.48    4.90
  -2  -6  -2  192.78    4.90
  -2  -6  -2  193.38    4.80
  -2  -6  -2  199.68    4.50
   2   6   2  199.28    4.80
   2   6   2  192.88    4.90
   2   6   2  192.88    4.80
  -3  -6  -2  638.74   13.90
  -3  -6  -2  651.83   14.40
  -3  -6  -2  633.94   14.20
  -3  -6  -2  632.14   14.20
   3   6   2  627.14   14.20
   3   6   2  656.33   14.00
   3   6   2  625.34   14.30
   3   6   2  636.04   14.20
  -4  -6  -2  114.19    3.30
  -4  -6  -2  113.79    3.20
  -4  -6  -2  110.69    3.00
   4   6   2  113.69    3.40
   4   6   2  113.69    3.20
   4   6   2  107.99    3.40
   4   6   2  114.69    3.00
   4   6   2  109.59    3.10
  -5  -6  -2  444.76   10.10
  -5  -6  -2  454.45   10.50
  -5  -6  -2  450.05   10.20
   5   6   2  435.46   10.40
   5   6   2  449.86   10.30
   5   6   2  458.55   10.10
   5   6   2  417.56   10.60
   5   6   2  439.96   10.10
  -6  -6  -2   39.30    1.80
  -6  -6  -2   43.50    1.80
  -6  -6  -2   40.80    2.00
   6   6   2   43.20    1.70
   6   6   2   44.00    1.90
   6   6   2   38.60    1.70
  -7  -6  -2   70.89    2.50
  -7  -6  -2   68.39    2.80
   7   6   2   67.49    2.60
   7   6   2   69.69    2.40
   7   6   2   69.19    2.50
  -8  -6  -2   46.90    2.10
  -8  -6  -2   50.69    2.80
   8   6   2   47.40    2.10
   8   6   2   47.80    2.30
   8   6   2   48.60    2.30
  -9  -6  -2   14.50    1.60
  -9  -6  -2   16.70    2.10
   9   6   2   17.80    1.80
   9   6   2   12.20    1.70
 -10  -6  -2   39.50    2.80
  10   6   2   38.40    2.50
  10   6   2   33.80    2.50
 -11  -6  -2   39.50    3.30
  11   6   2   30.50    2.70
  11   6   2   35.70    2.70
 -12  -6  -2    4.30    2.00
  12   6   2    4.90    1.70
  11  -7  -2    5.50    1.60
 -11   7   2    4.50    1.90
  10  -7  -2    5.60    1.40
 -10   7   2    7.30    1.70
 -10   7   2    4.30    1.30
   9  -7  -2   27.20    2.30
   9  -7  -2   26.30    2.20
  -9   7   2   26.70    2.80
  -9   7   2   24.40    2.10
   8  -7  -2   -0.80    0.80
   8  -7  -2    0.70    0.80
  -8   7   2    1.10    0.90
  -8   7   2    0.70    1.10
   7  -7  -2   26.80    1.90
   7  -7  -2   25.40    1.70
   7  -7  -2   22.80    2.20
   7  -7  -2   25.40    1.60
  -7   7   2   24.90    1.70
  -7   7   2   28.40    2.20
  -7   7   2   22.50    1.60
   6  -7  -2    1.90    0.90
   6  -7  -2    0.70    0.60
   6  -7  -2    1.80    0.80
   6  -7  -2    0.70    0.60
  -6   7   2    1.00    0.70
  -6   7   2    1.40    0.80
  -6   7   2    1.50    0.80
   5  -7  -2   12.90    1.00
   5  -7  -2   11.70    1.20
   5  -7  -2   10.40    1.30
   5  -7  -2   12.80    1.20
  -5   7   2   13.10    1.40
  -5   7   2   10.50    1.40
  -5   7   2   12.60    1.20
   4  -7  -2    6.30    0.80
   4  -7  -2    6.60    1.00
   4  -7  -2    7.20    0.90
   4  -7  -2    7.50    1.00
  -4   7   2    7.00    1.10
  -4   7   2    5.50    1.00
  -4   7   2    7.00    1.10
   3  -7  -2   43.30    1.60
   3  -7  -2   39.20    1.60
   3  -7  -2   45.10    1.40
   3  -7  -2   45.50    1.80
   3  -7  -2   41.80    1.80
  -3   7   2   42.20    1.80
  -3   7   2   46.70    1.90
  -3   7   2   44.30    1.60
   2  -7  -2    6.50    0.60
   2  -7  -2    6.00    1.00
   2  -7  -2    5.30    0.90
  -2   7   2    7.40    1.00
  -2   7   2    6.90    1.10
  -2   7   2    7.90    0.90
  -2   7   2    9.50    1.00
  -2   7   2    8.40    0.70
   1  -7  -2   69.49    1.70
   1  -7  -2   65.89    2.20
   1  -7  -2   66.79    2.20
  -1   7   2   71.29    2.10
  -1   7   2   68.59    2.30
  -1   7   2   65.49    2.20
  -1   7   2   68.89    1.80
  -1   7   2   69.99    2.30
   0  -7  -2   14.60    1.10
   0  -7  -2   14.70    0.70
   0  -7  -2   13.20    1.10
   0   7   2   14.30    0.70
   0   7   2   14.30    1.30
   0   7   2   15.50    1.00
   0   7   2   15.70    1.10
  -1  -7  -2    0.30    0.30
  -1  -7  -2    0.30    0.50
  -1  -7  -2   -0.20    0.40
   1   7   2    0.60    0.50
   1   7   2    0.50    0.50
   1   7   2    0.70    0.40
   1   7   2    0.30    0.30
   1   7   2    1.30    0.70
  -2  -7  -2    0.20    0.50
  -2  -7  -2   -0.40    0.50
   2   7   2   -0.40    0.60
   2   7   2    0.10    0.50
   2   7   2    0.10    0.50
   2   7   2    0.40    0.40
  -3  -7  -2   24.00    1.40
  -3  -7  -2   24.60    1.40
  -3  -7  -2   23.00    1.40
  -3  -7  -2   23.50    1.10
   3   7   2   23.40    1.40
   3   7   2   25.80    1.10
   3   7   2   24.20    1.30
   3   7   2   22.00    1.60
  -4  -7  -2    5.60    1.20
  -4  -7  -2    6.60    1.40
  -4  -7  -2    5.50    0.90
  -4  -7  -2    5.40    1.00
   4   7   2    5.40    1.00
   4   7   2    6.40    1.20
   4   7   2    5.00    0.80
  -5  -7  -2    0.70    0.60
  -5  -7  -2    1.00    0.70
  -5  -7  -2    0.10    0.60
   5   7   2   -0.40    0.70
   5   7   2    0.20    0.50
   5   7   2    0.30    0.60
  -6  -7  -2    3.10    0.90
  -6  -7  -2    3.90    0.90
  -6  -7  -2    3.10    0.80
   6   7   2    2.20    0.80
   6   7   2    3.70    0.80
   6   7   2    5.00    1.10
  -7  -7  -2   17.60    2.20
  -7  -7  -2   19.30    1.60
   7   7   2   20.90    1.80
   7   7   2   19.50    1.60
   7   7   2   16.40    1.60
  -8  -7  -2   15.80    1.80
  -8  -7  -2   13.50    2.00
   8   7   2   19.10    1.90
   8   7   2   17.50    1.90
  -9  -7  -2    0.80    1.10
  -9  -7  -2    0.00    1.20
   9   7   2    3.00    1.10
   9   7   2    2.10    1.00
 -10  -7  -2   -2.60    1.30
  10   7   2    1.40    1.20
  10   7   2    1.30    1.30
 -11  -7  -2    0.60    1.70
  11   7   2    2.50    1.40
  11   7   2    2.20    1.40
  10  -8  -2   30.40    2.80
 -10   8   2   37.00    3.60
   9  -8  -2   10.60    2.00
  -9   8   2    9.40    1.80
  -9   8   2   10.00    2.10
   8  -8  -2   68.29    2.80
   8  -8  -2   71.79    2.80
  -8   8   2   69.39    2.80
  -8   8   2   71.89    3.60
   7  -8  -2    3.20    1.30
   7  -8  -2    3.90    1.10
   7  -8  -2    6.10    1.40
   7  -8  -2    3.70    0.90
  -7   8   2    3.20    0.90
  -7   8   2    4.30    1.20
  -7   8   2    2.60    1.10
   6  -8  -2   89.99    2.90
   6  -8  -2   86.49    3.00
   6  -8  -2   93.89    2.80
   6  -8  -2   93.49    3.00
  -6   8   2   82.69    3.10
  -6   8   2   92.79    2.90
  -6   8   2   96.29    3.50
   5  -8  -2    0.60    0.70
   5  -8  -2    0.60    0.70
   5  -8  -2    0.30    0.50
   5  -8  -2    0.50    0.70
  -5   8   2    1.00    0.80
  -5   8   2    0.00    0.60
  -5   8   2    0.10    0.80
   4  -8  -2  185.78    4.80
   4  -8  -2  199.58    5.10
   4  -8  -2  188.88    4.60
   4  -8  -2  193.58    4.60
  -4   8   2  180.18    5.00
  -4   8   2  196.78    5.20
  -4   8   2  199.98    4.90
   3  -8  -2    6.90    0.90
   3  -8  -2    6.30    1.10
  -3   8   2    8.90    1.30
  -3   8   2    7.70    1.00
  -3   8   2    8.90    1.40
  -3   8   2    9.90    1.40
  -3   8   2    8.80    1.10
   2  -8  -2  303.57    6.80
   2  -8  -2  316.07    7.50
  -2   8   2  310.17    7.20
  -2   8   2  289.27    7.30
  -2   8   2  302.47    7.40
  -2   8   2  297.97    7.40
  -2   8   2  309.47    6.90
   1  -8  -2   27.20    1.60
   1  -8  -2   33.00    1.10
   1  -8  -2   30.90    1.60
  -1   8   2   31.30    1.60
  -1   8   2   32.90    1.40
  -1   8   2   34.80    1.70
  -1   8   2   31.10    1.10
  -1   8   2   29.30    1.80
   0  -8  -2  248.48    6.20
   0  -8  -2  254.57    5.50
   0  -8  -2  235.28    6.00
   0   8   2  242.08    6.20
   0   8   2  247.38    6.10
   0   8   2  244.68    5.50
   0   8   2  231.78    6.10
   0   8   2  249.08    5.90
  -1  -8  -2   36.20    1.80
  -1  -8  -2   32.70    1.70
  -1  -8  -2   37.20    1.20
   1   8   2   36.80    1.80
   1   8   2   37.80    1.60
   1   8   2   33.80    1.90
   1   8   2   35.80    1.70
  -2  -8  -2  268.47    6.20
  -2  -8  -2  270.37    6.70
   2   8   2  244.78    6.80
   2   8   2  272.17    6.60
   2   8   2  262.77    6.60
   2   8   2  305.37    7.60
   2   8   2  267.57    6.20
  -3  -8  -2   16.40    1.30
  -3  -8  -2   15.20    1.10
  -3  -8  -2   16.80    1.50
   3   8   2   16.00    1.10
   3   8   2   17.40    1.30
  -4  -8  -2  208.98    5.60
  -4  -8  -2  198.48    5.00
  -4  -8  -2  205.48    5.40
   4   8   2  203.28    5.30
   4   8   2  206.78    5.00
  -5  -8  -2    4.00    0.90
  -5  -8  -2    2.40    0.80
  -5  -8  -2    3.20    0.80
   5   8   2    4.20    1.10
   5   8   2    2.00    0.70
  -6  -8  -2   99.39    3.60
  -6  -8  -2   98.69    3.30
   6   8   2   95.49    3.10
   6   8   2  100.09    3.30
  -7  -8  -2    8.30    1.60
  -7  -8  -2    4.70    1.20
   7   8   2    6.00    1.10
   7   8   2    4.40    0.90
  -8  -8  -2   69.99    3.30
  -8  -8  -2   66.89    3.00
   8   8   2   62.79    2.90
   8   8   2   71.49    3.10
  -9  -8  -2    7.30    1.40
  -9  -8  -2    8.10    1.60
   9   8   2    8.90    1.50
   9   8   2    5.40    1.40
 -10  -8  -2   36.10    3.30
  10   8   2   26.30    2.90
  10   8   2   29.50    2.90
  10  -9  -2    3.10    2.00
 -10   9   2    2.50    2.10
   9  -9  -2    0.40    1.20
  -9   9   2    1.30    1.60
   8  -9  -2    0.30    1.20
   8  -9  -2   -0.40    1.00
  -8   9   2   -0.20    1.00
  -8   9   2    0.20    1.40
   7  -9  -2   -0.30    0.90
   7  -9  -2    1.30    0.90
  -7   9   2   -0.10    0.90
  -7   9   2    1.30    1.10
   6  -9  -2    7.50    1.80
   6  -9  -2    5.60    1.00
   6  -9  -2    6.30    1.30
   6  -9  -2    5.50    1.50
  -6   9   2    8.30    1.50
  -6   9   2    7.80    2.00
   5  -9  -2   -0.80    0.80
   5  -9  -2    0.10    0.70
   5  -9  -2    0.20    0.60
  -5   9   2    1.90    1.20
  -5   9   2   -0.70    0.80
  -5   9   2    0.40    0.80
   4  -9  -2    9.90    1.00
   4  -9  -2    7.90    1.10
   4  -9  -2    5.90    1.40
  -4   9   2    8.90    1.80
  -4   9   2    8.90    1.80
  -4   9   2    9.80    1.30
   3  -9  -2    2.30    0.80
   3  -9  -2    3.80    0.90
  -3   9   2    5.30    1.20
  -3   9   2    3.80    1.10
  -3   9   2    4.20    0.90
  -3   9   2    3.80    1.00
   2  -9  -2    3.90    0.90
   2  -9  -2    6.00    0.90
  -2   9   2    7.50    1.10
  -2   9   2    4.60    1.10
  -2   9   2    4.10    0.80
   1  -9  -2   33.60    1.90
   1  -9  -2   38.80    1.30
  -1   9   2   33.20    1.60
  -1   9   2   33.00    2.20
  -1   9   2   37.10    1.60
  -1   9   2   37.40    1.90
   0  -9  -2    3.70    0.80
   0  -9  -2    4.50    0.80
   0   9   2    6.40    1.30
   0   9   2    4.60    0.70
  -1  -9  -2   34.30    1.90
  -1  -9  -2   34.50    1.30
   1   9   2   34.80    1.30
   1   9   2   36.10    1.80
   1   9   2   36.00    1.70
  -2  -9  -2    9.80    1.40
  -2  -9  -2   11.50    1.10
   2   9   2   12.40    1.40
   2   9   2   13.70    1.00
   2   9   2   11.10    1.30
  -3  -9  -2   42.50    2.10
  -3  -9  -2   38.40    1.70
  -3  -9  -2   42.40    2.20
   3   9   2   40.20    2.00
   3   9   2   42.30    1.70
  -4  -9  -2    0.50    0.80
  -4  -9  -2    2.50    0.80
  -4  -9  -2    0.60    0.90
   4   9   2    1.20    0.90
   4   9   2    2.10    0.70
  -5  -9  -2   38.40    2.40
  -5  -9  -2   43.70    2.30
  -5  -9  -2   38.30    2.10
   5   9   2   45.10    2.00
   5   9   2   42.60    2.20
  -6  -9  -2    6.80    1.80
  -6  -9  -2    4.50    1.20
   6   9   2    5.80    1.50
   6   9   2    6.50    1.50
  -7  -9  -2   29.40    2.70
  -7  -9  -2   27.60    2.20
   7   9   2   29.50    2.10
   7   9   2   28.20    2.20
  -8  -9  -2    2.60    1.40
  -8  -9  -2    2.70    1.60
   8   9   2    2.90    1.20
   8   9   2    1.00    1.20
  -9  -9  -2   10.40    1.90
   9   9   2   10.50    2.50
   9   9   2   10.20    2.30
 -10  -9  -2    2.00    1.80
  10   9   2    2.40    1.70
  10   9   2    2.10    1.60
  -9  10   2    3.00    1.90
   8 -10  -2   39.70    3.10
  -8  10   2   41.80    3.50
   7 -10  -2   14.00    1.90
   7 -10  -2   12.90    2.20
  -7  10   2   13.40    2.50
  -7  10   2   13.50    2.10
   6 -10  -2   66.69    2.50
   6 -10  -2   68.69    3.50
  -6  10   2   67.19    2.70
  -6  10   2   71.59    3.40
   5 -10  -2    9.00    1.30
  -5  10   2    8.90    1.60
  -5  10   2   10.20    2.00
   4 -10  -2  106.09    3.50
   4 -10  -2   94.99    2.70
  -4  10   2   93.99    3.10
  -4  10   2   97.09    3.60
   3 -10  -2    1.00    0.70
  -3  10   2    0.80    0.80
  -3  10   2    0.00    0.70
  -3  10   2    0.70    0.90
   2 -10  -2   57.79    3.00
  -2  10   2   63.79    2.30
  -2  10   2   63.59    2.80
  -2  10   2   61.19    2.00
   1 -10  -2    4.40    1.10
  -1  10   2    6.80    1.00
  -1  10   2    5.80    1.50
  -1  10   2    8.30    1.20
   0 -10  -2   26.40    1.30
   0 -10  -2   24.20    2.40
   0  10   2   27.20    1.70
   0  10   2   23.60    2.00
   0  10   2   24.50    1.20
  -1 -10  -2    6.10    1.00
   1  10   2    6.40    1.30
   1  10   2    6.70    0.90
  -2 -10  -2   40.90    1.70
  -2 -10  -2   41.50    2.90
   2  10   2   41.60    2.10
   2  10   2   39.80    2.10
   2  10   2   43.60    1.60
  -3 -10  -2   -0.10    0.80
  -3 -10  -2    0.70    0.80
   3  10   2    1.10    0.80
   3  10   2    1.50    0.70
   3  10   2    0.70    0.80
  -4 -10  -2   59.99    2.80
  -4 -10  -2   56.99    2.90
  -4 -10  -2   53.99    2.40
   4  10   2   57.39    2.50
   4  10   2   57.29    2.20
  -5 -10  -2    0.10    1.00
  -5 -10  -2    1.00    1.10
   5  10   2   -0.60    0.80
   5  10   2    0.00    0.90
  -6 -10  -2   52.89    3.10
  -6 -10  -2   53.79    2.90
   6  10   2   52.29    2.70
   6  10   2   52.99    2.60
  -7 -10  -2    4.80    1.30
  -7 -10  -2    6.90    1.60
   7  10   2    7.70    2.00
   7  10   2    4.30    1.30
  -8 -10  -2   35.50    3.10
  -8 -10  -2   37.50    3.40
   8  10   2   32.90    2.70
   8  10   2   27.00    2.60
  -9 -10  -2    5.60    1.80
  -9 -10  -2    4.80    2.00
   9  10   2    4.70    1.70
   9  10   2    7.00    1.60
   8 -11  -2    2.30    1.70
  -8  11   2    5.80    1.90
   7 -11  -2   12.70    2.60
  -7  11   2   13.20    3.00
   6 -11  -2    5.80    1.40
  -6  11   2    9.40    2.10
  -6  11   2   13.20    2.80
   5 -11  -2   17.50    2.20
  -5  11   2   15.70    1.90
  -5  11   2   20.20    2.40
   4 -11  -2    6.20    1.20
   4 -11  -2    3.50    1.20
  -4  11   2    5.00    1.00
  -4  11   2    3.90    1.20
   3 -11  -2    5.30    1.20
  -3  11   2    5.10    0.90
  -3  11   2    7.20    1.30
  -3  11   2    7.30    1.60
   2 -11  -2   37.60    2.40
  -2  11   2   37.00    1.70
  -2  11   2   40.90    2.10
  -2  11   2   35.20    2.30
   1 -11  -2    1.20    1.00
  -1  11   2    1.40    0.90
  -1  11   2    0.80    0.70
  -1  11   2    2.00    1.00
   0 -11  -2  196.58    5.50
   0  11   2  176.58    4.40
   0  11   2  179.08    5.50
   0  11   2  181.58    5.30
  -1 -11  -2   32.80    2.30
   1  11   2   29.90    2.00
   1  11   2   29.20    1.50
   1  11   2   28.60    2.10
  -2 -11  -2  122.39    4.10
   2  11   2  115.19    3.90
   2  11   2  119.49    3.80
   2  11   2  113.19    3.20
  -3 -11  -2  101.09    3.80
   3  11   2   97.69    3.60
   3  11   2   94.99    3.00
   3  11   2   97.29    3.50
  -4 -11  -2   13.80    2.30
  -4 -11  -2   12.90    2.10
   4  11   2    8.50    1.60
   4  11   2    8.50    1.80
   4  11   2   15.10    2.00
  -5 -11  -2   69.39    3.30
  -5 -11  -2   64.99    3.40
   5  11   2   66.79    2.80
   5  11   2   64.89    3.00
  -6 -11  -2    7.30    1.60
  -6 -11  -2   10.00    2.60
   6  11   2   11.40    2.20
   6  11   2    7.90    1.50
  -7 -11  -2   23.70    3.00
  -7 -11  -2   24.20    2.80
   7  11   2   14.40    2.40
   7  11   2   24.80    2.80
  -8 -11  -2   18.00    3.30
  -8 -11  -2   19.40    3.30
   8  11   2   11.50    2.60
   8  11   2   13.00    3.00
   7 -12  -2    3.50    1.70
  -7  12   2    4.00    2.00
   6 -12  -2    1.10    1.50
   5 -12  -2    1.90    1.30
  -5  12   2    1.90    1.40
   4 -12  -2    5.60    1.40
  -4  12   2    6.00    2.20
  -4  12   2    4.60    1.50
   3 -12  -2    2.00    1.30
  -3  12   2    2.60    1.30
  -3  12   2    1.10    1.10
   2 -12  -2   23.20    2.50
  -2  12   2   24.50    2.10
  -2  12   2   21.70    2.20
   1 -12  -2   17.50    2.30
  -1  12   2   11.20    1.80
  -1  12   2   14.10    2.10
   0 -12  -2    0.50    1.20
   0  12   2    2.80    1.00
   0  12   2    1.00    1.00
   0  12   2    1.80    1.20
  -1 -12  -2    9.80    2.10
   1  12   2    7.40    1.30
   1  12   2    9.40    1.90
   1  12   2    7.80    2.00
  -2 -12  -2    4.90    1.30
   2  12   2    2.10    1.10
   2  12   2    1.70    0.80
   2  12   2    1.90    1.10
  -3 -12  -2    2.90    1.40
   3  12   2    0.40    1.10
   3  12   2    2.40    1.10
   3  12   2    0.60    0.90
  -4 -12  -2   -0.90    1.30
   4  12   2    1.90    1.10
   4  12   2   -1.00    1.10
   4  12   2    0.10    1.20
  -5 -12  -2    1.20    1.50
  -5 -12  -2    0.80    1.40
   5  12   2    0.80    1.10
   5  12   2    2.00    1.40
   5  12   2   -1.50    1.20
  -6 -12  -2   -2.20    1.50
  -6 -12  -2    0.30    1.70
   6  12   2   -0.40    1.20
   6  12   2    1.60    1.40
  -7 -12  -2    2.50    1.70
   7  12   2   -2.30    2.00
   5 -13  -2    1.80    1.80
  -5  13   2    4.80    1.70
   4 -13  -2   33.30    3.20
  -4  13   2   34.20    3.20
  -4  13   2   34.60    2.90
   3 -13  -2    2.90    1.40
  -3  13   2    3.20    1.40
  -3  13   2    2.20    1.40
   2 -13  -2   15.80    2.50
  -2  13   2   11.90    2.30
  -2  13   2   13.40    2.30
   1 -13  -2    0.80    1.20
  -1  13   2    0.90    1.30
  -1  13   2    0.60    1.30
   0 -13  -2   22.50    2.70
   0  13   2   15.40    2.50
   0  13   2   10.50    2.20
  -1 -13  -2    4.40    1.40
   1  13   2    1.90    1.30
   1  13   2    2.30    1.30
  -2 -13  -2   38.50    3.20
   2  13   2   37.00    2.80
   2  13   2   34.00    2.90
  -3 -13  -2    6.50    1.60
   3  13   2    4.10    1.50
   3  13   2    2.30    1.50
  -4 -13  -2   34.90    3.40
   4  13   2   33.60    3.00
   4  13   2   30.40    2.80
  -5 -13  -2    0.70    1.70
   5  13   2   -1.50    1.50
   5  13   2    1.20    1.60
   2 -14  -2    1.30    1.70
  -2  14   2    1.90    1.40
  -2  14   2   -0.30    1.50
   1 -14  -2    0.10    1.60
  -1  14   2   -1.40    1.40
  -1  14   2   -0.60    1.50
   0 -14  -2    2.10    1.50
   0  14   2    2.10    1.50
   0  14   2    0.30    1.50
  -1 -14  -2    4.10    1.70
   1  14   2   -0.90    1.40
   1  14   2    1.70    1.60
  -2 -14  -2    1.30    1.70
   2  14   2    1.10    1.50
   2  14   2    1.70    2.10
   3  12  -3    4.00    1.80
   3  12  -3    4.10    1.70
  -3 -12   3    4.40    2.00
  -3 -12   3    2.90    1.70
   2  12  -3    2.40    1.60
   2  12  -3    3.60    1.70
  -2 -12   3    1.70    1.60
  -2 -12   3    3.70    1.70
   1  12  -3    7.00    1.70
   1  12  -3    6.70    1.60
  -1 -12   3    8.90    1.80
  -1 -12   3   10.10    1.70
   0  12  -3    2.90    1.30
   0  12  -3    0.90    1.60
   0  12  -3    3.80    1.40
   0 -12   3   -1.20    1.30
  -1  12  -3    9.10    2.30
  -1  12  -3    6.70    1.40
  -1  12  -3    7.20    1.70
   1 -12   3   11.80    2.60
  -2  12  -3    4.20    1.50
  -2  12  -3    3.20    1.50
  -2  12  -3    3.40    1.20
   2 -12   3    4.80    1.50
  -3  12  -3    7.80    1.70
   3 -12   3    6.50    1.50
  -4  12  -3    4.40    1.60
  -4  12  -3    3.70    1.70
   4 -12   3    4.30    1.60
  -5  12  -3   10.40    2.00
  -5  12  -3   19.40    3.20
   5 -12   3   17.80    3.00
  -6  12  -3    3.80    2.10
  -6  12  -3    5.60    1.90
   6 -12   3    2.90    1.60
   5  11  -3    4.30    1.70
   5  11  -3    5.40    1.70
  -5 -11   3    1.70    1.90
  -5 -11   3    4.00    1.70
   4  11  -3   17.40    2.90
   4  11  -3   11.10    1.80
  -4 -11   3    9.10    1.70
  -4 -11   3    9.30    1.90
   3  11  -3    2.20    1.40
   3  11  -3    2.50    1.40
  -3 -11   3    4.40    1.60
  -3 -11   3    1.20    1.40
   2  11  -3    9.70    2.30
   2  11  -3    9.60    1.50
  -2 -11   3   12.10    2.40
  -2 -11   3   10.40    1.80
   1  11  -3    5.60    1.30
   1  11  -3    3.60    1.40
  -1 -11   3    1.70    1.40
  -1 -11   3    3.40    1.30
   0  11  -3    3.80    1.20
   0  11  -3    2.90    1.30
   0 -11   3    4.20    1.30
   0 -11   3    4.00    1.30
  -1  11  -3   10.00    2.20
  -1  11  -3    8.10    1.60
  -1  11  -3    7.90    1.80
   1 -11   3   10.00    2.30
  -2  11  -3    0.50    0.90
  -2  11  -3   -0.30    1.20
   2 -11   3    1.50    1.20
  -3  11  -3    4.50    1.00
  -3  11  -3    4.70    1.30
  -3  11  -3    4.60    1.50
   3 -11   3    5.30    1.30
  -4  11  -3    2.40    1.30
  -4  11  -3    1.60    1.30
   4 -11   3    2.00    1.20
  -5  11  -3   -1.00    1.40
  -5  11  -3    4.50    1.40
   5 -11   3    1.10    1.30
  -6  11  -3    2.30    1.70
  -6  11  -3    1.80    1.60
   6 -11   3   -0.40    1.30
  -7  11  -3    1.00    1.80
  -7  11  -3    1.60    1.80
   7 -11   3   -0.30    1.40
   6  10  -3    5.60    1.70
   6  10  -3    3.00    1.60
  -6 -10   3    6.10    1.60
  -6 -10   3    7.10    2.00
   5  10  -3    2.50    1.40
   5  10  -3    2.70    1.50
  -5 -10   3    4.00    1.40
  -5 -10   3    4.70    1.60
   4  10  -3   14.30    2.30
   4  10  -3   17.30    2.30
  -4 -10   3   15.40    2.40
  -4 -10   3   19.00    2.80
   3  10  -3   26.00    2.40
   3  10  -3   19.10    2.30
  -3 -10   3   25.70    2.30
  -3 -10   3   15.00    2.50
   2  10  -3   57.49    2.80
   2  10  -3   49.70    2.70
  -2 -10   3   55.19    2.90
  -2 -10   3   54.69    2.90
   1  10  -3   18.60    2.10
   1  10  -3   20.10    3.10
  -1 -10   3   23.00    2.20
   0  10  -3  114.39    4.00
   0  10  -3  121.69    3.90
   0 -10   3  116.09    3.90
   0 -10   3  128.59    4.20
  -1  10  -3   22.70    2.00
  -1  10  -3   23.60    2.20
   1 -10   3   19.90    2.00
   1 -10   3   24.90    2.10
  -2  10  -3  129.19    3.70
  -2  10  -3  129.79    4.10
  -2  10  -3  131.59    4.30
  -2  10  -3  128.59    4.30
   2 -10   3  136.39    4.30
  -3  10  -3   36.40    2.40
  -3  10  -3   34.80    2.30
  -3  10  -3   37.30    1.80
   3 -10   3   36.20    2.30
  -4  10  -3   90.69    2.80
  -4  10  -3   97.99    3.70
  -4  10  -3   93.39    3.60
   4 -10   3  100.09    3.70
  -5  10  -3   12.10    2.20
   5 -10   3   11.20    2.10
  -6  10  -3   58.49    3.40
  -6  10  -3   59.09    3.30
   6 -10   3   63.09    3.10
  -7  10  -3    1.90    1.50
  -7  10  -3    0.70    1.60
   7 -10   3    1.70    1.30
  -8  10  -3   21.30    3.10
  -8  10  -3   16.90    3.40
   8 -10   3   13.60    2.60
  -9  10  -3    6.00    2.10
  -9  10  -3    5.00    2.20
   9 -10   3    5.40    1.60
   7   9  -3    3.10    1.50
   7   9  -3    3.10    1.70
  -7  -9   3    4.40    1.60
  -7  -9   3    2.30    1.90
   6   9  -3   -0.70    1.20
   6   9  -3   -1.40    1.40
  -6  -9   3    0.70    1.20
  -6  -9   3    1.10    1.60
   5   9  -3    0.00    1.20
   5   9  -3   -1.30    1.10
  -5  -9   3   -0.40    1.30
  -5  -9   3   -0.70    1.00
   4   9  -3    3.10    1.10
   4   9  -3    5.20    1.30
  -4  -9   3    3.90    1.30
  -4  -9   3    5.00    1.10
   3   9  -3    0.40    1.00
   3   9  -3    1.40    1.00
  -3  -9   3    0.60    0.90
  -3  -9   3    0.00    1.00
   2   9  -3   -0.70    0.90
   2   9  -3    0.30    0.90
  -2  -9   3    1.70    0.80
  -2  -9   3    0.10    1.00
   1   9  -3    2.20    0.90
  -1  -9   3    1.60    0.90
  -1  -9   3    1.90    0.90
   0   9  -3    9.90    1.80
   0   9  -3   13.80    1.60
   0  -9   3   11.20    1.60
   0  -9   3   11.90    1.60
  -1   9  -3   14.80    1.70
  -1   9  -3   18.20    2.10
  -1   9  -3   16.80    1.60
   1  -9   3   18.10    1.60
   1  -9   3   18.80    1.70
  -2   9  -3    3.90    0.90
  -2   9  -3    3.30    1.00
  -2   9  -3    3.90    1.10
  -2   9  -3    3.70    0.70
   2  -9   3    4.90    1.00
  -3   9  -3   13.50    1.70
  -3   9  -3   12.10    1.20
  -3   9  -3   11.80    1.70
   3  -9   3   13.80    1.70
  -4   9  -3    0.70    0.90
  -4   9  -3    6.40    1.60
  -4   9  -3    1.80    0.60
  -4   9  -3    1.90    1.00
   4  -9   3    1.00    0.80
  -5   9  -3   11.50    2.10
  -5   9  -3   13.10    1.10
  -5   9  -3   16.40    2.00
   5  -9   3   11.50    1.70
  -6   9  -3    4.80    1.30
  -6   9  -3    6.00    1.40
   6  -9   3    3.70    1.00
  -7   9  -3   23.10    2.70
  -7   9  -3   27.40    2.80
   7  -9   3   25.60    2.20
  -8   9  -3    1.80    1.50
  -8   9  -3    4.90    1.60
   8  -9   3    2.60    1.20
  -9   9  -3   12.20    2.10
  -9   9  -3   20.60    3.10
   9  -9   3   12.50    2.50
 -10   9  -3    1.00    2.00
  10  -9   3    1.40    1.50
  10  -9   3   -1.70    1.50
   8   8  -3   29.90    3.00
   8   8  -3   26.80    3.20
  -8  -8   3   30.00    3.50
   7   8  -3    6.40    1.50
   7   8  -3    5.40    1.60
  -7  -8   3    4.50    1.30
  -7  -8   3    3.60    1.50
   6   8  -3   77.79    3.30
   6   8  -3   82.49    3.50
  -6  -8   3   76.89    3.80
  -6  -8   3   77.99    3.20
   5   8  -3    7.70    2.00
   5   8  -3    6.80    1.70
  -5  -8   3    8.60    1.80
  -5  -8   3   12.00    2.30
   4   8  -3   66.99    2.80
   4   8  -3   71.79    3.00
  -4  -8   3   71.89    3.20
  -4  -8   3   71.49    2.90
   3   8  -3    5.60    1.50
   3   8  -3    5.20    1.00
  -3  -8   3    9.40    1.80
  -3  -8   3    5.80    1.40
   2   8  -3   34.20    1.90
   2   8  -3   34.50    2.00
  -2  -8   3   33.90    2.10
  -2  -8   3   35.10    1.90
   1   8  -3   55.39    2.20
   1   8  -3   51.29    2.20
  -1  -8   3   50.69    2.30
  -1  -8   3   51.99    2.30
   0   8  -3  118.69    3.50
   0   8  -3  120.49    3.60
   0   8  -3  113.19    3.60
   0  -8   3  114.29    3.50
   0  -8   3  121.99    3.70
  -1   8  -3   92.49    3.00
  -1   8  -3   90.79    3.00
  -1   8  -3   89.99    3.00
   1  -8   3   95.39    2.90
   1  -8   3   82.79    3.00
   1  -8   3   92.29    3.10
  -2   8  -3  221.28    5.80
  -2   8  -3  226.28    5.70
  -2   8  -3  211.78    5.40
   2  -8   3  223.28    5.40
   2  -8   3  229.18    5.80
   2  -8   3  205.38    5.60
  -3   8  -3    5.30    0.90
  -3   8  -3    3.40    0.90
  -3   8  -3    3.70    0.90
  -3   8  -3    3.50    0.80
   3  -8   3    3.40    1.20
   3  -8   3    3.80    0.90
  -4   8  -3  116.39    3.00
  -4   8  -3  118.29    3.70
  -4   8  -3  115.09    3.10
  -4   8  -3  118.89    3.70
   4  -8   3  119.49    3.70
  -5   8  -3   -0.50    0.90
  -5   8  -3   -0.30    0.90
  -5   8  -3   -0.10    0.60
   5  -8   3    0.70    0.70
  -6   8  -3   73.39    3.20
  -6   8  -3   74.89    3.10
   6  -8   3   72.39    2.80
  -7   8  -3    1.90    2.10
  -7   8  -3    2.90    1.30
   7  -8   3    3.80    1.00
  -8   8  -3   48.10    3.20
  -8   8  -3   50.49    3.20
  -9   8  -3    0.40    1.60
  -9   8  -3    1.60    1.60
   9  -8   3    1.00    1.10
 -10   8  -3   16.50    3.20
  10  -8   3   10.90    2.40
  10  -8   3   14.90    2.40
   9   7  -3    0.50    1.50
   9   7  -3    0.90    1.40
  -9  -7   3    3.40    1.80
   8   7  -3    9.50    2.30
   8   7  -3    8.90    2.30
  -8  -7   3    5.90    1.70
   7   7  -3    6.20    1.40
   7   7  -3    5.10    1.30
  -7  -7   3    3.00    1.30
  -7  -7   3    5.30    1.10
   6   7  -3    3.60    1.10
   6   7  -3    3.10    1.00
  -6  -7   3    3.80    1.30
  -6  -7   3    3.80    0.90
   5   7  -3   10.10    1.80
   5   7  -3   11.90    1.60
  -5  -7   3    9.00    2.00
  -5  -7   3   10.30    1.50
   4   7  -3   17.60    1.80
   4   7  -3   17.70    1.60
  -4  -7   3   18.80    1.60
  -4  -7   3   19.90    1.90
   3   7  -3    4.00    0.90
   3   7  -3    2.40    0.80
  -3  -7   3    2.30    0.70
  -3  -7   3    5.90    1.40
   2   7  -3   81.59    2.70
   2   7  -3   78.99    2.80
  -2  -7   3   82.89    2.90
  -2  -7   3   82.29    2.70
   1   7  -3   30.70    1.70
   1   7  -3   26.70    1.60
   1   7  -3   28.90    1.80
  -1  -7   3   32.10    1.70
  -1  -7   3   25.60    1.70
  -1  -7   3   26.30    1.70
  -1  -7   3   26.00    1.60
   0   7  -3  113.49    3.20
   0   7  -3  102.29    3.20
   0   7  -3  112.59    3.30
   0  -7   3  112.69    3.20
   0  -7   3  101.79    3.20
   0  -7   3  112.79    3.30
   0  -7   3  103.69    3.30
  -1   7  -3  283.77    6.70
  -1   7  -3  278.27    6.80
  -1   7  -3  280.27    6.60
   1  -7   3  279.57    6.60
   1  -7   3  276.77    6.80
   1  -7   3  263.87    6.70
   1  -7   3  262.17    6.70
  -2   7  -3   33.40    1.80
  -2   7  -3   36.60    1.60
  -2   7  -3   37.50    1.80
   2  -7   3   39.70    1.70
   2  -7   3   34.10    1.70
   2  -7   3   31.50    1.80
   2  -7   3   38.10    1.50
  -3   7  -3  327.47    7.40
  -3   7  -3  319.07    8.00
  -3   7  -3  319.17    7.50
  -3   7  -3  332.27    8.00
   3  -7   3  379.16    8.60
   3  -7   3  314.67    7.80
   3  -7   3  329.27    8.00
  -4   7  -3   17.00    1.50
  -4   7  -3   17.60    1.00
  -4   7  -3   16.60    1.50
  -4   7  -3   19.10    1.30
   4  -7   3   20.00    1.30
   4  -7   3   18.10    1.50
  -5   7  -3  122.99    3.80
  -5   7  -3  121.29    3.80
   5  -7   3  121.09    3.60
  -6   7  -3   72.39    3.00
  -6   7  -3   75.19    3.00
   6  -7   3   70.89    2.60
  -7   7  -3   59.09    2.90
  -7   7  -3   57.89    2.80
   7  -7   3   59.69    2.40
  -8   7  -3   59.09    3.10
  -8   7  -3   59.29    3.10
   8  -7   3   56.69    2.40
  -9   7  -3   27.90    2.80
  -9   7  -3   34.70    2.90
   9  -7   3   30.00    2.10
 -10   7  -3    8.50    1.90
  10  -7   3    7.90    1.40
  10  -7   3    9.80    2.00
 -11   7  -3   15.40    3.40
  11  -7   3   16.50    2.70
   9   6  -3    1.10    1.30
   9   6  -3    2.10    1.40
  -9  -6   3    4.30    1.70
   8   6  -3   11.00    2.10
   8   6  -3   13.50    2.20
  -8  -6   3   14.00    2.50
   7   6  -3   20.10    2.00
   7   6  -3   15.10    2.00
  -7  -6   3   19.00    2.30
  -7  -6   3   17.20    1.60
   6   6  -3   36.60    2.10
   6   6  -3   32.70    1.90
   6   6  -3   37.60    2.10
  -6  -6   3   33.80    1.80
  -6  -6   3   38.80    2.40
   5   6  -3   67.79    2.50
   5   6  -3   75.29    2.80
   5   6  -3   73.39    2.70
  -5  -6   3   73.49    2.50
  -5  -6   3   70.69    3.50
   4   6  -3   60.49    2.50
   4   6  -3   59.79    2.30
   4   6  -3   56.19    2.20
  -4  -6   3   62.39    2.60
  -4  -6   3   59.59    2.20
   3   6  -3   95.49    3.00
   3   6  -3  100.39    3.00
   3   6  -3   94.39    3.40
   3   6  -3   99.59    3.20
  -3  -6   3  103.09    3.30
  -3  -6   3  100.69    3.00
   2   6  -3   25.80    1.50
   2   6  -3   27.00    1.40
   2   6  -3   25.80    1.50
   2   6  -3   27.60    1.80
  -2  -6   3   29.80    1.60
  -2  -6   3   26.10    1.50
  -2  -6   3   29.40    1.50
  -2  -6   3   24.80    1.60
   1   6  -3  147.39    4.00
   1   6  -3  147.29    4.00
   1   6  -3  151.38    4.00
   1   6  -3  152.08    4.00
  -1  -6   3  148.39    4.00
  -1  -6   3  144.49    3.90
  -1  -6   3  149.19    4.00
  -1  -6   3  148.59    4.00
   0   6  -3   14.70    1.20
   0   6  -3   14.00    1.10
   0   6  -3   11.70    1.10
   0   6  -3   14.80    1.10
   0  -6   3   11.50    1.20
   0  -6   3   12.90    1.10
   0  -6   3   14.70    1.10
   0  -6   3   13.70    1.10
  -1   6  -3  132.89    3.60
  -1   6  -3  134.69    3.60
  -1   6  -3  133.99    3.50
  -1   6  -3  127.19    3.60
   1  -6   3  135.09    3.50
   1  -6   3  136.09    3.70
   1  -6   3  127.89    3.60
   1  -6   3  132.29    3.50
  -2   6  -3    1.80    0.50
  -2   6  -3    1.30    0.60
  -2   6  -3    1.60    0.60
  -2   6  -3    1.70    0.50
   2  -6   3    1.20    0.50
   2  -6   3    1.60    0.60
   2  -6   3    1.10    0.60
   2  -6   3    2.10    0.50
  -3   6  -3   11.40    0.90
  -3   6  -3   10.30    1.10
  -3   6  -3   12.60    1.10
  -3   6  -3   10.20    0.80
  -3   6  -3   11.50    1.10
   3  -6   3   11.00    1.10
   3  -6   3   10.10    1.00
   3  -6   3   11.30    1.20
  -4   6  -3    2.20    0.60
  -4   6  -3    1.30    0.70
  -4   6  -3    1.40    0.60
  -4   6  -3    3.30    0.60
  -4   6  -3    1.90    0.70
   4  -6   3    1.70    0.50
   4  -6   3    1.80    0.70
   4  -6   3    4.30    1.10
  -5   6  -3    1.90    0.80
  -5   6  -3    0.20    0.60
  -5   6  -3    2.30    0.80
   5  -6   3    1.40    0.60
   5  -6   3    1.20    0.80
  -6   6  -3   13.60    1.40
  -6   6  -3   13.10    1.60
  -6   6  -3   12.20    1.60
   6  -6   3   10.50    1.10
  -7   6  -3   30.40    2.00
  -7   6  -3   26.90    1.80
  -7   6  -3   28.10    2.10
   7  -6   3   28.10    1.50
  -8   6  -3    4.10    1.20
  -8   6  -3    4.50    1.20
  -8   6  -3    5.70    1.20
   8  -6   3    4.90    1.20
  -9   6  -3   18.70    2.40
  -9   6  -3   20.60    2.40
   9  -6   3   16.50    1.60
 -10   6  -3    2.90    1.50
  10  -6   3    2.80    0.90
  10  -6   3    2.60    1.10
 -11   6  -3    5.60    1.70
  11  -6   3    3.20    1.30
 -12   6  -3    3.10    1.90
  12  -6   3    1.60    1.60
  10   5  -3   24.20    2.80
  10   5  -3   26.60    2.80
 -10  -5   3   24.60    3.40
   9   5  -3    5.10    1.30
   9   5  -3   -0.10    1.20
  -9  -5   3    1.40    1.40
   8   5  -3   54.09    2.70
   8   5  -3   59.49    2.80
  -8  -5   3   63.49    3.20
  -8  -5   3   55.59    2.10
   7   5  -3    3.00    0.80
   7   5  -3    3.20    0.90
   7   5  -3    3.80    1.00
  -7  -5   3    3.80    0.80
  -7  -5   3    4.00    1.10
   6   5  -3  135.19    3.90
   6   5  -3  123.69    3.50
  -6  -5   3  131.09    3.60
  -6  -5   3  132.89    4.50
   5   5  -3   28.60    1.60
   5   5  -3   26.80    1.70
   5   5  -3   26.60    1.50
  -5  -5   3   28.20    1.90
  -5  -5   3   31.10    1.50
   4   5  -3  227.58    5.60
   4   5  -3  216.58    6.00
   4   5  -3  232.18    5.80
   4   5  -3  216.08    5.40
  -4  -5   3  224.68    5.50
  -4  -5   3  225.58    5.90
   3   5  -3    3.60    0.70
   3   5  -3    3.80    1.00
   3   5  -3    3.60    0.90
   3   5  -3    3.00    0.60
   3   5  -3    3.50    0.80
  -3  -5   3    4.50    1.20
  -3  -5   3    3.60    0.70
  -3  -5   3    4.60    0.80
   2   5  -3  307.97    7.40
   2   5  -3  325.37    7.30
   2   5  -3  312.97    7.50
   2   5  -3  306.57    7.30
  -2  -5   3  307.07    7.30
  -2  -5   3  313.57    7.50
  -2  -5   3  319.27    7.40
  -2  -5   3  310.17    7.50
   1   5  -3   18.50    1.10
   1   5  -3   16.40    1.10
   1   5  -3   17.20    1.20
   1   5  -3   19.60    1.20
  -1  -5   3   16.60    1.00
  -1  -5   3   16.50    1.10
  -1  -5   3   18.60    1.10
  -1  -5   3   15.10    1.20
   0   5  -3  545.25   12.20
   0   5  -3  542.05   12.30
   0   5  -3  551.74   12.20
   0   5  -3  539.65   12.30
   0  -5   3  554.84   12.20
   0  -5   3  550.94   12.20
   0  -5   3  542.35   12.30
   0  -5   3  557.94   12.30
  -1   5  -3    9.00    0.90
  -1   5  -3    7.50    0.80
  -1   5  -3    7.80    0.80
  -1   5  -3    8.30    0.90
   1  -5   3    6.30    0.80
   1  -5   3    8.10    0.90
   1  -5   3    8.40    0.90
   1  -5   3    8.30    0.80
  -2   5  -3  764.12   16.30
  -2   5  -3  738.73   16.30
  -2   5  -3  736.43   16.00
  -2   5  -3  720.43   16.30
   2  -5   3  711.33   16.20
   2  -5   3  748.23   16.40
   2  -5   3  745.23   16.20
   2  -5   3  735.63   16.30
  -3   5  -3   58.29    1.60
  -3   5  -3   58.29    2.00
  -3   5  -3   60.19    2.10
  -3   5  -3   58.89    1.50
  -3   5  -3   56.49    1.90
   3  -5   3   58.29    2.00
   3  -5   3   57.59    2.00
   3  -5   3   57.79    1.90
  -4   5  -3  475.65   11.10
  -4   5  -3  509.95   11.30
  -4   5  -3  489.25   11.20
   4  -5   3  490.75   11.10
   4  -5   3  487.15   11.10
   4  -5   3  482.55   11.10
  -5   5  -3   18.20    1.40
  -5   5  -3   19.70    1.20
  -5   5  -3   20.30    1.40
   5  -5   3   17.90    1.40
   5  -5   3   17.60    1.30
   5  -5   3   17.80    1.20
  -6   5  -3  302.97    7.50
  -6   5  -3  292.87    7.10
  -6   5  -3  300.57    7.40
   6  -5   3  301.67    7.10
   6  -5   3  273.47    7.20
   6  -5   3  320.57    7.90
  -7   5  -3   25.90    2.00
  -7   5  -3   25.50    1.50
  -7   5  -3   26.00    1.80
   7  -5   3   23.30    1.30
  -8   5  -3  127.09    4.20
  -8   5  -3  118.79    3.50
  -8   5  -3  127.69    4.10
   8  -5   3  125.19    3.50
  -9   5  -3   22.00    2.20
  -9   5  -3   20.40    2.30
  -9   5  -3   23.80    1.80
   9  -5   3   19.90    1.40
 -10   5  -3   35.80    2.80
  10  -5   3   37.90    1.90
  10  -5   3   41.10    2.50
 -11   5  -3    6.90    1.60
  11  -5   3    4.80    1.30
 -12   5  -3   30.10    3.50
  12  -5   3   33.20    3.00
  10   4  -3   -0.20    1.30
  10   4  -3    3.30    1.40
 -10  -4   3    2.70    1.50
   9   4  -3   15.30    2.10
   9   4  -3   11.70    2.10
  -9  -4   3   13.30    2.50
   8   4  -3    0.70    0.90
   8   4  -3    1.40    0.90
  -8  -4   3    1.90    1.10
  -8  -4   3    1.20    0.60
   7   4  -3    2.20    0.90
   7   4  -3    2.80    0.90
   7   4  -3    2.00    0.70
  -7  -4   3    2.00    0.60
  -7  -4   3    2.70    1.00
   6   4  -3   59.79    2.40
   6   4  -3   56.29    1.90
   6   4  -3   60.09    2.30
  -6  -4   3   57.39    1.90
  -6  -4   3   60.29    2.60
   5   4  -3    9.90    1.80
   5   4  -3   11.10    1.10
   5   4  -3    8.70    1.20
   5   4  -3    9.40    1.00
  -5  -4   3   10.90    0.90
  -5  -4   3   10.10    1.40
   4   4  -3   24.20    1.80
   4   4  -3   24.20    1.30
   4   4  -3   22.10    1.10
   4   4  -3   22.70    1.40
   4   4  -3   24.80    1.60
  -4  -4   3   21.40    1.50
  -4  -4   3   23.50    1.20
  -4  -4   3   23.10    1.50
   3   4  -3   13.40    1.30
   3   4  -3   14.70    1.00
   3   4  -3   15.90    1.20
   3   4  -3   14.80    1.00
   3   4  -3   15.10    1.20
  -3  -4   3   14.70    1.20
  -3  -4   3   14.00    0.90
  -3  -4   3   10.70    1.10
   2   4  -3  118.59    3.10
   2   4  -3  116.49    3.20
   2   4  -3  119.69    3.30
   2   4  -3  118.89    3.10
  -2  -4   3  118.59    3.20
  -2  -4   3  118.49    3.10
  -2  -4   3  112.99    3.20
  -2  -4   3  116.79    3.10
   1   4  -3    0.10    0.40
   1   4  -3   -0.10    0.30
   1   4  -3    0.70    0.40
   1   4  -3    0.00    0.30
  -1  -4   3   -0.30    0.40
  -1  -4   3    0.10    0.30
  -1  -4   3    0.70    0.40
  -1  -4   3    1.00    0.40
   0   4  -3  433.46    9.80
   0   4  -3  441.26    9.70
   0   4  -3  433.96    9.80
   0   4  -3  438.46    9.70
   0  -4   3  443.56    9.70
   0  -4   3  423.76    9.80
   0  -4   3  439.06    9.80
   0  -4   3  429.56    9.80
  -1   4  -3  137.69    3.50
  -1   4  -3  141.09    3.60
  -1   4  -3  127.09    3.50
  -1   4  -3  141.89    3.60
   1  -4   3  145.09    3.50
   1  -4   3  140.89    3.60
   1  -4   3  143.49    3.60
   1  -4   3  140.69    3.40
  -2   4  -3  190.58    4.70
  -2   4  -3  200.28    4.50
  -2   4  -3  199.78    4.80
  -2   4  -3  192.88    4.80
   2  -4   3  196.48    4.70
   2  -4   3  193.78    4.70
   2  -4   3  201.68    4.50
   2  -4   3  195.28    4.80
  -3   4  -3  384.26    8.90
  -3   4  -3  389.16    8.50
  -3   4  -3  395.46    8.50
  -3   4  -3  388.96    8.90
  -3   4  -3  394.46    9.00
   3  -4   3  398.76    9.00
   3  -4   3  391.06    8.90
   3  -4   3  395.86    8.90
  -4   4  -3    0.20    0.40
  -4   4  -3   -0.10    0.50
  -4   4  -3   -0.20    0.40
   4  -4   3   -0.30    0.40
   4  -4   3    0.30    0.50
   4  -4   3    0.00    0.30
  -5   4  -3   38.30    1.80
  -5   4  -3   40.90    1.50
  -5   4  -3   39.70    1.70
   5  -4   3   39.80    1.70
   5  -4   3   39.90    1.70
   5  -4   3   42.30    1.50
  -6   4  -3   11.40    1.00
  -6   4  -3   10.20    1.20
  -6   4  -3   13.30    1.40
   6  -4   3   11.60    1.20
   6  -4   3   13.30    1.40
   6  -4   3   12.30    0.90
  -7   4  -3    1.30    0.60
  -7   4  -3    1.40    0.80
  -7   4  -3    1.40    0.80
   7  -4   3    0.90    0.50
  -8   4  -3    0.10    0.80
  -8   4  -3    1.60    0.70
  -8   4  -3   -0.10    0.90
   8  -4   3   -0.10    0.50
  -9   4  -3   23.60    1.50
  -9   4  -3   21.80    2.10
   9  -4   3   24.00    1.30
   9  -4   3   22.50    2.20
 -10   4  -3    3.30    1.30
  10  -4   3    2.70    1.00
  10  -4   3    2.40    0.70
 -11   4  -3   23.80    2.70
  11  -4   3   28.50    2.40
 -12   4  -3    5.50    1.80
  12  -4   3    4.20    1.50
  11   3  -3   22.00    2.90
  11   3  -3   11.40    1.80
 -11  -3   3   13.70    3.40
  10   3  -3   23.40    2.50
  10   3  -3   17.10    2.40
 -10  -3   3   22.80    2.90
   9   3  -3   23.00    2.10
   9   3  -3   17.00    2.10
  -9  -3   3   23.50    2.50
   8   3  -3   96.29    3.30
   8   3  -3   96.59    3.40
  -8  -3   3   95.19    3.70
   7   3  -3    3.60    0.90
  -7  -3   3    4.40    1.10
  -7  -3   3    3.80    0.80
   6   3  -3  216.68    5.10
   6   3  -3  220.18    5.60
   6   3  -3  221.68    5.70
  -6  -3   3  219.28    5.10
  -6  -3   3  222.38    5.90
   5   3  -3   28.90    1.90
   5   3  -3   28.60    1.20
   5   3  -3   28.50    1.50
   5   3  -3   28.80    1.40
  -5  -3   3   26.60    1.60
  -5  -3   3   29.70    1.20
   4   3  -3  137.39    3.60
   4   3  -3  134.39    3.80
   4   3  -3  138.99    3.40
   4   3  -3  140.99    3.80
   4   3  -3  132.09    3.80
  -4  -3   3  136.19    3.80
  -4  -3   3  138.89    3.80
  -4  -3   3  139.09    3.40
   3   3  -3  300.37    7.20
   3   3  -3  307.27    7.00
   3   3  -3  314.07    7.30
   3   3  -3  312.97    7.30
   3   3  -3  310.47    7.10
  -3  -3   3  310.87    7.00
  -3  -3   3  306.67    7.30
  -3  -3   3  301.07    7.20
   2   3  -3  109.69    2.80
   2   3  -3  107.19    2.80
   2   3  -3  108.79    2.90
   2   3  -3  113.29    3.00
   2   3  -3  110.19    3.00
  -2  -3   3  107.49    2.80
  -2  -3   3  108.29    3.00
  -2  -3   3  109.19    3.00
   1   3  -3  197.88    4.70
   1   3  -3  196.68    4.80
   1   3  -3  198.08    4.70
   1   3  -3  202.28    4.70
  -1  -3   3  203.38    4.70
  -1  -3   3  199.18    4.80
  -1  -3   3  197.58    4.80
  -1  -3   3  203.98    4.80
   0   3  -3  531.75   11.50
   0   3  -3  536.95   11.40
   0   3  -3  531.75   11.40
   0   3  -3  523.65   11.60
   0  -3   3  535.85   11.50
   0  -3   3  446.86   11.80
   0  -3   3  532.65   11.60
   0  -3   3  529.75   11.60
  -1   3  -3    6.40    0.50
  -1   3  -3    5.80    0.60
  -1   3  -3    4.90    0.60
  -1   3  -3    5.10    0.60
   1  -3   3    5.70    0.50
   1  -3   3    7.20    0.60
   1  -3   3    5.70    0.60
  -2   3  -3  614.74   13.60
  -2   3  -3  627.24   13.40
  -2   3  -3  617.94   13.70
  -2   3  -3  638.34   13.70
   2  -3   3  620.14   13.70
   2  -3   3  632.04   13.40
   2  -3   3  599.94   13.60
   2  -3   3  630.14   13.60
  -3   3  -3  280.07    6.50
  -3   3  -3  271.57    6.30
  -3   3  -3  269.67    6.30
   3  -3   3  277.87    6.30
   3  -3   3  273.77    6.40
  -4   3  -3  224.38    5.50
  -4   3  -3  220.78    5.40
  -4   3  -3  228.98    5.40
   4  -3   3  234.98    5.40
   4  -3   3  228.58    5.40
   4  -3   3  225.88    5.40
  -5   3  -3  341.97    8.30
  -5   3  -3  353.26    8.00
  -5   3  -3  344.57    8.20
   5  -3   3  343.57    8.10
   5  -3   3  356.36    8.00
   5  -3   3  354.86    8.10
  -6   3  -3  212.18    5.10
  -6   3  -3  212.68    5.40
  -6   3  -3  214.38    5.60
   6  -3   3  211.38    5.30
   6  -3   3  210.08    5.40
   6  -3   3  213.68    5.10
  -7   3  -3   25.00    1.60
  -7   3  -3   27.60    1.30
  -7   3  -3   26.50    1.80
   7  -3   3   25.70    1.20
   7  -3   3   28.70    1.80
   7  -3   3   27.10    1.70
  -8   3  -3  162.78    4.10
  -8   3  -3  164.08    3.80
  -8   3  -3  167.48    4.90
  -8   3  -3  165.28    4.80
   8  -3   3  166.58    4.10
  -9   3  -3   11.70    1.80
  -9   3  -3   12.30    1.20
   9  -3   3   12.50    1.70
   9  -3   3   12.90    1.00
   9  -3   3   12.30    1.00
 -10   3  -3   42.90    1.70
 -10   3  -3   43.10    2.70
  10  -3   3   43.60    1.60
  10  -3   3   46.60    2.40
 -11   3  -3   30.30    2.80
  11  -3   3   32.80    2.40
 -12   3  -3    7.70    1.80
  12  -3   3    9.40    2.40
 -13   3  -3    4.20    2.10
  13  -3   3    4.80    1.70
  11   2  -3    0.20    1.30
 -11  -2   3   -2.70    1.60
 -11  -2   3   -1.60    1.80
  10   2  -3    6.10    1.30
 -10  -2   3   10.20    2.60
 -10  -2   3    7.10    1.70
   9   2  -3   18.40    2.00
  -9  -2   3   19.70    2.40
  -9  -2   3   16.40    2.20
   8   2  -3   23.40    1.80
  -8  -2   3   23.00    3.50
  -8  -2   3   19.80    2.00
   7   2  -3   33.50    1.80
  -7  -2   3   34.30    2.10
  -7  -2   3   32.30    2.10
   6   2  -3   20.20    1.40
   6   2  -3   20.70    0.90
   6   2  -3   18.20    1.80
  -6  -2   3   20.60    1.50
  -6  -2   3   18.10    0.90
  -6  -2   3   20.00    1.60
   5   2  -3  123.29    3.50
   5   2  -3  127.39    3.00
   5   2  -3  124.69    3.50
   5   2  -3  119.69    3.60
  -5  -2   3  112.49    3.50
  -5  -2   3  124.79    3.60
  -5  -2   3  129.59    3.60
   4   2  -3   31.20    1.40
   4   2  -3   29.50    1.50
   4   2  -3   30.70    1.60
   4   2  -3   32.00    1.30
  -4  -2   3   31.00    1.10
  -4  -2   3   31.10    1.50
   3   2  -3  627.64   13.80
   3   2  -3  627.54   14.00
   3   2  -3  629.44   14.00
   3   2  -3  636.24   13.90
  -3  -2   3  639.24   13.80
  -3  -2   3  639.14   14.10
  -3  -2   3  623.24   14.00
   2   2  -3  443.16    9.80
   2   2  -3  434.66    9.60
   2   2  -3  434.06    9.60
   2   2  -3  432.66    9.80
   2   2  -3  431.46    9.70
  -2  -2   3  428.46    9.80
  -2  -2   3  437.36    9.80
  -2  -2   3  442.86    9.60
   1   2  -3  199.08    4.80
   1   2  -3  186.98    4.70
   1   2  -3  202.48    4.60
   1   2  -3  196.58    4.70
  -1  -2   3  202.98    4.70
  -1  -2   3  199.38    4.70
  -1  -2   3  205.68    4.60
  -1  -2   3  203.18    4.70
   0   2  -3 1493.05   31.50
   0   2  -3 1485.85   31.40
   0   2  -3 1467.75   31.50
   0   2  -3 1427.66   31.40
   0  -2   3 1489.95   31.50
   0  -2   3 1469.65   31.30
   0  -2   3 1445.96   31.50
  -1   2  -3  547.75   12.10
  -1   2  -3  558.14   12.30
  -1   2  -3  576.24   12.10
  -1   2  -3  550.74   12.30
   1  -2   3  573.44   12.10
   1  -2   3  550.74   12.30
   1  -2   3  562.54   12.30
   1  -2   3  559.04   12.10
  -2   2  -3  704.93   14.90
  -2   2  -3  691.63   15.20
  -2   2  -3  686.63   15.10
  -2   2  -3  686.93   15.20
   2  -2   3  693.93   15.20
   2  -2   3  693.63   15.20
   2  -2   3  709.03   14.90
   2  -2   3  718.33   15.10
  -3   2  -3   36.00    1.30
  -3   2  -3   36.50    1.20
  -3   2  -3   36.10    1.20
   3  -2   3   36.00    1.20
   3  -2   3   34.80    1.70
  -4   2  -3  346.87    8.10
  -4   2  -3  342.47    7.90
  -4   2  -3  344.17    7.80
   4  -2   3  355.56    7.90
   4  -2   3  343.37    7.80
   4  -2   3  351.56    8.00
  -5   2  -3  545.35   12.60
  -5   2  -3  550.24   12.40
  -5   2  -3  562.34   12.20
   5  -2   3  564.44   12.20
   5  -2   3  563.24   12.40
   5  -2   3  543.15   12.50
  -6   2  -3  188.58    4.50
  -6   2  -3  189.68    5.00
  -6   2  -3  188.98    4.90
   6  -2   3  191.58    4.50
   6  -2   3  189.58    4.90
   6  -2   3  181.68    4.70
  -7   2  -3  370.36    8.00
  -7   2  -3  365.66    8.80
  -7   2  -3  363.46    8.20
  -7   2  -3  367.86    8.90
   7  -2   3  376.96    8.20
   7  -2   3  357.16    8.60
   7  -2   3  371.26    8.00
   7  -2   3  348.37    8.80
  -8   2  -3   35.60    2.00
  -8   2  -3   31.80    1.70
  -8   2  -3   33.00    1.30
   8  -2   3   31.40    1.20
   8  -2   3   29.90    1.60
   8  -2   3   31.20    1.20
  -9   2  -3   68.19    2.00
  -9   2  -3   68.49    2.10
  -9   2  -3   69.49    2.90
   9  -2   3   70.29    2.70
   9  -2   3   67.59    2.10
   9  -2   3   69.99    2.00
 -10   2  -3   11.50    1.20
 -10   2  -3   11.80    2.00
  10  -2   3   12.30    1.70
  10  -2   3    9.60    1.40
  10  -2   3   12.50    1.30
  10  -2   3   10.00    0.90
 -11   2  -3   22.20    1.70
 -11   2  -3   26.10    2.60
  11  -2   3   25.90    2.20
 -12   2  -3   32.40    3.20
  12  -2   3   28.80    2.70
 -13   2  -3   23.90    3.50
  13  -2   3   20.00    3.00
  11   1  -3    3.80    1.30
 -11  -1   3    8.20    1.80
 -11  -1   3    7.80    2.00
  10   1  -3   16.10    2.10
 -10  -1   3   15.50    2.50
 -10  -1   3   12.90    1.90
   9   1  -3  108.29    3.70
  -9  -1   3  104.69    3.90
  -9  -1   3  113.29    4.20
   8   1  -3   56.49    2.50
  -8  -1   3   53.29    3.10
  -8  -1   3   63.29    2.80
   7   1  -3  225.08    5.90
  -7  -1   3  226.38    6.10
  -7  -1   3  226.18    6.00
   6   1  -3   69.39    3.10
   6   1  -3   57.39    2.50
   6   1  -3   63.99    2.20
  -6  -1   3   59.19    2.40
  -6  -1   3   61.99    2.40
   5   1  -3  112.19    3.10
   5   1  -3  112.89    3.20
   5   1  -3  104.79    3.20
   5   1  -3  110.69    2.60
  -5  -1   3  111.39    2.60
  -5  -1   3  107.49    3.10
  -5  -1   3  112.89    3.30
  -5  -1   3  112.09    3.20
   4   1  -3    4.80    0.90
   4   1  -3    4.60    1.00
   4   1  -3    4.70    0.50
   4   1  -3    4.70    0.70
  -4  -1   3    4.10    0.80
  -4  -1   3    6.20    0.90
  -4  -1   3    5.20    0.50
  -4  -1   3    4.80    0.80
   3   1  -3  218.88    5.20
   3   1  -3  214.98    5.20
   3   1  -3  216.98    5.20
   3   1  -3  220.38    5.00
  -3  -1   3  224.48    5.30
  -3  -1   3  220.88    5.00
  -3  -1   3  221.48    5.20
   2   1  -3    0.60    0.20
   2   1  -3    1.10    0.40
   2   1  -3    0.90    0.40
   2   1  -3    0.40    0.30
  -2  -1   3    0.70    0.30
  -2  -1   3    0.70    0.30
  -2  -1   3    0.60    0.30
   1   1  -3  526.85   11.80
   1   1  -3  562.14   11.70
   1   1  -3  548.15   11.70
   1   1  -3  528.55   11.70
   1   1  -3  537.75   11.80
  -1  -1   3  537.25   11.80
  -1  -1   3  535.65   11.80
   0   1  -3   49.20    1.50
   0   1  -3   50.99    1.40
   0   1  -3   52.49    1.40
   0   1  -3   51.59    1.30
   0  -1   3   44.60    1.50
   0  -1   3   51.79    1.20
   0  -1   3   49.90    1.40
  -1   1  -3   11.60    0.50
  -1   1  -3   11.90    0.50
  -1   1  -3   10.00    0.70
   1  -1   3   11.10    0.60
   1  -1   3   12.50    0.40
   1  -1   3   12.20    0.50
  -2   1  -3  204.18    4.40
  -2   1  -3  201.98    4.50
  -2   1  -3  198.98    4.70
  -2   1  -3  177.58    4.70
   2  -1   3  206.58    4.40
   2  -1   3  210.08    4.50
   2  -1   3  203.18    4.60
  -3   1  -3   12.50    0.80
  -3   1  -3   11.80    0.60
   3  -1   3   12.20    0.70
   3  -1   3   12.30    0.60
   3  -1   3   12.60    0.60
  -4   1  -3  220.68    5.50
  -4   1  -3  226.38    5.20
  -4   1  -3  229.98    5.40
   4  -1   3  231.18    5.30
   4  -1   3  229.18    5.20
   4  -1   3  226.08    5.40
  -5   1  -3  134.99    3.10
  -5   1  -3  135.29    3.60
  -5   1  -3  136.59    3.30
  -5   1  -3  138.69    3.70
   5  -1   3  136.29    3.30
   5  -1   3  134.39    3.60
   5  -1   3  136.29    3.50
   5  -1   3  134.69    3.10
  -6   1  -3  164.88    3.90
  -6   1  -3  161.58    3.80
  -6   1  -3  164.18    4.50
  -6   1  -3  161.88    4.30
   6  -1   3  167.48    4.30
   6  -1   3  158.08    4.30
   6  -1   3  162.98    3.90
   6  -1   3  166.18    3.80
  -7   1  -3  117.29    3.50
  -7   1  -3  106.49    3.10
  -7   1  -3  119.39    3.60
  -7   1  -3  113.89    2.90
   7  -1   3  117.79    2.90
   7  -1   3  114.69    3.40
   7  -1   3  112.89    3.50
   7  -1   3  115.39    2.90
   7  -1   3  116.49    3.30
  -8   1  -3    1.20    0.50
  -8   1  -3    0.60    0.70
   8  -1   3    1.60    0.60
   8  -1   3    0.70    0.50
   8  -1   3    0.80    0.40
   8  -1   3    0.60    0.60
  -9   1  -3   37.60    1.60
  -9   1  -3   38.70    2.20
   9  -1   3   36.10    1.70
   9  -1   3   37.60    1.60
   9  -1   3   38.30    2.00
   9  -1   3   37.00    1.30
 -10   1  -3   19.80    1.50
 -10   1  -3   16.40    2.10
  10  -1   3   21.20    1.80
  10  -1   3   18.60    1.60
 -11   1  -3    5.10    1.00
 -11   1  -3    6.10    1.40
  11  -1   3    3.70    1.10
 -12   1  -3   -0.90    1.20
 -12   1  -3   -1.10    1.50
  12  -1   3   -0.20    1.20
 -13   1  -3   -0.30    1.90
  13  -1   3   -1.20    1.50
  11   0  -3   -0.20    1.20
 -11   0   3    1.40    1.60
 -11   0   3    0.50    1.50
  10   0  -3   24.60    2.30
 -10   0   3   24.50    2.50
 -10   0   3   24.60    2.90
   9   0  -3    0.00    0.90
  -9   0   3    0.60    1.00
  -9   0   3    2.20    1.20
  -8   0   3  138.69    4.40
  -8   0   3  137.59    4.20
   7   0  -3   -0.10    0.60
  -7   0   3    0.90    0.70
  -7   0   3    0.00    0.80
   6   0  -3  396.86    9.60
   6   0  -3  409.36    9.50
   6   0  -3  402.06    9.50
  -6   0   3  392.46    9.50
  -6   0   3  420.26    9.60
  -6   0   3  421.56    9.70
   5   0  -3    1.90    0.50
   5   0  -3    1.80    0.60
   5   0  -3    4.70    0.90
  -5   0   3    0.90    0.50
  -5   0   3    1.90    0.40
  -5   0   3    1.90    0.50
  -5   0   3    1.60    0.50
   4   0  -3 1023.70   22.50
   4   0  -3 1018.10   22.40
   4   0  -3 1027.40   22.40
  -4   0   3 1047.00   22.50
  -4   0   3 1028.20   22.40
  -4   0   3 1026.90   22.50
  -4   0   3 1046.80   22.00
   3   0  -3    6.80    0.70
   3   0  -3    7.00    0.60
   3   0  -3    6.60    0.40
   3   0  -3    7.80    0.70
  -3   0   3    7.30    0.50
  -3   0   3    6.90    0.70
  -3   0   3    6.10    0.70
  -3   0   3    6.70    0.70
   2   0  -3 1179.28   24.80
   2   0  -3 1124.69   24.80
   2   0  -3 1146.19   24.60
   2   0  -3 1142.29   24.70
  -2   0   3 1166.58   24.70
  -2   0   3 1134.39   24.80
  -2   0   3 1176.18   24.80
  -2   0   3 1137.59   24.60
   1   0  -3    0.50    0.30
   1   0  -3    1.60    0.30
   1   0  -3    1.50    0.30
  -1   0   3    0.80    0.20
  -1   0   3    1.90    0.40
  -1   0   3    1.30    0.30
  -1   0   3    1.40    0.30
   0   0  -3   23.00    0.80
   0   0  -3   21.80    0.80
   0   0  -3   20.90    0.80
   0   0  -3   21.20    0.60
   0   0   3   21.20    0.80
   0   0   3   20.30    0.80
   0   0   3   21.10    0.80
  -1   0  -3    1.50    0.30
  -1   0  -3    1.40    0.30
  -1   0  -3    1.00    0.40
   1   0   3    1.10    0.30
   1   0   3    0.80    0.40
   1   0   3    1.60    0.30
  -2   0  -3   44.90    1.50
  -2   0  -3   48.00    1.20
  -2   0  -3   49.20    1.20
  -2   0  -3   47.80    1.30
   2   0   3   46.40    1.40
   2   0   3   44.10    1.50
   2   0   3   47.60    1.20
   2   0   3   46.70    1.20
  -3   0  -3    1.60    0.40
  -3   0  -3    1.80    0.40
  -3   0  -3    1.90    0.40
   3   0   3    1.50    0.30
   3   0   3    2.10    0.50
   3   0   3    2.50    0.30
   3   0   3    1.60    0.40
  -4   0  -3 1220.68   25.70
  -4   0  -3 1205.68   26.00
  -4   0  -3 1207.98   25.80
  -4   0  -3 1196.78   26.10
   4   0   3 1205.48   25.90
   4   0   3 1190.98   25.90
   4   0   3 1207.78   25.70
  -5   0  -3    0.70    0.40
  -5   0  -3    0.80    0.40
  -5   0  -3    1.00    0.30
  -5   0  -3    0.80    0.30
   5   0   3    1.00    0.30
   5   0   3    0.30    0.40
   5   0   3    0.90    0.50
   5   0   3    1.60    0.40
  -6   0  -3 1400.66   30.10
  -6   0  -3 1333.37   29.60
  -6   0  -3 1398.36   30.00
   6   0   3 1334.97   29.80
   6   0   3 1378.36   29.90
   6   0   3 1383.66   30.00
   6   0   3 1420.36   29.50
   6   0   3 1370.36   29.60
  -7   0  -3   -0.40    0.40
  -7   0  -3   -0.10    0.50
   7   0   3   -0.90    0.60
   7   0   3    0.20    0.30
   7   0   3    0.20    0.50
   7   0   3   -0.30    0.70
   7   0   3    0.30    0.50
   7   0   3   -0.50    0.50
  -8   0  -3  440.16   10.00
  -8   0  -3  442.56   10.60
   8   0   3  444.36   10.00
   8   0   3  448.36    9.80
   8   0   3  442.66   10.40
  -9   0  -3    0.90    0.60
  -9   0  -3    0.50    0.80
   9   0   3    0.00    0.60
   9   0   3   -0.80    0.50
   9   0   3   -0.10    0.70
 -10   0  -3  229.48    5.80
 -10   0  -3  236.28    6.60
  10   0   3  216.68    5.70
  10   0   3  234.78    6.20
 -11   0  -3    1.20    1.30
 -11   0  -3   -1.00    0.90
  11   0   3   -1.00    1.00
 -12   0  -3  108.19    3.80
 -12   0  -3  116.29    4.80
  12   0   3  111.59    4.20
 -13   0  -3    1.00    1.90
  13   0   3    1.50    1.40
  11  -1  -3   -0.70    1.30
 -11   1   3    0.20    1.70
 -11   1   3   -1.10    1.40
  10  -1  -3    5.50    1.20
 -10   1   3    4.50    1.60
   9  -1  -3   23.40    2.00
  -9   1   3   28.00    2.40
  -9   1   3   23.30    2.00
   8  -1  -3   12.00    1.50
  -8   1   3   13.20    1.80
  -8   1   3   11.60    1.50
   7  -1  -3   12.80    1.30
  -7   1   3   12.00    1.40
  -7   1   3   13.10    1.50
   6  -1  -3   11.90    1.50
   6  -1  -3   14.60    1.20
   6  -1  -3   10.90    1.30
  -6   1   3   13.60    1.30
  -6   1   3   13.90    1.30
  -6   1   3   13.40    1.30
   5  -1  -3    0.40    0.40
   5  -1  -3    0.20    0.50
   5  -1  -3    0.80    0.60
  -5   1   3    0.90    0.50
  -5   1   3    0.70    0.50
  -5   1   3    0.30    0.50
   4  -1  -3    9.50    0.80
   4  -1  -3    8.10    0.80
   4  -1  -3    8.30    0.90
  -4   1   3    8.50    0.80
  -4   1   3   10.20    0.80
  -4   1   3    8.70    0.90
  -4   1   3    9.30    0.50
  -4   1   3    8.50    0.60
   3  -1  -3   77.79    2.20
   3  -1  -3   77.69    2.20
   3  -1  -3   79.39    2.10
  -3   1   3   77.69    1.90
  -3   1   3   76.99    2.20
  -3   1   3   79.89    2.20
  -3   1   3   79.69    2.20
  -3   1   3   78.09    2.00
   2  -1  -3  115.99    2.90
   2  -1  -3  120.79    2.90
   2  -1  -3  116.49    2.90
  -2   1   3  121.19    2.90
  -2   1   3  119.89    2.80
  -2   1   3  120.29    2.80
  -2   1   3  116.09    2.90
  -2   1   3  110.79    3.00
   1  -1  -3   88.89    2.10
   1  -1  -3   91.19    2.20
  -1   1   3   85.19    2.30
  -1   1   3   90.19    2.20
  -1   1   3   90.99    2.20
  -1   1   3   92.69    2.30
  -1   1   3   91.19    2.20
   0  -1  -3    2.30    0.40
   0  -1  -3    1.80    0.40
   0  -1  -3    1.30    0.30
   0   1   3    1.10    0.20
   0   1   3    2.00    0.40
   0   1   3    1.70    0.40
   0   1   3    2.30    0.40
  -1  -1  -3  291.87    6.50
  -1  -1  -3  294.57    6.50
  -1  -1  -3  290.57    6.60
   1   1   3  291.37    6.50
   1   1   3  295.57    6.50
   1   1   3  294.77    6.70
   1   1   3  305.27    6.40
   1   1   3  288.97    6.60
  -2  -1  -3  197.58    4.60
  -2  -1  -3  200.58    4.50
  -2  -1  -3  200.18    4.50
   2   1   3  191.08    4.60
   2   1   3  204.08    4.60
   2   1   3  200.78    4.70
   2   1   3  198.58    4.50
   2   1   3  203.68    4.50
  -3  -1  -3  223.78    5.50
  -3  -1  -3  232.28    5.40
   3   1   3  238.48    5.30
   3   1   3  242.08    5.40
   3   1   3  229.78    5.50
   3   1   3  240.28    5.20
   3   1   3  244.08    5.40
  -4  -1  -3   32.80    1.10
  -4  -1  -3   32.10    1.30
  -4  -1  -3   31.80    1.20
   4   1   3   33.30    1.30
   4   1   3   30.20    1.20
   4   1   3   33.70    1.10
   4   1   3   31.00    1.20
   4   1   3   33.00    1.20
  -5  -1  -3   15.70    1.00
  -5  -1  -3   13.50    0.90
  -5  -1  -3   13.60    0.70
   5   1   3   13.90    0.70
   5   1   3   13.50    1.00
   5   1   3   13.50    1.00
   5   1   3   12.10    1.00
  -6  -1  -3    6.80    1.00
  -6  -1  -3    7.80    0.80
   6   1   3    9.20    0.90
   6   1   3    6.50    1.10
   6   1   3    8.70    0.90
   6   1   3    7.40    0.60
   6   1   3    7.70    1.10
  -7  -1  -3   -0.10    0.40
  -7  -1  -3    1.00    0.60
   7   1   3   -0.10    0.50
   7   1   3   -0.50    0.40
   7   1   3   -0.30    0.50
   7   1   3   -0.30    0.70
   7   1   3    1.20    0.70
   7   1   3    0.40    0.30
  -8  -1  -3    0.90    0.80
  -8  -1  -3    0.60    0.60
   8   1   3    1.10    0.50
   8   1   3    0.50    0.40
   8   1   3   -0.10    0.60
  -9  -1  -3    0.60    0.70
  -9  -1  -3    1.10    0.90
   9   1   3    0.10    0.70
   9   1   3    1.60    0.80
   9   1   3    1.10    0.50
 -10  -1  -3   -0.40    0.80
 -10  -1  -3   -0.50    1.10
  10   1   3    0.60    1.10
  10   1   3    1.30    0.90
 -11  -1  -3    0.50    1.00
 -11  -1  -3    2.50    1.30
  11   1   3    1.70    1.00
 -12  -1  -3    0.20    1.20
 -12  -1  -3   -2.90    1.40
  12   1   3    1.60    1.20
 -13  -1  -3   12.20    2.90
 -13  -1  -3    8.40    2.10
  13   1   3    7.00    1.70
  11  -2  -3   21.90    2.60
 -11   2   3   25.20    3.30
 -11   2   3   22.30    2.70
  10  -2  -3   71.89    3.10
 -10   2   3   67.49    3.10
 -10   2   3   66.49    3.50
   9  -2  -3   27.30    2.00
  -9   2   3   24.40    2.30
   8  -2  -3  144.19    4.20
  -8   2   3  146.99    4.30
  -8   2   3  144.49    4.50
   7  -2  -3   71.99    2.50
  -7   2   3   72.69    2.80
  -7   2   3   70.59    2.60
   6  -2  -3  253.97    6.40
   6  -2  -3  264.47    6.50
   6  -2  -3  267.37    6.40
  -6   2   3  273.87    6.70
  -6   2   3  251.67    6.40
  -6   2   3  266.07    6.40
   5  -2  -3  336.27    8.00
   5  -2  -3  337.17    8.00
   5  -2  -3  352.06    8.00
  -5   2   3  344.17    7.50
  -5   2   3  344.07    8.00
  -5   2   3  342.37    7.50
  -5   2   3  349.57    8.20
  -5   2   3  344.87    8.00
   4  -2  -3  434.66    9.60
   4  -2  -3  424.86    9.70
   4  -2  -3  426.26    9.60
  -4   2   3  431.96    9.80
  -4   2   3  425.76    9.60
  -4   2   3  422.66    9.70
  -4   2   3  430.56    9.30
  -4   2   3  426.56    9.30
   3  -2  -3  436.56    9.80
   3  -2  -3  445.86    9.70
   3  -2  -3  430.36    9.80
  -3   2   3  440.46    9.80
  -3   2   3  439.66    9.60
  -3   2   3  444.46    9.60
  -3   2   3  438.66    9.70
  -3   2   3  438.86    9.80
   2  -2  -3  288.07    6.60
   2  -2  -3  277.77    6.40
   2  -2  -3  287.67    6.50
   2  -2  -3  297.47    6.50
  -2   2   3  280.57    6.60
  -2   2   3  290.67    6.50
  -2   2   3  300.47    6.50
   1  -2  -3    7.30    0.60
   1  -2  -3    8.30    0.50
   1  -2  -3    8.30    0.50
   1  -2  -3    8.80    0.60
  -1   2   3    7.30    0.50
  -1   2   3    7.60    0.60
  -1   2   3    8.20    0.40
   0  -2  -3  401.06    8.70
   0  -2  -3  415.36    8.70
   0  -2  -3  391.86    9.00
   0  -2  -3  408.46    8.90
   0   2   3  402.96    8.70
   0   2   3  412.66    8.70
   0   2   3  400.66    9.00
  -1  -2  -3    3.90    0.30
  -1  -2  -3    3.20    0.30
  -1  -2  -3    3.80    0.40
   1   2   3    3.50    0.30
   1   2   3    2.70    0.40
   1   2   3    2.70    0.30
   1   2   3    3.30    0.50
  -2  -2  -3  376.26    8.30
  -2  -2  -3  374.16    8.30
   2   2   3  376.56    8.20
   2   2   3  380.46    8.30
   2   2   3  367.76    8.30
   2   2   3  381.16    8.30
   2   2   3  378.86    8.40
   2   2   3  374.76    8.20
  -3  -2  -3  402.46    8.80
   3   2   3  395.96    8.80
   3   2   3  403.96    8.80
   3   2   3  412.96    8.80
   3   2   3  362.56    9.00
   3   2   3  392.36    8.80
  -4  -2  -3  889.91   19.30
  -4  -2  -3  890.91   19.20
   4   2   3  890.01   19.10
   4   2   3  835.92   19.30
   4   2   3  889.81   19.20
   4   2   3  889.31   19.30
   4   2   3  899.91   19.20
   4   2   3  896.51   19.30
  -5  -2  -3  504.15   11.30
  -5  -2  -3  492.55   11.40
   5   2   3  510.95   11.50
   5   2   3  512.95   11.50
   5   2   3  504.35   11.20
   5   2   3  503.65   11.30
   5   2   3  518.05   11.20
   5   2   3  513.05   11.30
  -6  -2  -3  711.13   15.70
  -6  -2  -3  708.23   15.90
   6   2   3  686.13   15.90
   6   2   3  728.23   15.70
   6   2   3  720.63   15.50
   6   2   3  718.33   15.50
   6   2   3  700.83   15.90
   6   2   3  711.33   15.80
  -7  -2  -3  181.08    4.60
  -7  -2  -3  183.68    4.90
   7   2   3  176.48    4.90
   7   2   3  186.88    4.40
   7   2   3  178.08    5.00
   7   2   3  184.88    4.30
   7   2   3  185.18    4.60
   7   2   3  185.38    4.70
  -8  -2  -3  102.79    3.10
  -8  -2  -3  100.09    3.40
   8   2   3  100.49    3.10
   8   2   3  101.09    2.60
   8   2   3  106.49    2.70
   8   2   3  103.29    3.20
  -9  -2  -3   65.19    2.90
  -9  -2  -3   62.09    2.40
   9   2   3   67.89    1.80
   9   2   3   65.19    2.60
   9   2   3   71.39    2.70
 -10  -2  -3   37.20    2.50
 -10  -2  -3   38.40    2.20
  10   2   3   38.90    2.20
 -11  -2  -3   31.10    2.70
 -11  -2  -3   27.50    2.20
  11   2   3   27.50    2.20
 -12  -2  -3   38.80    3.40
 -12  -2  -3   38.80    2.70
  12   2   3   35.30    2.80
 -13  -2  -3   14.50    2.90
 -13  -2  -3    8.20    2.10
  13   2   3   13.50    2.60
  11  -3  -3    1.10    1.30
 -11   3   3    2.60    1.50
 -11   3   3    0.80    1.70
  10  -3  -3    1.20    1.00
 -10   3   3   -1.60    1.30
 -10   3   3   -0.20    1.10
   9  -3  -3    1.70    0.90
  -9   3   3    4.60    1.30
  -9   3   3    2.80    1.00
   8  -3  -3   23.90    1.70
  -8   3   3   28.00    1.80
  -8   3   3   24.60    2.00
   7  -3  -3    9.60    1.20
   7  -3  -3    8.70    1.50
  -7   3   3    7.00    1.50
  -7   3   3    8.80    1.30
   6  -3  -3  193.58    5.00
   6  -3  -3  202.58    5.00
   6  -3  -3  190.38    5.20
   6  -3  -3  197.78    5.40
  -6   3   3  204.68    5.30
  -6   3   3  202.08    4.50
  -6   3   3  202.88    4.50
  -6   3   3  197.38    5.10
  -6   3   3  204.88    5.10
   5  -3  -3   22.50    1.30
   5  -3  -3   22.40    1.10
   5  -3  -3   21.20    1.40
  -5   3   3   22.50    1.40
  -5   3   3   21.50    0.90
  -5   3   3   23.60    1.20
  -5   3   3   23.10    1.20
   4  -3  -3  271.97    6.50
   4  -3  -3  289.27    6.50
   4  -3  -3  281.87    6.70
   4  -3  -3  289.27    6.60
  -4   3   3  287.67    6.70
  -4   3   3  282.97    6.50
  -4   3   3  287.57    6.80
  -4   3   3  283.77    6.40
   3  -3  -3   19.90    0.90
   3  -3  -3   18.00    0.80
   3  -3  -3   20.70    1.00
  -3   3   3   17.50    0.90
  -3   3   3   18.60    1.00
  -3   3   3   19.80    0.80
  -3   3   3   20.50    1.00
   2  -3  -3   11.00    0.80
   2  -3  -3   12.20    0.60
   2  -3  -3   13.10    0.70
   2  -3  -3   11.80    0.70
  -2   3   3   13.00    0.70
  -2   3   3   11.50    0.60
  -2   3   3   11.90    0.70
  -2   3   3   12.20    0.70
   1  -3  -3    3.60    0.50
   1  -3  -3    4.00    0.50
   1  -3  -3    4.60    0.50
  -1   3   3    4.20    0.30
  -1   3   3    3.50    0.40
  -1   3   3    3.40    0.50
   0  -3  -3  108.99    2.70
   0  -3  -3  107.29    2.40
   0  -3  -3  109.59    2.60
   0   3   3  107.29    2.60
   0   3   3  106.59    2.60
   0   3   3  102.49    2.90
  -1  -3  -3   21.90    0.70
  -1  -3  -3   20.50    0.80
  -1  -3  -3   21.30    0.60
   1   3   3   23.10    0.80
   1   3   3   19.60    0.90
   1   3   3   21.20    0.60
  -2  -3  -3    2.70    0.40
  -2  -3  -3    1.90    0.50
   2   3   3    2.20    0.40
   2   3   3    3.70    0.40
   2   3   3    2.00    0.50
   2   3   3    2.30    0.30
   2   3   3    2.40    0.50
   2   3   3    2.20    0.40
  -3  -3  -3   18.50    0.90
  -3  -3  -3   18.60    0.90
   3   3   3   18.50    0.90
   3   3   3   18.50    0.80
   3   3   3   18.10    0.90
   3   3   3   19.30    0.90
   3   3   3   18.70    0.80
  -4  -3  -3   61.19    1.90
  -4  -3  -3   61.99    1.90
   4   3   3   63.39    1.90
   4   3   3   59.99    1.80
   4   3   3   61.99    2.00
   4   3   3   61.19    1.80
   4   3   3   62.39    1.90
   4   3   3   62.59    1.80
  -5  -3  -3  189.48    4.70
  -5  -3  -3  193.38    4.90
  -5  -3  -3  194.68    4.70
   5   3   3  200.98    4.80
   5   3   3  191.88    4.70
   5   3   3  193.48    4.90
   5   3   3  189.78    4.90
   5   3   3  197.68    4.60
   5   3   3  191.58    4.70
  -6  -3  -3  226.98    5.40
  -6  -3  -3  226.08    5.50
  -6  -3  -3  218.98    5.70
   6   3   3  225.68    5.30
   6   3   3  220.68    5.70
   6   3   3  227.98    5.50
   6   3   3  228.18    5.50
   6   3   3  226.28    5.80
  -7  -3  -3  180.28    4.60
  -7  -3  -3  180.58    4.90
   7   3   3  183.68    4.30
   7   3   3  170.58    5.00
   7   3   3  173.78    4.70
   7   3   3  170.98    4.90
   7   3   3  183.38    4.70
   7   3   3  184.38    4.40
  -8  -3  -3  339.27    8.40
  -8  -3  -3  331.87    8.10
   8   3   3  335.87    7.60
   8   3   3  328.17    8.10
   8   3   3  334.57    7.60
   8   3   3  340.07    8.10
  -9  -3  -3   50.99    2.50
  -9  -3  -3   51.49    2.30
   9   3   3   49.70    1.60
   9   3   3   50.69    2.20
   9   3   3   50.39    1.80
 -10  -3  -3  184.88    5.30
 -10  -3  -3  182.68    5.70
  10   3   3  192.98    5.10
  10   3   3  185.08    4.40
  10   3   3  193.68    5.40
 -11  -3  -3   16.00    2.50
 -11  -3  -3   21.10    2.20
  11   3   3   15.70    2.00
 -12  -3  -3   28.10    3.20
 -12  -3  -3   34.50    2.80
  12   3   3   31.70    2.70
 -13  -3  -3    4.30    1.90
 -13  -3  -3    7.80    2.20
  13   3   3    6.30    1.70
  11  -4  -3   32.40    2.90
 -11   4   3   36.40    3.60
 -11   4   3   30.40    3.00
  10  -4  -3    2.70    1.20
 -10   4   3    2.70    1.20
 -10   4   3    5.50    1.50
   9  -4  -3   89.59    3.30
  -9   4   3   93.89    3.70
  -9   4   3   88.99    3.30
   8  -4  -3   13.60    1.50
  -8   4   3   15.10    1.60
   7  -4  -3  165.18    5.40
   7  -4  -3  157.78    4.50
   7  -4  -3  165.58    4.40
  -7   4   3  163.68    3.80
  -7   4   3  165.88    4.50
  -7   4   3  169.38    4.80
   6  -4  -3    4.50    1.00
   6  -4  -3    4.20    0.90
   6  -4  -3    4.40    1.00
   6  -4  -3    5.00    1.20
   6  -4  -3    4.80    0.90
  -6   4   3    4.10    1.00
  -6   4   3    4.50    0.90
  -6   4   3    5.00    0.70
   5  -4  -3  294.97    7.10
   5  -4  -3  301.07    6.80
   5  -4  -3  286.27    7.00
   5  -4  -3  303.07    6.70
   5  -4  -3  285.17    6.90
  -5   4   3  293.27    6.70
  -5   4   3  294.47    7.00
  -5   4   3  290.17    7.10
   4  -4  -3    0.60    0.50
   4  -4  -3    1.20    0.50
   4  -4  -3    0.90    0.50
   4  -4  -3    1.40    0.40
   4  -4  -3    0.50    0.40
  -4   4   3    0.60    0.40
  -4   4   3    1.60    0.60
  -4   4   3    0.80    0.40
   3  -4  -3  290.47    6.60
   3  -4  -3  278.47    6.40
   3  -4  -3  286.37    6.50
   3  -4  -3  283.87    6.60
   3  -4  -3  276.77    6.50
  -3   4   3  277.47    6.50
  -3   4   3  298.47    6.60
  -3   4   3  278.37    6.60
   2  -4  -3  311.27    6.90
   2  -4  -3  309.67    7.00
   2  -4  -3  313.37    6.80
   2  -4  -3  302.67    7.00
   2  -4  -3  309.37    7.00
  -2   4   3  310.77    7.00
  -2   4   3  307.27    7.00
  -2   4   3  303.07    7.00
   1  -4  -3   92.59    2.40
   1  -4  -3   93.39    2.40
   1  -4  -3   89.79    2.50
  -1   4   3   89.29    2.40
  -1   4   3   90.79    2.40
  -1   4   3   89.79    2.40
   0  -4  -3  121.79    3.20
   0   4   3  128.09    3.20
   0   4   3  125.69    3.10
   0   4   3  127.39    3.10
  -1  -4  -3    1.40    0.30
  -1  -4  -3    1.30    0.30
  -1  -4  -3    2.00    0.40
   1   4   3    2.50    0.50
   1   4   3    1.20    0.30
   1   4   3    1.30    0.30
   1   4   3    1.60    0.40
  -2  -4  -3   22.60    1.00
  -2  -4  -3   21.20    0.90
   2   4   3   22.10    0.90
   2   4   3   23.00    0.70
   2   4   3   22.50    1.10
   2   4   3   20.40    0.90
   2   4   3   22.60    0.80
  -3  -4  -3   15.10    0.90
  -3  -4  -3   15.00    0.90
  -3  -4  -3   14.60    0.90
   3   4   3   14.10    0.90
   3   4   3   14.70    0.80
   3   4   3   14.10    0.80
   3   4   3   14.90    1.00
  -4  -4  -3  122.49    3.30
  -4  -4  -3  122.59    3.20
   4   4   3  119.49    3.30
   4   4   3  122.09    3.40
   4   4   3  126.99    3.20
   4   4   3  123.59    3.20
   4   4   3  121.59    3.10
   4   4   3  121.29    3.20
  -5  -4  -3  185.38    4.70
  -5  -4  -3  184.68    4.60
   5   4   3  181.58    4.80
   5   4   3  186.48    4.50
   5   4   3  185.98    4.50
   5   4   3  185.08    4.70
   5   4   3  185.58    4.60
   5   4   3  188.18    4.80
  -6  -4  -3   88.39    2.70
  -6  -4  -3   88.39    2.60
   6   4   3   88.99    2.70
   6   4   3   85.29    3.00
   6   4   3   91.99    2.90
   6   4   3   90.19    2.50
   6   4   3   88.19    2.60
   6   4   3   87.69    2.90
  -7  -4  -3  285.47    6.70
  -7  -4  -3  283.07    7.00
   7   4   3  272.47    7.00
   7   4   3  286.77    6.90
   7   4   3  286.27    6.60
   7   4   3  275.07    7.20
   7   4   3  289.67    6.90
  -8  -4  -3    1.00    0.70
   8   4   3   -0.50    0.60
   8   4   3    1.00    0.70
   8   4   3    0.10    0.40
   8   4   3    0.00    0.60
  -9  -4  -3   86.09    3.10
   9   4   3   88.39    3.10
   9   4   3   85.29    2.40
   9   4   3   83.09    2.50
   9   4   3   86.39    3.10
 -10  -4  -3    3.00    1.90
  10   4   3    0.10    0.50
  10   4   3   -0.60    0.80
  10   4   3    0.50    0.90
 -11  -4  -3    2.00    1.20
  11   4   3    2.10    1.10
  11   4   3    2.30    1.20
 -12  -4  -3   -0.40    1.40
  12   4   3    1.20    1.30
  12   4   3    0.20    1.20
  11  -5  -3    4.80    1.50
 -11   5   3    6.70    1.70
 -11   5   3    5.40    1.90
  10  -5  -3   41.10    2.70
 -10   5   3   42.50    2.80
 -10   5   3   42.70    3.20
   9  -5  -3    0.20    0.90
  -9   5   3   -0.70    0.90
  -9   5   3    2.30    1.20
   8  -5  -3   14.60    1.60
  -8   5   3   13.20    1.90
  -8   5   3   13.30    1.60
   7  -5  -3   43.60    2.60
   7  -5  -3   43.60    1.90
   7  -5  -3   41.70    1.60
   7  -5  -3   43.10    2.40
  -7   5   3   42.90    2.00
  -7   5   3   41.50    1.60
  -7   5   3   44.10    2.30
   6  -5  -3   73.19    2.50
   6  -5  -3   73.99    2.80
   6  -5  -3   76.89    2.30
   6  -5  -3   79.89    2.40
  -6   5   3   75.29    2.20
  -6   5   3   77.19    2.50
  -6   5   3   77.29    2.80
   5  -5  -3    6.80    1.20
   5  -5  -3    5.50    1.20
   5  -5  -3    6.00    0.80
   5  -5  -3    6.00    1.10
   5  -5  -3    7.50    0.90
  -5   5   3    7.10    0.90
  -5   5   3    6.60    1.10
  -5   5   3    7.00    1.20
   4  -5  -3  648.74   14.20
   4  -5  -3  639.34   14.20
   4  -5  -3  642.64   14.40
   4  -5  -3  643.64   14.20
   4  -5  -3  651.73   14.10
  -4   5   3  645.14   14.30
  -4   5   3  641.54   14.50
  -4   5   3  635.64   14.20
   3  -5  -3  190.98    4.50
   3  -5  -3  189.78    4.70
   3  -5  -3  193.58    4.70
   3  -5  -3  192.48    4.70
  -3   5   3  190.28    4.70
  -3   5   3  198.28    4.80
  -3   5   3  187.48    4.60
   2  -5  -3  910.31   19.50
   2  -5  -3  936.81   19.80
   2  -5  -3  921.91   19.90
   2  -5  -3  922.41   19.50
   2  -5  -3  905.21   19.90
  -2   5   3  896.01   19.90
  -2   5   3  901.81   19.80
  -2   5   3  894.01   19.80
   1  -5  -3  224.58    5.30
   1  -5  -3  220.18    5.20
   1  -5  -3  220.88    5.40
  -1   5   3  225.08    5.30
  -1   5   3  223.98    5.30
  -1   5   3  230.08    5.30
   0  -5  -3  545.95   12.20
   0  -5  -3  552.04   12.30
   0  -5  -3  552.84   12.20
   0   5   3  551.34   12.30
   0   5   3  557.64   12.20
   0   5   3  546.95   12.20
  -1  -5  -3    8.30    0.70
   1   5   3    9.90    0.70
   1   5   3    9.20    0.70
   1   5   3    9.30    0.90
   1   5   3    9.70    0.80
  -2  -5  -3  985.60   22.40
  -2  -5  -3 1017.10   22.30
   2   5   3 1034.30   22.40
   2   5   3 1058.29   22.00
   2   5   3 1018.10   22.30
   2   5   3 1050.99   22.10
   2   5   3 1044.00   22.30
   2   5   3 1033.60   22.50
  -3  -5  -3    8.10    0.90
  -3  -5  -3    7.50    0.80
  -3  -5  -3    8.30    0.80
   3   5   3    9.50    1.00
   3   5   3    8.10    0.90
   3   5   3    8.40    0.70
   3   5   3    7.00    0.70
  -4  -5  -3  742.53   16.50
  -4  -5  -3  738.53   16.50
   4   5   3  739.73   16.40
   4   5   3  750.02   16.40
   4   5   3  748.43   16.40
   4   5   3  758.22   16.20
   4   5   3  745.73   16.60
   4   5   3  730.53   16.50
  -5  -5  -3   12.50    1.10
  -5  -5  -3   11.40    1.00
   5   5   3   14.10    1.40
   5   5   3   12.70    1.30
   5   5   3   12.20    1.00
   5   5   3   14.40    1.40
   5   5   3   11.80    0.90
   5   5   3   14.10    1.10
  -6  -5  -3  211.58    5.40
  -6  -5  -3  210.98    5.30
   6   5   3  206.68    5.50
   6   5   3  216.78    5.20
   6   5   3  202.68    5.70
   6   5   3  213.28    5.30
   6   5   3  212.68    5.20
   6   5   3  208.98    5.50
  -7  -5  -3   28.00    1.70
  -7  -5  -3   27.80    1.50
   7   5   3   23.90    2.10
   7   5   3   25.90    1.50
   7   5   3   27.20    1.50
   7   5   3   27.30    1.50
  -8  -5  -3  157.18    4.60
  -8  -5  -3  157.38    4.20
   8   5   3  158.78    4.40
   8   5   3  156.38    4.50
   8   5   3  153.28    4.10
  -9  -5  -3    6.70    1.70
   9   5   3    8.10    1.00
   9   5   3    6.40    1.40
   9   5   3    8.20    1.40
 -10  -5  -3  110.09    4.00
  10   5   3  111.99    3.90
  10   5   3  113.59    3.10
  10   5   3  113.29    3.80
 -11  -5  -3    1.70    1.40
  11   5   3    1.10    1.20
  11   5   3    0.60    1.10
 -12  -5  -3   40.50    3.50
  12   5   3   35.70    2.90
  12   5   3   43.20    3.00
  11  -6  -3    3.00    1.60
 -11   6   3    5.20    1.70
 -11   6   3    6.10    2.00
  10  -6  -3    5.80    1.40
 -10   6   3    7.20    1.70
 -10   6   3    4.50    1.40
   9  -6  -3   -0.20    1.00
  -9   6   3   -0.30    1.00
  -9   6   3    1.30    1.30
   8  -6  -3    2.50    0.80
   8  -6  -3    2.60    0.90
  -8   6   3    2.90    1.20
  -8   6   3    2.70    1.00
   7  -6  -3   -2.00    1.10
   7  -6  -3    0.40    0.60
   7  -6  -3    0.30    0.60
  -7   6   3    0.10    0.70
  -7   6   3   -0.10    1.00
  -7   6   3   -0.90    0.70
   6  -6  -3    2.00    0.60
   6  -6  -3    2.20    0.60
   6  -6  -3    1.90    0.90
   6  -6  -3    1.30    0.80
  -6   6   3    1.80    0.70
  -6   6   3    2.10    0.70
  -6   6   3    2.30    0.90
   5  -6  -3   52.59    2.10
   5  -6  -3   55.69    2.00
   5  -6  -3   54.89    1.80
   5  -6  -3   55.59    2.10
  -5   6   3   52.99    1.90
  -5   6   3   54.49    2.20
  -5   6   3   56.89    2.00
   4  -6  -3   12.10    1.10
   4  -6  -3   10.70    1.00
   4  -6  -3   10.60    1.30
   4  -6  -3   12.00    0.80
   4  -6  -3   11.30    1.00
  -4   6   3   11.80    1.30
  -4   6   3   11.30    1.10
  -4   6   3    9.80    1.10
   3  -6  -3   59.29    2.00
   3  -6  -3   59.99    1.70
   3  -6  -3   60.39    2.10
   3  -6  -3   56.89    1.70
   3  -6  -3   60.99    1.90
  -3   6   3   58.59    2.00
  -3   6   3   58.39    2.10
  -3   6   3   59.49    2.00
   2  -6  -3   30.40    1.30
   2  -6  -3   30.10    1.40
   2  -6  -3   30.70    0.90
   2  -6  -3   30.00    0.90
   2  -6  -3   30.00    1.40
  -2   6   3   33.40    1.40
  -2   6   3   32.20    1.30
  -2   6   3   28.90    1.40
   1  -6  -3    0.00    0.40
   1  -6  -3   -0.70    0.40
   1  -6  -3    0.20    0.40
  -1   6   3   -0.10    0.40
  -1   6   3    0.20    0.40
  -1   6   3    0.80    0.50
   0  -6  -3   36.30    1.40
   0  -6  -3   38.00    1.50
   0   6   3   37.40    1.40
   0   6   3   35.90    1.60
   0   6   3   38.30    1.50
  -1  -6  -3   56.49    2.00
  -1  -6  -3   57.19    1.90
   1   6   3   57.29    1.90
   1   6   3   59.19    1.80
   1   6   3   58.19    2.00
   1   6   3   59.49    1.90
  -2  -6  -3   13.00    0.60
  -2  -6  -3   10.20    0.90
  -2  -6  -3   11.10    1.00
   2   6   3   12.30    0.60
   2   6   3   10.70    1.00
   2   6   3   11.40    1.10
   2   6   3   10.70    0.90
  -3  -6  -3  107.79    3.10
  -3  -6  -3  105.99    3.00
  -3  -6  -3  102.49    2.90
  -3  -6  -3  109.59    3.10
   3   6   3  111.19    2.70
   3   6   3  109.89    3.10
   3   6   3  108.09    3.00
   3   6   3  107.89    3.00
  -4  -6  -3    4.60    1.00
  -4  -6  -3    2.60    0.60
  -4  -6  -3    2.50    0.60
  -4  -6  -3    2.40    0.50
   4   6   3    1.60    0.80
   4   6   3    5.10    1.30
   4   6   3    2.00    0.50
   4   6   3    2.00    0.40
   4   6   3    2.70    0.60
  -5  -6  -3    1.20    0.60
  -5  -6  -3    0.70    0.50
  -5  -6  -3    0.60    0.50
   5   6   3   -0.60    0.80
   5   6   3    0.40    0.40
   5   6   3    1.60    0.70
   5   6   3   -0.30    0.50
   5   6   3   -0.70    0.60
   5   6   3    0.50    0.90
  -6  -6  -3    5.00    1.20
  -6  -6  -3    5.50    1.30
   6   6   3    6.00    1.60
   6   6   3    6.10    1.20
   6   6   3    7.10    1.10
   6   6   3    7.20    1.00
  -7  -6  -3   31.70    1.90
  -7  -6  -3   32.60    1.80
   7   6   3   33.30    1.80
   7   6   3   31.70    1.60
   7   6   3   31.70    1.70
  -8  -6  -3    0.70    0.80
  -8  -6  -3    0.30    0.90
   8   6   3    1.20    0.80
   8   6   3    0.30    0.70
   8   6   3    0.40    0.80
  -9  -6  -3    9.40    1.90
  -9  -6  -3    7.70    1.60
   9   6   3    8.40    1.50
   9   6   3    7.20    1.60
   9   6   3    9.50    1.70
 -10  -6  -3    6.50    1.40
  10   6   3    9.20    1.90
  10   6   3    4.10    0.80
  10   6   3    7.10    1.80
 -11  -6  -3    0.70    1.50
  11   6   3    0.10    1.20
  11   6   3    1.40    1.20
 -12  -6  -3    3.80    1.90
  12   6   3    3.80    1.60
  12   6   3    2.50    1.50
  10  -7  -3    7.70    1.50
 -10   7   3    8.50    1.90
 -10   7   3    7.80    1.60
   9  -7  -3   65.89    2.90
  -9   7   3   59.79    3.00
  -9   7   3   65.89    3.70
   8  -7  -3    9.30    1.60
   8  -7  -3   10.40    1.60
  -8   7   3    9.10    1.70
  -8   7   3   10.00    2.20
   7  -7  -3  129.89    3.70
   7  -7  -3  118.59    4.10
   7  -7  -3  134.19    3.70
  -7   7   3  128.79    3.80
  -7   7   3  139.09    4.40
  -7   7   3  121.29    3.60
   6  -7  -3   24.40    1.90
   6  -7  -3   25.90    1.60
   6  -7  -3   23.20    1.90
   6  -7  -3   24.80    1.40
  -6   7   3   25.70    1.70
  -6   7   3   22.10    1.60
  -6   7   3   27.30    2.00
   5  -7  -3  166.68    4.20
   5  -7  -3  164.08    4.40
   5  -7  -3  167.38    4.30
   5  -7  -3  176.08    4.50
  -5   7   3  167.48    4.40
  -5   7   3  172.58    4.80
  -5   7   3  159.88    4.40
   4  -7  -3   73.69    2.40
   4  -7  -3   72.89    2.00
   4  -7  -3   71.59    2.20
   4  -7  -3   69.59    2.40
  -4   7   3   70.29    2.40
  -4   7   3   71.39    2.60
  -4   7   3   74.29    2.40
   3  -7  -3  151.78    4.00
   3  -7  -3  155.58    4.10
   3  -7  -3  153.68    4.20
   3  -7  -3  150.88    3.60
   3  -7  -3  153.48    3.60
  -3   7   3  152.48    4.10
  -3   7   3  154.78    4.20
  -3   7   3  155.88    4.00
   2  -7  -3  112.79    3.20
   2  -7  -3  107.69    3.00
   2  -7  -3  106.19    3.20
  -2   7   3  108.39    3.20
  -2   7   3  112.49    3.00
  -2   7   3  113.49    3.20
   1  -7  -3  213.38    5.30
   1  -7  -3  219.28    5.40
  -1   7   3  214.88    5.40
  -1   7   3  209.78    5.40
  -1   7   3  214.98    5.40
  -1   7   3  219.08    5.20
   0  -7  -3  311.97    7.40
   0  -7  -3  322.97    7.60
   0   7   3  310.07    7.50
   0   7   3  313.87    7.50
   0   7   3  318.97    7.50
   0   7   3  315.47    7.40
  -1  -7  -3  388.76    9.20
  -1  -7  -3  387.76    9.00
   1   7   3  399.86    9.00
   1   7   3  400.36    9.00
   1   7   3  386.66    9.20
   1   7   3  379.76    9.10
  -2  -7  -3  347.77    8.30
  -2  -7  -3  348.77    8.20
  -2  -7  -3  348.67    7.60
   2   7   3  351.26    7.70
   2   7   3  347.37    8.10
   2   7   3  353.96    8.10
   2   7   3  342.17    8.20
   2   7   3  340.07    8.30
  -3  -7  -3  186.98    4.80
  -3  -7  -3  184.78    4.40
  -3  -7  -3  187.98    4.90
   3   7   3  195.48    4.40
   3   7   3  186.98    4.90
   3   7   3  190.88    4.80
   3   7   3  193.08    4.80
   3   7   3  183.58    5.00
  -4  -7  -3   26.10    1.70
  -4  -7  -3   28.50    1.50
  -4  -7  -3   29.30    1.60
  -4  -7  -3   26.10    1.20
   4   7   3   28.10    1.20
   4   7   3   30.20    1.50
   4   7   3   24.70    1.50
  -5  -7  -3   86.39    2.60
  -5  -7  -3   84.49    2.90
  -5  -7  -3   86.29    2.80
   5   7   3   83.69    2.80
   5   7   3   85.59    2.50
   5   7   3   88.39    2.80
  -6  -7  -3   -0.40    0.70
  -6  -7  -3    0.50    0.70
  -6  -7  -3   -0.30    0.80
   6   7   3    0.40    1.00
   6   7   3    0.40    0.60
   6   7   3    1.00    0.80
   6   7   3    0.10    0.60
  -7  -7  -3  160.18    4.50
  -7  -7  -3  149.39    5.30
   7   7   3  164.88    4.40
   7   7   3  155.88    4.40
  -8  -7  -3   26.40    2.30
  -8  -7  -3   26.80    1.90
   8   7   3   27.20    2.00
   8   7   3   27.80    2.10
   8   7   3   24.80    1.90
  -9  -7  -3  125.49    4.00
  -9  -7  -3  129.29    4.50
   9   7   3  125.59    4.10
   9   7   3  131.69    4.20
 -10  -7  -3   26.90    2.40
 -10  -7  -3   37.70    3.00
  10   7   3   31.30    2.40
  10   7   3   35.70    2.60
 -11  -7  -3   10.10    2.00
  11   7   3    7.70    1.70
  11   7   3   13.90    2.60
  10  -8  -3   -0.90    1.40
 -10   8   3    0.90    1.90
   9  -8  -3   -0.40    1.10
  -9   8   3    1.70    1.60
  -9   8   3    1.80    1.50
   8  -8  -3   12.50    1.80
   8  -8  -3   13.20    2.00
  -8   8   3   13.40    2.00
  -8   8   3   12.30    2.60
   7  -8  -3   10.40    1.70
   7  -8  -3    8.20    1.50
  -7   8   3    9.40    2.10
  -7   8   3    7.10    1.10
   6  -8  -3    4.20    1.10
   6  -8  -3    5.20    1.10
   6  -8  -3    5.60    1.40
  -6   8   3    4.10    1.00
  -6   8   3    5.10    1.20
  -6   8   3    6.10    1.50
   5  -8  -3    3.50    0.80
   5  -8  -3    3.90    0.70
   5  -8  -3    3.70    0.90
   5  -8  -3    5.30    1.40
  -5   8   3    6.00    1.60
  -5   8   3    4.10    0.80
  -5   8   3    4.50    1.00
   4  -8  -3    2.60    0.80
   4  -8  -3    2.20    0.70
   4  -8  -3    1.70    0.60
   4  -8  -3    2.70    0.50
  -4   8   3    3.50    0.90
  -4   8   3    2.80    0.70
  -4   8   3    2.90    0.80
   3  -8  -3    0.80    0.40
   3  -8  -3    1.30    0.40
   3  -8  -3    0.70    0.60
   3  -8  -3    0.60    0.70
  -3   8   3    0.20    0.70
  -3   8   3    1.00    0.70
  -3   8   3    1.80    0.60
   2  -8  -3   46.30    1.90
  -2   8   3   42.60    1.90
  -2   8   3   42.60    1.70
  -2   8   3   37.50    1.90
  -2   8   3   42.50    2.10
   1  -8  -3    3.70    0.80
   1  -8  -3    4.40    1.10
  -1   8   3    5.10    0.90
  -1   8   3    5.20    1.10
  -1   8   3    3.70    0.90
  -1   8   3    4.60    1.10
   0  -8  -3   30.60    1.60
   0  -8  -3   30.20    1.60
   0   8   3   28.80    1.60
   0   8   3   32.20    1.60
   0   8   3   26.90    1.80
   0   8   3   30.90    1.40
  -1  -8  -3   67.59    2.40
  -1  -8  -3   61.09    2.30
   1   8   3   60.69    2.50
   1   8   3   66.19    2.70
   1   8   3   67.29    2.30
   1   8   3   66.29    2.20
  -2  -8  -3    2.70    0.80
  -2  -8  -3    4.90    0.60
  -2  -8  -3    3.10    0.70
   2   8   3    6.90    0.70
   2   8   3    6.90    1.00
   2   8   3    5.30    1.00
   2   8   3    4.50    1.10
  -3  -8  -3  101.19    3.20
  -3  -8  -3   97.99    2.60
   3   8   3  102.99    3.10
   3   8   3  102.09    3.10
   3   8   3   98.39    2.60
  -4  -8  -3   36.40    1.90
  -4  -8  -3   34.70    1.50
  -4  -8  -3   38.00    1.90
   4   8   3   38.40    1.50
   4   8   3   37.00    1.80
  -5  -8  -3    0.20    0.80
  -5  -8  -3    0.00    0.60
  -5  -8  -3    0.30    0.70
   5   8   3    0.60    0.60
   5   8   3    0.20    0.60
  -6  -8  -3  103.89    3.40
  -6  -8  -3  100.79    4.40
  -6  -8  -3   93.49    3.10
   6   8   3  100.19    3.10
  -7  -8  -3   26.60    2.30
  -7  -8  -3   26.80    2.00
   7   8   3   26.10    1.90
   7   8   3   27.10    1.70
  -8  -8  -3   75.09    3.10
  -8  -8  -3   78.29    3.40
   8   8   3   69.29    3.30
   8   8   3   76.49    3.10
  -9  -8  -3    2.00    1.20
  -9  -8  -3    1.30    1.40
   9   8   3    2.20    1.10
   9   8   3    2.50    1.20
 -10  -8  -3   25.40    3.20
  10   8   3   25.30    2.50
  10   8   3   23.60    2.70
 -11  -8  -3   -2.60    1.90
  11   8   3    2.40    1.80
  11   8   3    1.70    1.50
   9  -9  -3   15.20    3.10
  -9   9   3   11.40    2.60
  -9   9   3   13.40    3.30
   8  -9  -3    2.90    1.10
   8  -9  -3    4.10    1.30
  -8   9   3    1.90    1.20
  -8   9   3    3.90    1.60
   7  -9  -3   43.20    2.40
   7  -9  -3   42.10    2.10
  -7   9   3   40.90    2.40
  -7   9   3   41.70    3.00
   6  -9  -3    3.30    1.10
   6  -9  -3    2.90    0.80
  -6   9   3    2.40    1.00
  -6   9   3    2.10    1.20
   5  -9  -3  101.29    3.40
   5  -9  -3   94.39    2.90
   5  -9  -3   93.29    2.70
  -5   9   3   98.09    3.20
  -5   9   3  103.89    3.60
   4  -9  -3    6.40    1.00
   4  -9  -3    4.00    0.90
   4  -9  -3    3.30    0.90
  -4   9   3    4.20    1.20
  -4   9   3    2.90    0.90
   3  -9  -3  139.29    3.40
   3  -9  -3  136.99    3.40
   3  -9  -3  147.89    4.30
  -3   9   3  143.69    4.00
  -3   9   3  150.28    4.20
   2  -9  -3   -0.40    0.60
  -2   9   3    1.20    0.60
  -2   9   3   -1.40    0.60
   1  -9  -3  176.78    4.90
  -1   9   3  176.38    4.60
  -1   9   3  172.28    4.80
   0  -9  -3   14.60    1.40
   0   9   3   12.20    1.20
   0   9   3   13.50    1.40
  -1  -9  -3  169.78    4.80
   1   9   3  171.38    4.70
   1   9   3  170.48    4.50
  -2  -9  -3    0.40    0.50
  -2  -9  -3   -0.10    0.60
   2   9   3    0.90    0.70
   2   9   3    0.10    0.70
   2   9   3    0.20    0.60
  -3  -9  -3   40.40    1.60
  -3  -9  -3   43.40    2.10
   3   9   3   42.70    2.00
   3   9   3   41.60    2.00
   3   9   3   41.30    1.50
  -4  -9  -3    9.30    1.50
  -4  -9  -3   12.80    1.60
  -4  -9  -3    7.80    1.20
   4   9   3    9.20    1.30
   4   9   3   10.20    1.10
   4   9   3   11.70    1.40
  -5  -9  -3    0.70    0.90
  -5  -9  -3    2.40    0.90
  -5  -9  -3    2.70    0.90
   5   9   3    2.10    0.90
   5   9   3    2.20    0.70
  -6  -9  -3    4.50    1.10
  -6  -9  -3    4.90    1.10
  -6  -9  -3    3.30    1.10
   6   9   3    5.10    1.30
   6   9   3    4.10    1.00
  -7  -9  -3   11.40    2.10
  -7  -9  -3    9.20    2.10
   7   9   3   10.40    1.80
   7   9   3    7.00    1.60
  -8  -9  -3   -0.30    1.30
   8   9   3    1.40    1.10
   8   9   3   -1.50    1.00
  -9  -9  -3   16.40    2.70
  -9  -9  -3   17.00    3.10
   9   9   3   15.00    2.40
   9   9   3   14.90    2.40
 -10  -9  -3    5.90    1.90
  10   9   3    0.80    1.60
  10   9   3    1.20    1.50
  -9  10   3    6.50    2.10
  -8  10   3   38.60    3.60
  -8  10   3   30.90    2.70
   7 -10  -3    6.50    2.40
  -7  10   3    6.50    1.40
  -7  10   3   12.40    2.70
   6 -10  -3   61.99    2.30
  -6  10   3   72.29    3.50
  -6  10   3   66.19    2.80
   5 -10  -3   -0.30    0.60
  -5  10   3    0.10    1.10
  -5  10   3   -0.20    0.90
   4 -10  -3   80.09    2.30
  -4  10   3   80.69    2.90
  -4  10   3   84.19    3.30
   3 -10  -3    0.30    1.10
  -3  10   3    1.00    0.80
  -3  10   3    1.00    0.80
   2 -10  -3   55.89    2.90
  -2  10   3   55.49    3.10
  -2  10   3   58.09    2.30
   1 -10  -3   33.30    2.20
  -1  10   3   34.50    1.80
  -1  10   3   31.20    2.00
   0 -10  -3   29.90    2.30
   0  10   3   34.60    1.90
   0  10   3   33.70    1.80
  -1 -10  -3   24.40    3.10
   1  10   3   28.90    1.80
   1  10   3   28.80    1.70
  -2 -10  -3   58.99    3.90
  -2 -10  -3   58.19    2.10
   2  10   3   68.19    2.50
   2  10   3   63.09    1.80
  -3 -10  -3    0.90    0.80
  -3 -10  -3    0.30    0.70
   3  10   3    0.70    0.80
   3  10   3    0.00    0.80
   3  10   3    0.50    0.60
  -4 -10  -3  107.29    3.20
  -4 -10  -3  117.39    4.00
   4  10   3  122.79    3.80
   4  10   3  113.49    3.20
   4  10   3  114.69    3.70
  -5 -10  -3    0.80    1.00
  -5 -10  -3    1.40    1.10
  -5 -10  -3    2.30    1.00
   5  10   3    1.90    0.90
   5  10   3    2.40    1.00
   5  10   3    3.20    0.90
  -6 -10  -3   89.99    3.50
  -6 -10  -3   89.99    3.70
   6  10   3   90.29    3.10
   6  10   3   89.09    3.40
  -7 -10  -3    7.90    1.60
  -7 -10  -3   12.10    2.30
   7  10   3   10.00    1.90
   7  10   3    8.00    1.90
  -8 -10  -3   40.50    3.20
  -8 -10  -3   42.10    3.30
   8  10   3   40.60    2.80
   8  10   3   43.50    2.70
  -9 -10  -3    5.50    1.80
  -9 -10  -3    1.60    1.80
   9  10   3    3.30    1.50
   9  10   3    1.90    1.40
   8 -11  -3    8.60    2.00
  -8  11   3   17.50    3.60
   7 -11  -3    0.60    1.50
  -7  11   3    1.50    1.60
  -7  11   3    2.60    1.40
   6 -11  -3    3.00    1.30
  -6  11   3    1.50    1.40
  -6  11   3    2.90    1.50
   5 -11  -3   10.20    2.20
  -5  11   3   10.20    2.50
  -5  11   3   10.30    2.40
   4 -11  -3    3.30    1.20
  -4  11   3    3.20    1.20
  -4  11   3    2.10    1.00
   3 -11  -3   25.10    2.30
  -3  11   3   22.80    2.10
  -3  11   3   23.20    2.10
   2 -11  -3   58.49    2.80
  -2  11   3   56.69    2.50
  -2  11   3   54.89    2.70
   1 -11  -3    2.80    1.10
  -1  11   3    2.40    1.10
  -1  11   3    4.10    1.10
   0 -11  -3   29.80    2.30
   0  11   3   32.00    2.30
   0  11   3   31.30    2.20
  -1 -11  -3    0.60    1.00
   1  11   3    1.80    1.00
   1  11   3    1.50    1.00
  -2 -11  -3    3.10    1.10
   2  11   3    3.70    0.90
   2  11   3    4.80    1.00
   2  11   3    4.40    1.00
  -3 -11  -3    3.50    1.10
   3  11   3    2.30    1.00
   3  11   3    3.10    0.70
   3  11   3    2.90    1.00
  -4 -11  -3    4.30    1.30
   4  11   3    7.30    1.80
   4  11   3    4.80    0.90
   4  11   3    7.00    1.70
  -5 -11  -3   -1.10    1.10
   5  11   3   -0.80    0.90
   5  11   3    0.50    1.10
   5  11   3   -1.30    1.00
  -6 -11  -3    2.70    1.30
  -6 -11  -3    1.50    1.30
   6  11   3   -0.10    1.10
   6  11   3    0.60    1.10
   6  11   3    0.20    1.20
  -7 -11  -3   -0.20    1.50
  -7 -11  -3    2.90    1.50
   7  11   3    0.10    1.20
  -8 -11  -3    3.20    1.70
  -8 -11  -3    2.60    1.90
   8  11   3    2.90    1.40
   8  11   3    1.80    1.50
   6 -12  -3    2.40    1.70
  -6  12   3    3.70    1.80
  -6  12   3    1.00    1.40
   5 -12  -3   31.40    3.00
  -5  12   3   34.30    2.60
  -5  12   3   32.70    3.10
   4 -12  -3   -0.40    1.30
  -4  12   3   -0.10    1.20
  -4  12   3    3.00    1.40
   3 -12  -3   51.39    3.10
  -3  12   3   51.19    2.80
  -3  12   3   56.59    3.00
   2 -12  -3   13.10    2.40
  -2  12   3   10.60    2.00
  -2  12   3   14.20    2.00
   1 -12  -3   86.49    3.70
  -1  12   3   84.39    3.50
  -1  12   3   82.99    3.20
   0 -12  -3   40.60    2.80
   0  12   3   42.40    2.40
   0  12   3   39.90    2.60
  -1 -12  -3   90.79    3.80
   1  12   3   89.79    3.40
   1  12   3   88.19    3.60
  -2 -12  -3   28.10    2.60
   2  12   3   25.20    2.20
   2  12   3   24.90    2.30
  -3 -12  -3   52.49    3.10
   3  12   3   49.60    2.80
   3  12   3   49.20    2.80
  -4 -12  -3    5.90    1.50
   4  12   3    5.50    1.30
   4  12   3    4.10    1.30
  -5 -12  -3   30.60    2.90
   5  12   3   32.70    2.70
   5  12   3   28.60    2.50
  -6 -12  -3    3.20    1.60
   6  12   3    2.40    1.40
   6  12   3    2.90    1.40
  -7 -12  -3   21.00    3.30
  -7 -12  -3   19.00    3.40
   7  12   3   18.80    3.00
   5 -13  -3    1.50    1.80
  -5  13   3    1.20    1.70
  -5  13   3    2.40    1.50
   4 -13  -3    4.90    1.60
  -4  13   3   12.20    2.80
  -4  13   3    3.40    1.50
   3 -13  -3    0.30    1.50
  -3  13   3    0.10    1.40
  -3  13   3    0.50    1.30
   2 -13  -3    3.70    1.40
  -2  13   3    5.10    1.40
  -2  13   3    4.90    1.20
   1 -13  -3   -0.50    1.30
  -1  13   3    0.80    1.30
  -1  13   3    0.80    1.20
   0 -13  -3    0.30    1.30
   0  13   3   -0.30    1.20
   0  13   3    2.60    1.30
  -1 -13  -3   -0.70    1.20
   1  13   3    0.10    1.20
   1  13   3    0.10    1.20
  -2 -13  -3    6.40    1.50
   2  13   3    3.60    1.30
   2  13   3    4.10    1.50
  -3 -13  -3    1.30    1.50
   3  13   3   -2.00    1.40
   3  13   3    0.20    1.20
  -4 -13  -3    6.80    1.70
   4  13   3    5.50    1.50
   4  13   3    4.40    1.60
  -5 -13  -3   -1.20    1.60
   5  13   3    0.60    1.40
   5  13   3   -1.20    1.40
   2 -14  -3    1.50    1.70
  -2  14   3    1.70    1.60
  -2  14   3    3.60    1.60
   1 -14  -3   21.60    3.30
  -1  14   3   18.90    2.70
  -1  14   3   21.10    2.80
   0 -14  -3    0.30    1.60
   0  14   3    1.10    1.50
   0  14   3    3.00    1.60
  -1 -14  -3   16.20    3.10
   1  14   3   17.40    2.90
   1  14   3   12.60    2.60
  -2 -14  -3    1.90    1.80
   2  14   3   -2.70    1.40
   2  14   3   -0.40    1.40
  -3 -14  -3    6.70    2.10
   3  14   3    7.90    2.90
   1  12  -4   -1.00    1.60
   1  12  -4    0.60    1.70
  -1 -12   4    1.30    1.60
  -1 -12   4    3.30    1.80
   0  12  -4    3.80    1.60
   0  12  -4   -0.90    1.60
   0 -12   4    0.40    1.50
   0 -12   4   -0.60    1.70
  -1  12  -4    2.70    1.40
  -1  12  -4    2.70    1.60
  -1  12  -4   -0.90    1.50
   1 -12   4   -1.30    1.50
  -2  12  -4    2.10    1.60
  -2  12  -4    4.60    1.70
   2 -12   4    0.70    1.50
  -3  12  -4    3.00    1.70
  -3  12  -4    0.50    1.60
   3 -12   4    4.60    1.60
  -4  12  -4    3.90    1.90
  -4  12  -4    2.50    1.80
   4 -12   4    0.00    1.50
  -5  12  -4    2.40    1.80
  -5  12  -4   -1.50    1.90
   5 -12   4   -0.40    1.70
   4  11  -4   20.40    3.40
   4  11  -4   14.10    3.10
  -4 -11   4   13.70    3.10
  -4 -11   4   12.10    2.20
   3  11  -4   19.20    3.00
   3  11  -4   11.30    2.80
  -3 -11   4   18.80    3.20
  -3 -11   4   15.00    2.80
   2  11  -4   10.30    1.80
   2  11  -4    9.90    1.70
  -2 -11   4    8.50    1.70
  -2 -11   4   16.40    2.90
   1  11  -4   19.50    2.60
   1  11  -4   22.70    2.60
  -1 -11   4   19.10    2.80
  -1 -11   4   27.60    2.80
   0  11  -4    5.40    1.50
   0  11  -4    6.40    1.40
   0 -11   4   11.50    2.40
   0 -11   4    6.90    1.50
  -1  11  -4   23.60    2.60
  -1  11  -4   24.00    2.60
   1 -11   4   29.10    2.60
   1 -11   4   24.70    2.50
  -2  11  -4    6.70    1.50
  -2  11  -4    9.20    2.30
  -2  11  -4    8.80    1.80
   2 -11   4   12.20    2.40
  -3  11  -4   25.90    2.70
  -3  11  -4   28.20    2.60
   3 -11   4   21.60    2.60
  -4  11  -4   10.40    2.60
  -4  11  -4    5.10    1.60
   4 -11   4    5.00    1.40
  -5  11  -4   21.80    2.80
  -5  11  -4   16.90    3.20
   5 -11   4   16.00    2.60
  -6  11  -4    3.20    1.80
  -6  11  -4    2.00    1.80
   6 -11   4    2.40    1.40
  -7  11  -4    7.60    2.00
  -7  11  -4   14.60    3.80
   7 -11   4   13.60    2.90
   5  10  -4    4.10    1.60
   5  10  -4    2.50    1.50
  -5 -10   4    1.30    1.40
  -5 -10   4    3.60    1.80
   4  10  -4   -1.30    1.30
   4  10  -4    0.90    1.30
  -4 -10   4   -0.30    1.60
  -4 -10   4    0.50    1.30
   3  10  -4    0.50    1.30
   3  10  -4   -0.20    1.30
  -3 -10   4   -0.50    1.20
  -3 -10   4    0.50    1.30
   2  10  -4    0.80    1.20
   2  10  -4    0.80    1.30
  -2 -10   4   -1.70    1.30
  -2 -10   4    2.40    1.10
   1  10  -4    5.60    1.40
   1  10  -4    8.00    2.10
  -1 -10   4    6.00    1.40
  -1 -10   4    6.20    1.30
   0  10  -4    0.30    1.10
   0  10  -4    1.70    1.10
   0 -10   4    1.30    1.00
   0 -10   4    1.80    1.10
  -1  10  -4    3.30    1.10
  -1  10  -4    1.00    1.10
   1 -10   4    0.80    1.10
   1 -10   4    1.40    1.00
  -2  10  -4    6.40    1.50
  -2  10  -4    7.00    1.80
  -2  10  -4    6.40    1.30
   2 -10   4    8.20    1.90
  -3  10  -4    4.60    1.20
  -3  10  -4    2.80    1.20
  -3  10  -4    3.30    0.80
   3 -10   4    1.80    1.10
  -4  10  -4    8.60    2.10
  -4  10  -4    2.80    1.20
   4 -10   4    5.60    1.30
  -5  10  -4   15.00    2.30
  -5  10  -4   16.40    2.60
   5 -10   4   11.50    2.10
  -6  10  -4    4.60    1.50
  -6  10  -4    4.00    1.50
   6 -10   4    4.60    1.30
  -7  10  -4    0.50    1.60
  -7  10  -4    1.60    1.70
   7 -10   4    0.10    1.20
  -8  10  -4   15.20    3.20
  -8  10  -4    9.10    2.20
   8 -10   4   16.90    2.70
   6   9  -4    1.90    1.60
   6   9  -4   -1.10    1.40
  -6  -9   4    2.30    1.40
  -6  -9   4    4.20    1.80
   5   9  -4   15.30    2.40
   5   9  -4   16.60    2.60
  -5  -9   4   19.00    3.10
  -5  -9   4   12.40    2.40
   4   9  -4    0.90    1.20
   4   9  -4    0.60    1.20
  -4  -9   4    1.40    1.10
  -4  -9   4    3.40    1.50
   3   9  -4   45.60    2.60
   3   9  -4   42.00    2.50
  -3  -9   4   44.00    3.00
  -3  -9   4   45.30    2.60
   2   9  -4   -0.70    1.00
   2   9  -4    0.20    1.00
  -2  -9   4    0.30    1.10
  -2  -9   4    0.50    0.90
   1   9  -4  119.89    4.20
   1   9  -4  114.39    3.90
  -1  -9   4  114.09    3.90
  -1  -9   4  120.69    4.00
   0   9  -4    3.40    1.10
   0   9  -4    4.60    1.10
   0  -9   4    4.40    1.00
   0  -9   4    3.50    1.10
  -1   9  -4   71.09    2.90
  -1   9  -4   67.79    3.10
   1  -9   4   77.39    3.00
   1  -9   4   68.69    2.70
  -2   9  -4    8.60    2.20
  -2   9  -4   10.40    2.00
  -2   9  -4    8.10    1.20
   2  -9   4   11.20    1.60
   2  -9   4    8.40    1.50
  -3   9  -4   21.20    1.90
  -3   9  -4   24.10    2.00
  -3   9  -4   21.50    1.40
  -3   9  -4   22.00    2.00
   3  -9   4   22.10    1.90
  -4   9  -4    5.40    1.20
  -4   9  -4    3.30    0.70
  -4   9  -4    3.70    1.10
   4  -9   4    3.00    1.00
  -5   9  -4   53.29    3.40
  -5   9  -4   50.49    2.80
   5  -9   4   56.89    2.70
  -6   9  -4    2.20    1.30
  -6   9  -4    1.80    1.40
   6  -9   4    1.70    1.00
  -7   9  -4   56.29    3.50
  -7   9  -4   61.69    3.40
   7  -9   4   53.29    2.90
  -8   9  -4    0.30    1.70
  -8   9  -4    2.20    1.60
   8  -9   4    1.80    1.20
  -9   9  -4   11.10    2.10
  -9   9  -4   10.80    2.30
   9  -9   4   14.60    2.60
   7   8  -4    0.20    1.40
   7   8  -4   -2.50    1.30
  -7  -8   4    0.50    1.30
  -7  -8   4    1.30    1.70
   6   8  -4   10.60    2.30
   6   8  -4    7.60    1.60
  -6  -8   4   16.80    2.80
  -6  -8   4    8.50    2.20
   5   8  -4   10.60    2.00
   5   8  -4    8.20    2.10
  -5  -8   4    7.50    1.50
  -5  -8   4    7.60    1.30
   4   8  -4   39.60    2.50
   4   8  -4   35.50    2.30
  -4  -8   4   35.80    2.30
  -4  -8   4   37.30    2.80
   3   8  -4   12.00    1.70
   3   8  -4   15.50    1.90
  -3  -8   4   16.30    2.40
  -3  -8   4   16.50    2.20
   2   8  -4   55.29    2.40
   2   8  -4   50.19    2.50
  -2  -8   4   53.29    2.70
   1   8  -4    9.00    1.60
   1   8  -4    5.80    1.40
  -1  -8   4    7.50    1.70
  -1  -8   4    9.10    1.70
   0   8  -4   45.50    2.50
   0   8  -4   49.30    2.20
   0   8  -4   50.29    2.30
   0  -8   4   45.00    2.20
   0  -8   4   47.50    2.70
  -1   8  -4   26.60    1.80
  -1   8  -4   27.10    1.90
  -1   8  -4   26.10    2.00
   1  -8   4   27.40    1.70
   1  -8   4   29.70    2.30
  -2   8  -4   92.29    3.20
  -2   8  -4   95.39    3.20
  -2   8  -4   88.99    2.90
   2  -8   4   93.29    2.80
   2  -8   4   93.39    4.20
  -3   8  -4   27.30    1.80
  -3   8  -4   30.20    1.30
  -3   8  -4   28.30    1.70
  -3   8  -4   29.10    1.90
  -4   8  -4  157.68    4.60
  -4   8  -4  153.78    3.70
  -4   8  -4  148.59    3.80
  -4   8  -4  158.08    4.60
   4  -8   4  149.09    4.90
  -5   8  -4    9.90    1.80
  -5   8  -4    6.60    2.00
   5  -8   4   10.70    1.40
  -6   8  -4  125.49    4.30
   6  -8   4  129.69    4.00
  -7   8  -4    4.90    1.40
  -7   8  -4    6.30    1.40
   7  -8   4    3.80    1.00
  -8   8  -4   47.00    3.30
  -8   8  -4   53.99    3.20
   8  -8   4   55.29    2.70
  -9   8  -4    5.80    1.90
  -9   8  -4    6.00    1.70
   9  -8   4    7.20    1.30
 -10   8  -4   30.60    3.70
 -10   8  -4   34.20    3.60
  10  -8   4   31.30    2.70
   8   7  -4    3.00    1.60
   8   7  -4    3.20    1.60
  -8  -7   4    4.00    1.70
   7   7  -4   18.40    2.40
   7   7  -4   20.30    2.70
  -7  -7   4   21.90    3.00
  -7  -7   4   15.70    2.10
   6   7  -4    6.80    1.30
   6   7  -4    5.50    1.40
  -6  -7   4    8.50    1.60
  -6  -7   4    7.40    1.80
   5   7  -4   18.10    1.90
   5   7  -4   21.80    2.30
  -5  -7   4   20.10    2.30
  -5  -7   4   19.80    1.80
   4   7  -4   14.10    1.80
   4   7  -4   14.30    1.60
  -4  -7   4   12.90    1.90
  -4  -7   4   13.00    1.60
   3   7  -4   29.70    1.80
   3   7  -4   31.20    2.00
  -3  -7   4   29.10    2.10
  -3  -7   4   30.20    1.90
   2   7  -4   49.90    2.10
   2   7  -4   48.30    2.20
  -2  -7   4   50.19    2.40
  -2  -7   4   48.50    2.20
   1   7  -4  129.99    3.70
   1   7  -4  127.59    3.80
   1   7  -4  120.89    3.90
  -1  -7   4  128.49    3.80
  -1  -7   4  129.09    3.80
   0   7  -4   14.70    1.50
   0   7  -4   16.10    1.40
   0   7  -4   13.90    1.60
   0  -7   4   13.60    1.40
   0  -7   4   15.60    1.50
   0  -7   4   16.00    1.40
  -1   7  -4  160.68    4.30
  -1   7  -4  155.38    4.20
  -1   7  -4  157.48    4.40
   1  -7   4  159.88    4.20
   1  -7   4  160.68    4.40
   1  -7   4  146.09    4.20
  -2   7  -4   38.60    1.90
  -2   7  -4   39.20    1.90
  -2   7  -4   37.00    1.70
   2  -7   4   41.00    1.60
   2  -7   4   39.20    1.80
   2  -7   4   35.80    1.90
  -3   7  -4   17.80    1.20
  -3   7  -4   17.00    1.50
  -3   7  -4   17.80    1.50
   3  -7   4   18.20    1.40
  -4   7  -4   20.60    1.60
  -4   7  -4   22.00    1.70
  -4   7  -4   21.80    1.10
   4  -7   4   21.90    1.50
  -5   7  -4    1.50    0.90
  -5   7  -4    0.80    0.80
   5  -7   4   -0.50    0.60
  -6   7  -4    9.00    1.90
  -6   7  -4   10.40    1.80
   6  -7   4    8.50    1.40
  -7   7  -4    1.90    1.10
   7  -7   4    2.50    0.80
  -8   7  -4    9.20    2.20
  -8   7  -4    5.10    1.40
   8  -7   4    7.10    1.60
  -9   7  -4    3.90    1.50
  -9   7  -4    5.30    1.50
   9  -7   4    9.70    1.80
 -10   7  -4   -0.60    1.50
 -10   7  -4    1.40    1.70
  10  -7   4    4.60    2.20
 -11   7  -4    3.60    2.10
  11  -7   4    0.00    1.40
   9   6  -4   14.80    2.70
   9   6  -4   14.90    2.90
  -9  -6   4   23.20    3.40
   8   6  -4   12.60    2.40
   8   6  -4   10.10    2.40
  -8  -6   4    9.40    1.90
   7   6  -4   36.80    2.50
   7   6  -4   36.40    2.60
  -7  -6   4   34.30    2.80
  -7  -6   4   30.40    2.00
   6   6  -4   60.79    2.90
   6   6  -4   60.79    2.70
  -6  -6   4   59.99    3.10
  -6  -6   4   57.89    2.50
   5   6  -4  113.89    3.60
   5   6  -4  110.89    3.80
  -5  -6   4  111.79    3.90
  -5  -6   4  112.29    3.50
   4   6  -4   59.09    2.60
   4   6  -4   56.49    2.40
  -4  -6   4   60.29    2.70
  -4  -6   4   61.79    2.30
   3   6  -4  169.28    4.60
   3   6  -4  169.28    4.70
   3   6  -4  177.68    5.80
  -3  -6   4  169.18    4.80
  -3  -6   4  167.18    4.60
   2   6  -4    8.70    1.80
   2   6  -4    8.10    1.30
   2   6  -4    8.30    1.10
   2   6  -4    7.50    1.50
  -2  -6   4    7.30    1.40
  -2  -6   4    6.30    1.30
  -2  -6   4    9.00    1.10
   1   6  -4  123.19    3.50
   1   6  -4  121.79    3.40
   1   6  -4  112.19    3.40
   1   6  -4  120.69    3.80
  -1  -6   4  112.49    3.30
  -1  -6   4  119.59    3.50
  -1  -6   4  118.59    3.50
  -1  -6   4  119.29    3.80
   0   6  -4   28.20    1.60
   0   6  -4   31.80    1.80
   0   6  -4   29.60    1.60
   0   6  -4   29.10    1.50
   0  -6   4   26.70    1.40
   0  -6   4   28.20    1.50
   0  -6   4   29.70    1.50
   0  -6   4   26.30    1.70
  -1   6  -4   95.09    2.90
  -1   6  -4   98.49    3.20
  -1   6  -4   92.79    2.80
  -1   6  -4   92.19    2.70
   1  -6   4   92.99    2.90
   1  -6   4   88.59    2.90
   1  -6   4   88.59    2.70
   1  -6   4   95.29    2.70
  -2   6  -4  124.29    3.30
  -2   6  -4  131.39    3.60
  -2   6  -4  127.09    3.50
   2  -6   4  121.59    3.60
   2  -6   4  127.09    3.60
   2  -6   4  131.29    3.30
   2  -6   4  123.79    3.50
  -3   6  -4  121.09    3.40
  -3   6  -4  115.19    3.30
   3  -6   4  114.19    3.30
   3  -6   4  108.79    3.30
   3  -6   4  104.79    3.20
   3  -6   4  114.19    2.90
  -4   6  -4   71.39    2.60
  -4   6  -4   67.09    1.70
  -4   6  -4   66.89    2.40
   4  -6   4   70.69    2.40
   4  -6   4   62.39    2.40
   4  -6   4   63.99    2.40
  -5   6  -4  233.28    6.10
  -5   6  -4  227.88    6.00
   5  -6   4  229.28    5.90
  -6   6  -4   55.59    2.40
  -6   6  -4   53.19    2.50
   6  -6   4   50.59    2.10
  -7   6  -4  213.88    6.00
  -7   6  -4  220.88    6.10
   7  -6   4  213.58    5.60
  -8   6  -4   50.49    3.00
  -8   6  -4   53.79    2.80
   8  -6   4   52.39    2.20
  -9   6  -4   76.39    3.80
  -9   6  -4   83.39    3.60
   9  -6   4   78.59    2.80
 -10   6  -4   37.80    3.10
 -10   6  -4   37.90    3.20
  10  -6   4   39.20    2.20
 -11   6  -4   30.90    3.30
  11  -6   4   31.00    2.80
 -12   6  -4   23.90    3.70
  12  -6   4   16.30    3.00
   9   5  -4    9.10    2.30
   9   5  -4   13.80    2.60
  -9  -5   4   10.50    2.00
   8   5  -4    1.30    1.20
   8   5  -4    1.60    1.10
  -8  -5   4   -0.30    1.20
   7   5  -4    3.40    1.10
   7   5  -4    1.40    1.00
  -7  -5   4    2.70    1.20
  -7  -5   4    1.20    0.80
   6   5  -4    1.10    0.90
   6   5  -4   -0.10    0.80
   6   5  -4    1.30    0.90
  -6  -5   4    0.00    0.90
  -6  -5   4    1.10    0.70
   5   5  -4    6.80    1.40
   5   5  -4    9.40    1.40
   5   5  -4    6.20    1.30
  -5  -5   4    6.90    1.10
  -5  -5   4    6.60    1.50
   4   5  -4    0.20    0.60
   4   5  -4    0.20    0.60
   4   5  -4    0.50    0.70
  -4  -5   4    0.40    0.50
  -4  -5   4    0.00    0.80
   3   5  -4   32.30    1.60
   3   5  -4   33.20    1.60
   3   5  -4   34.50    2.10
   3   5  -4   32.40    1.90
  -3  -5   4   32.40    1.50
  -3  -5   4   34.80    1.80
   2   5  -4    1.60    0.60
   2   5  -4    1.70    0.60
   2   5  -4    2.50    0.80
   2   5  -4    2.20    0.60
  -2  -5   4    2.20    0.70
  -2  -5   4    3.40    0.70
  -2  -5   4    2.30    0.60
  -2  -5   4    3.10    0.70
   1   5  -4   18.90    1.20
   1   5  -4   21.60    1.20
   1   5  -4   20.80    1.30
   1   5  -4   20.00    1.40
  -1  -5   4   21.70    1.30
  -1  -5   4   16.80    1.30
  -1  -5   4   21.40    1.30
  -1  -5   4   20.80    1.20
   0   5  -4   49.99    1.80
   0   5  -4   49.30    1.80
   0   5  -4   52.59    1.80
   0   5  -4   52.39    1.90
   0  -5   4   50.99    1.90
   0  -5   4   48.10    1.90
   0  -5   4   51.99    1.80
   0  -5   4   51.89    1.80
  -1   5  -4   27.40    1.30
  -1   5  -4   26.90    1.30
  -1   5  -4   29.10    1.50
  -1   5  -4   27.40    1.30
   1  -5   4   28.70    1.30
   1  -5   4   28.70    1.50
   1  -5   4   28.40    1.40
   1  -5   4   28.60    1.30
  -2   5  -4  123.19    3.40
  -2   5  -4  123.09    3.30
  -2   5  -4  113.39    3.30
  -2   5  -4  119.19    3.00
   2  -5   4  121.49    3.00
   2  -5   4  120.79    3.20
   2  -5   4  120.39    3.30
   2  -5   4  119.29    3.40
  -3   5  -4  103.39    3.00
  -3   5  -4  100.59    2.90
  -3   5  -4   99.19    2.90
  -3   5  -4  100.49    2.50
   3  -5   4  101.19    2.80
   3  -5   4  103.39    3.00
   3  -5   4  102.99    2.50
   3  -5   4   95.59    2.90
  -4   5  -4    8.70    1.10
  -4   5  -4    7.00    1.00
  -4   5  -4    7.80    1.10
   4  -5   4    7.30    1.00
   4  -5   4    8.70    1.10
   4  -5   4    8.00    1.10
  -5   5  -4   22.50    1.60
  -5   5  -4   22.70    1.50
  -5   5  -4   21.80    1.40
   5  -5   4   21.00    1.30
   5  -5   4   20.60    1.50
   5  -5   4   19.50    1.50
  -6   5  -4    7.90    1.30
  -6   5  -4    6.70    1.40
  -6   5  -4    7.40    1.20
   6  -5   4    7.70    1.00
  -7   5  -4   17.30    1.70
  -7   5  -4   17.00    1.80
  -7   5  -4   16.10    1.50
   7  -5   4   16.30    1.30
  -8   5  -4   36.70    2.10
  -8   5  -4   45.10    2.40
  -8   5  -4   44.50    2.80
   8  -5   4   45.40    1.90
  -9   5  -4    7.00    1.70
  -9   5  -4    5.10    1.20
  -9   5  -4    5.60    1.40
   9  -5   4    3.60    0.80
 -10   5  -4   15.80    2.70
 -10   5  -4   17.80    2.50
  10  -5   4   19.90    2.20
  10  -5   4   19.90    1.60
 -11   5  -4    5.00    1.60
  11  -5   4    5.50    1.40
  11  -5   4    2.90    1.20
 -12   5  -4    2.30    1.90
  12  -5   4    2.90    1.60
  10   4  -4    0.80    1.40
  10   4  -4    2.30    1.50
 -10  -4   4    1.60    1.80
   9   4  -4   21.80    2.40
   9   4  -4   27.00    2.50
  -9  -4   4   28.00    3.10
   8   4  -4    0.70    1.00
   8   4  -4   -1.70    0.90
  -8  -4   4    0.70    1.20
   7   4  -4   70.09    2.80
   7   4  -4   69.09    2.90
   7   4  -4   73.79    2.50
  -7  -4   4   66.99    2.30
  -7  -4   4   69.39    3.10
   6   4  -4    0.00    0.70
   6   4  -4    0.00    0.70
   6   4  -4   -1.00    0.60
  -6  -4   4   -0.80    0.80
  -6  -4   4   -0.30    0.50
   5   4  -4  121.69    3.30
   5   4  -4  119.89    3.50
   5   4  -4  121.39    3.70
  -5  -4   4  120.09    3.30
  -5  -4   4  121.59    3.90
   4   4  -4    2.10    1.00
   4   4  -4    2.60    0.60
   4   4  -4    1.70    0.60
   4   4  -4    2.80    0.70
  -4  -4   4    1.60    0.70
  -4  -4   4    2.60    0.60
   3   4  -4  136.39    3.60
   3   4  -4  144.39    3.90
   3   4  -4  139.79    3.70
   3   4  -4  139.69    4.00
   3   4  -4  132.39    3.80
  -3  -4   4  139.79    3.90
  -3  -4   4  142.39    3.70
  -3  -4   4  131.39    3.80
   2   4  -4    9.90    1.20
   2   4  -4   11.10    1.10
   2   4  -4   10.50    0.90
   2   4  -4   10.10    0.90
   2   4  -4   11.30    1.20
  -2  -4   4   10.50    1.10
  -2  -4   4   10.90    1.10
  -2  -4   4   11.90    0.90
   1   4  -4  431.66    9.90
   1   4  -4  427.76    9.80
   1   4  -4  441.46    9.70
   1   4  -4  436.76   10.00
  -1  -4   4  419.76    9.90
  -1  -4   4  433.16    9.90
  -1  -4   4  433.66    9.90
  -1  -4   4  445.26    9.70
   0   4  -4   47.50    1.70
   0   4  -4   49.30    1.80
   0   4  -4   49.10    1.60
   0   4  -4   49.90    1.70
   0  -4   4   49.40    1.80
   0  -4   4   48.40    1.60
   0  -4   4   50.29    1.70
   0  -4   4   50.49    1.70
  -1   4  -4 1844.92   39.20
  -1   4  -4 1829.32   39.30
  -1   4  -4 1813.12   39.50
  -1   4  -4 1812.42   39.40
   1  -4   4 1859.31   39.30
   1  -4   4 1864.91   39.20
   1  -4   4 1805.82   39.50
   1  -4   4 1837.62   39.50
  -2   4  -4  486.75   10.40
  -2   4  -4  480.15   10.70
  -2   4  -4  479.15   10.80
  -2   4  -4  462.75   10.80
   2  -4   4  474.25   10.80
   2  -4   4  459.45   10.70
   2  -4   4  484.15   10.60
   2  -4   4  483.75   10.80
  -3   4  -4 1736.03   36.60
  -3   4  -4 1709.93   37.10
  -3   4  -4 1691.53   37.00
  -3   4  -4 1715.13   37.20
   3  -4   4 1728.33   37.10
   3  -4   4 1655.13   37.00
   3  -4   4 1740.43   36.60
   3  -4   4 1781.12   36.90
  -4   4  -4   86.89    2.60
  -4   4  -4   84.29    2.70
  -4   4  -4   83.49    2.50
   4  -4   4   83.59    2.50
   4  -4   4   84.49    2.60
   4  -4   4   86.59    2.50
  -5   4  -4  263.17    6.40
  -5   4  -4  260.37    6.30
  -5   4  -4  267.67    6.60
   5  -4   4  257.97    6.30
   5  -4   4  266.97    6.30
   5  -4   4  257.47    6.40
  -6   4  -4   17.60    1.40
  -6   4  -4   16.90    1.20
  -6   4  -4   18.70    1.50
   6  -4   4   19.00    1.40
   6  -4   4   17.60    1.40
   6  -4   4   17.40    1.10
  -7   4  -4    5.40    1.00
  -7   4  -4    4.90    0.80
  -7   4  -4    4.40    0.90
   7  -4   4    5.10    0.90
  -8   4  -4   -0.50    0.80
  -8   4  -4    0.00    0.90
  -8   4  -4    1.80    0.70
   8  -4   4    0.20    0.50
  -9   4  -4   -0.40    1.00
  -9   4  -4    1.80    0.80
  -9   4  -4    3.00    1.20
   9  -4   4    1.60    0.60
 -10   4  -4   10.30    2.20
  10  -4   4    9.00    1.80
  10  -4   4    9.70    1.30
 -11   4  -4    6.70    1.70
  11  -4   4   14.40    2.30
  11  -4   4    9.50    1.50
 -12   4  -4    1.40    1.80
  12  -4   4    0.40    1.30
  10   3  -4    0.60    1.30
  10   3  -4    1.40    1.50
 -10  -3   4    4.00    1.80
   9   3  -4   17.90    2.30
   9   3  -4   15.00    2.10
  -9  -3   4   24.10    2.70
   8   3  -4   15.30    1.90
   8   3  -4   18.40    1.90
  -8  -3   4   15.40    2.30
   7   3  -4  102.59    2.80
   7   3  -4  107.89    3.50
   7   3  -4  102.49    3.40
  -7  -3   4  102.49    3.70
  -7  -3   4   98.89    2.70
   6   3  -4  152.78    3.90
   6   3  -4  152.78    4.40
   6   3  -4  154.08    4.30
  -6  -3   4  157.98    4.60
  -6  -3   4  156.28    3.90
   5   3  -4   41.00    1.60
   5   3  -4   45.30    1.80
   5   3  -4   41.50    2.30
   5   3  -4   42.90    2.00
  -5  -3   4   43.40    2.10
  -5  -3   4   43.70    1.50
   4   3  -4  294.47    7.10
   4   3  -4  287.97    7.10
   4   3  -4  275.27    7.00
   4   3  -4  291.87    6.80
   4   3  -4  288.37    6.70
  -4  -3   4  294.27    7.10
  -4  -3   4  294.27    6.70
  -4  -3   4  286.27    7.20
   3   3  -4   11.30    1.10
   3   3  -4    9.90    0.90
   3   3  -4   10.30    0.90
   3   3  -4    9.50    1.10
   3   3  -4    9.70    1.20
  -3  -3   4   10.00    1.10
  -3  -3   4    8.50    1.10
  -3  -3   4   10.00    0.80
   2   3  -4   54.09    1.90
   2   3  -4   54.79    1.90
   2   3  -4   53.89    1.70
   2   3  -4   52.19    1.70
   2   3  -4   51.59    1.80
  -2  -3   4   53.59    1.90
  -2  -3   4   52.79    1.70
  -2  -3   4   53.49    1.90
   1   3  -4  113.09    3.00
   1   3  -4  112.89    3.10
   1   3  -4  114.59    3.00
   1   3  -4  115.49    2.90
  -1  -3   4  108.29    3.10
  -1  -3   4  115.99    2.90
  -1  -3   4  113.49    3.00
  -1  -3   4  112.59    3.00
   0   3  -4   47.50    1.70
   0   3  -4   46.30    1.50
   0   3  -4   46.90    1.40
   0   3  -4   47.60    1.50
   0  -3   4   46.70    1.50
   0  -3   4   48.00    1.40
   0  -3   4   46.50    1.60
  -1   3  -4   42.20    1.40
  -1   3  -4   40.80    1.30
  -1   3  -4   39.50    1.50
   1  -3   4   39.70    1.40
   1  -3   4   42.20    1.30
   1  -3   4   41.00    1.50
   1  -3   4   40.40    1.40
  -2   3  -4 1015.90   22.10
  -2   3  -4 1009.00   22.10
  -2   3  -4 1022.90   21.70
  -2   3  -4 1007.10   21.90
   2  -3   4 1023.80   21.90
   2  -3   4 1021.70   21.80
   2  -3   4 1019.90   22.10
   2  -3   4  999.10   22.00
  -3   3  -4    3.10    0.80
  -3   3  -4    3.90    0.70
  -3   3  -4    4.60    0.70
   3  -3   4    4.90    0.70
   3  -3   4    4.00    0.70
   3  -3   4    4.20    0.40
   3  -3   4    4.50    0.70
  -4   3  -4  920.41   20.20
  -4   3  -4  949.40   20.40
  -4   3  -4  924.41   20.20
   4  -3   4  922.81   20.10
   4  -3   4  924.71   20.20
   4  -3   4  905.01   20.20
  -5   3  -4   82.89    2.50
  -5   3  -4   82.39    2.70
  -5   3  -4   82.79    2.40
   5  -3   4   82.29    2.50
   5  -3   4   83.69    2.40
   5  -3   4   82.79    2.50
  -6   3  -4  224.38    5.80
  -6   3  -4  231.08    5.50
  -6   3  -4  234.48    6.00
   6  -3   4  234.38    5.50
   6  -3   4  226.28    5.70
   6  -3   4  222.38    5.80
  -7   3  -4  177.68    4.80
  -7   3  -4  170.08    4.40
  -7   3  -4  175.68    4.90
   7  -3   4  174.58    4.30
   7  -3   4  161.88    4.60
  -8   3  -4  142.59    4.30
  -8   3  -4  138.59    3.70
  -8   3  -4  140.99    4.40
   8  -3   4  139.69    3.70
  -9   3  -4   41.50    2.40
  -9   3  -4   39.60    3.00
  -9   3  -4   35.40    1.80
   9  -3   4   38.40    1.60
 -10   3  -4  124.79    4.50
  10  -3   4  126.69    3.40
  10  -3   4  128.59    4.20
 -11   3  -4    9.20    2.40
  11  -3   4    9.10    2.00
  11  -3   4   10.00    1.20
 -12   3  -4   44.70    3.50
  12  -3   4   46.50    3.00
 -13   3  -4    0.50    2.00
  13  -3   4    3.20    1.60
  11   2  -4   19.40    3.00
 -11  -2   4   18.20    3.60
  10   2  -4    9.00    1.60
  10   2  -4   15.60    2.50
 -10  -2   4   18.70    2.90
   9   2  -4    7.50    1.90
   9   2  -4    9.90    2.10
  -9  -2   4   10.50    2.40
  -9  -2   4   13.10    2.40
   8   2  -4    7.90    1.70
  -8  -2   4    8.40    1.90
  -8  -2   4    9.00    2.00
   7   2  -4    1.80    0.80
  -7  -2   4    0.80    1.00
  -7  -2   4    1.40    0.50
  -7  -2   4    0.70    0.90
   6   2  -4   18.70    1.00
   6   2  -4   17.50    1.50
   6   2  -4   16.00    1.30
  -6  -2   4   16.90    1.60
  -6  -2   4   16.40    1.60
  -6  -2   4   17.10    1.00
   5   2  -4   14.50    1.30
   5   2  -4   17.00    1.70
   5   2  -4   15.70    1.20
   5   2  -4   14.30    0.90
  -5  -2   4   14.90    0.90
  -5  -2   4   14.30    1.40
   4   2  -4  184.38    4.80
   4   2  -4  186.18    4.40
   4   2  -4  176.38    4.70
   4   2  -4  183.98    4.80
   4   2  -4  189.98    4.60
  -4  -2   4  186.98    4.80
  -4  -2   4  187.68    4.40
   3   2  -4  176.78    4.30
   3   2  -4  175.78    4.20
   3   2  -4  180.68    4.50
   3   2  -4  177.18    4.50
   3   2  -4  177.58    4.50
  -3  -2   4  176.78    4.50
  -3  -2   4  178.38    4.30
  -3  -2   4  175.58    4.50
   2   2  -4  258.67    5.90
   2   2  -4  260.17    6.00
   2   2  -4  258.57    6.20
   2   2  -4  251.87    6.10
   2   2  -4  253.57    5.90
  -2  -2   4  260.67    6.20
  -2  -2   4  261.47    6.00
  -2  -2   4  259.17    6.10
   1   2  -4  187.58    4.30
   1   2  -4  184.38    4.30
   1   2  -4  168.48    4.30
   1   2  -4  178.88    4.30
   1   2  -4  178.38    4.40
  -1  -2   4  181.78    4.30
  -1  -2   4  175.98    4.40
  -1  -2   4  182.48    4.40
   0   2  -4    7.10    0.60
   0   2  -4    6.60    0.50
   0   2  -4    6.50    0.70
   0   2  -4    6.10    0.60
   0  -2   4    7.10    0.60
   0  -2   4    6.80    0.70
   0  -2   4    7.30    0.50
   0  -2   4    6.20    0.70
  -1   2  -4   26.20    0.90
  -1   2  -4   25.70    1.00
  -1   2  -4   23.70    1.00
  -1   2  -4   24.50    0.90
   1  -2   4   26.00    0.80
   1  -2   4   23.60    1.00
   1  -2   4   25.40    1.10
  -2   2  -4  107.69    2.80
  -2   2  -4  110.89    2.50
  -2   2  -4  103.89    2.60
  -2   2  -4  105.79    2.80
   2  -2   4  111.19    2.60
   2  -2   4  108.19    2.50
   2  -2   4  101.19    2.80
  -3   2  -4  168.58    4.00
  -3   2  -4  164.98    3.90
  -3   2  -4  164.78    4.10
   3  -2   4  164.98    3.60
   3  -2   4  161.88    4.00
   3  -2   4  162.78    4.00
  -4   2  -4  142.29    3.70
  -4   2  -4  136.69    3.50
  -4   2  -4  138.19    3.50
   4  -2   4  136.59    3.40
   4  -2   4  131.79    3.50
   4  -2   4  137.59    3.50
  -5   2  -4  249.08    6.20
  -5   2  -4  248.78    5.80
  -5   2  -4  247.38    6.00
   5  -2   4  254.97    5.90
   5  -2   4  242.38    6.00
   5  -2   4  246.08    5.80
  -6   2  -4   42.00    1.90
  -6   2  -4   42.10    1.70
  -6   2  -4   40.60    1.50
   6  -2   4   42.20    1.50
   6  -2   4   41.70    1.70
   6  -2   4   41.00    1.80
  -7   2  -4    3.60    0.80
  -7   2  -4    4.60    1.10
  -7   2  -4    4.20    0.80
   7  -2   4    3.30    0.70
   7  -2   4    2.80    1.00
   7  -2   4    3.80    0.90
  -8   2  -4   74.09    2.80
  -8   2  -4   74.79    3.00
  -8   2  -4   70.89    2.30
   8  -2   4   74.29    2.20
  -9   2  -4   36.80    2.30
  -9   2  -4   35.10    1.40
  -9   2  -4   37.30    1.60
   9  -2   4   36.40    1.30
   9  -2   4   35.90    2.40
   9  -2   4   39.70    1.50
 -10   2  -4    4.20    1.30
 -10   2  -4    3.00    0.70
  10  -2   4    4.20    1.00
  10  -2   4    6.70    1.70
  10  -2   4    3.10    0.70
  10  -2   4    3.10    0.60
 -11   2  -4    3.40    1.40
  11  -2   4    1.50    0.60
  11  -2   4    1.70    1.00
 -12   2  -4   -0.50    1.60
  12  -2   4    1.50    1.30
 -13   2  -4    7.10    2.10
  13  -2   4    6.00    1.70
  11   1  -4    9.20    1.80
 -11  -1   4    9.80    2.20
 -11  -1   4   17.50    3.60
  10   1  -4    1.80    1.20
 -10  -1   4    2.20    1.50
 -10  -1   4    4.50    1.70
   9   1  -4   38.70    2.50
  -9  -1   4   43.60    2.90
  -9  -1   4   41.40    2.90
   8   1  -4    0.20    0.80
  -8  -1   4    1.30    1.00
  -8  -1   4    0.40    2.00
   7   1  -4  178.38    5.10
  -7  -1   4  184.08    5.20
  -7  -1   4  186.08    5.30
   6   1  -4    3.60    0.80
   6   1  -4    2.70    1.00
  -6  -1   4    2.60    0.80
  -6  -1   4    1.70    0.70
  -6  -1   4    3.90    0.60
   5   1  -4  417.96    9.60
   5   1  -4  405.36    9.60
   5   1  -4  412.86    9.10
   5   1  -4  413.06    9.70
  -5  -1   4  424.76    9.70
  -5  -1   4  387.76    9.60
  -5  -1   4  424.56    9.70
  -5  -1   4  403.16    9.20
   4   1  -4   51.19    1.60
   4   1  -4   51.99    1.90
   4   1  -4   48.80    1.90
   4   1  -4   50.69    1.90
  -4  -1   4   51.09    1.90
  -4  -1   4   51.69    1.50
  -4  -1   4   48.80    1.90
  -4  -1   4   48.30    1.90
   3   1  -4  676.83   14.60
   3   1  -4  683.23   14.90
   3   1  -4  658.73   14.90
   3   1  -4  661.33   14.80
  -3  -1   4  682.03   14.80
  -3  -1   4  666.43   14.60
  -3  -1   4  668.13   14.90
  -3  -1   4  677.33   15.00
   2   1  -4  268.47    6.10
   2   1  -4  266.47    6.30
   2   1  -4  276.87    6.20
   2   1  -4  272.17    6.00
   2   1  -4  242.48    6.30
  -2  -1   4  267.27    6.20
  -2  -1   4  267.97    6.30
  -2  -1   4  269.57    6.10
   1   1  -4  722.13   15.60
   1   1  -4  725.33   15.50
   1   1  -4  692.93   15.70
   1   1  -4  711.53   15.40
   1   1  -4  718.13   15.60
  -1  -1   4  714.73   15.60
  -1  -1   4  716.53   15.60
  -1  -1   4  719.43   15.70
   0   1  -4  441.26   10.10
   0   1  -4  458.35   10.00
   0   1  -4  456.75    9.80
   0   1  -4  459.25   10.10
   0  -1   4  453.85   10.00
   0  -1   4  447.96   10.10
   0  -1   4  463.75   10.10
  -1   1  -4  594.74   12.60
  -1   1  -4  573.34   12.80
  -1   1  -4  574.74   12.80
  -1   1  -4  579.44   12.50
   1  -1   4  588.44   12.60
   1  -1   4  584.04   12.80
   1  -1   4  571.04   12.80
   1  -1   4  593.64   12.50
  -2   1  -4  269.77    6.20
  -2   1  -4  272.17    6.00
  -2   1  -4  276.57    6.30
  -2   1  -4  267.87    6.00
   2  -1   4  269.97    6.20
   2  -1   4  277.17    6.00
   2  -1   4  275.57    6.00
   2  -1   4  273.37    6.20
  -3   1  -4 1183.18   25.40
  -3   1  -4 1178.48   25.00
  -3   1  -4 1170.98   25.20
  -3   1  -4 1184.88   25.30
   3  -1   4 1179.48   25.00
   3  -1   4 1138.89   25.30
   3  -1   4 1184.18   25.10
  -4   1  -4  344.27    8.00
  -4   1  -4  341.47    7.80
  -4   1  -4  342.97    7.80
   4  -1   4  350.26    7.80
   4  -1   4  347.27    7.70
   4  -1   4  339.97    7.90
  -5   1  -4  802.42   17.90
  -5   1  -4  794.52   17.60
  -5   1  -4  805.82   17.50
   5  -1   4  796.42   17.70
   5  -1   4  804.42   17.50
   5  -1   4  816.42   17.60
  -6   1  -4  106.69    3.30
  -6   1  -4  106.19    2.80
  -6   1  -4  107.29    3.10
   6  -1   4  104.19    2.80
   6  -1   4  106.69    2.50
   6  -1   4  107.59    3.00
   6  -1   4  105.39    2.50
  -7   1  -4  222.78    5.70
  -7   1  -4  220.58    5.80
  -7   1  -4  219.48    4.90
  -7   1  -4  214.48    5.20
   7  -1   4  213.98    5.50
   7  -1   4  206.28    5.70
   7  -1   4  219.28    4.90
   7  -1   4  224.68    5.20
  -8   1  -4    3.30    0.80
  -8   1  -4    2.10    0.80
  -8   1  -4    1.90    0.50
  -8   1  -4    2.20    0.80
   8  -1   4    1.70    0.50
   8  -1   4    3.20    0.70
  -9   1  -4  134.39    3.50
  -9   1  -4  143.39    4.40
   9  -1   4  140.09    3.50
   9  -1   4  139.29    3.80
   9  -1   4  148.59    4.20
   9  -1   4  145.59    3.60
 -10   1  -4    3.20    0.70
 -10   1  -4    3.70    1.20
  10  -1   4    2.60    0.60
  10  -1   4    0.90    0.90
  10  -1   4    4.10    0.80
  10  -1   4    3.30    1.00
 -11   1  -4  123.19    3.50
 -11   1  -4  131.69    4.70
  11  -1   4  124.79    3.20
  11  -1   4  128.79    4.30
 -12   1  -4    1.20    1.60
  12  -1   4    1.40    1.20
 -13   1  -4   29.00    3.70
  13  -1   4   33.10    3.30
  11   0  -4   -0.70    1.40
 -11   0   4   -1.30    1.70
 -11   0   4    2.40    1.90
  10   0  -4    1.60    1.10
 -10   0   4   -0.90    1.40
 -10   0   4    1.00    1.40
   9   0  -4    0.50    0.90
  -9   0   4    0.00    1.30
  -9   0   4   -0.60    1.10
   8   0  -4    0.90    0.80
  -8   0   4    0.20    1.10
  -8   0   4    1.30    1.00
   7   0  -4    0.10    0.60
  -7   0   4   -0.40    0.80
  -7   0   4   -0.40    0.70
   6   0  -4    1.60    0.90
   6   0  -4    1.30    0.60
  -6   0   4    1.50    0.80
  -6   0   4    2.20    0.80
   5   0  -4    0.40    0.60
   5   0  -4    0.30    0.70
   5   0  -4   -0.60    0.50
  -5   0   4    0.00    0.40
  -5   0   4    0.90    0.60
  -5   0   4   -0.90    0.50
  -5   0   4    0.50    0.60
  -5   0   4    0.20    0.30
   4   0  -4   32.10    1.40
   4   0  -4   33.70    1.10
   4   0  -4   32.00    1.50
   4   0  -4   32.90    1.50
  -4   0   4   33.50    1.50
  -4   0   4   33.70    1.50
  -4   0   4   32.80    1.50
   3   0  -4    0.50    0.40
   3   0  -4    0.40    0.40
   3   0  -4    0.90    0.40
   3   0  -4    0.10    0.30
  -3   0   4    0.00    0.30
  -3   0   4    0.70    0.40
  -3   0   4    0.00    0.40
  -3   0   4    0.50    0.40
   2   0  -4  107.29    2.90
   2   0  -4  111.79    2.90
   2   0  -4  109.39    2.70
  -2   0   4  108.49    2.80
  -2   0   4  110.49    2.90
  -2   0   4  106.69    2.90
  -2   0   4  107.59    2.70
   1   0  -4   -0.20    0.30
   1   0  -4   -0.40    0.20
   1   0  -4    0.10    0.30
   1   0  -4   -0.50    0.20
  -1   0   4   -0.40    0.30
  -1   0   4   -0.20    0.20
  -1   0   4   -0.30    0.30
  -1   0   4   -0.50    0.20
   0   0  -4    7.80    0.60
   0   0  -4    7.20    0.60
   0   0  -4    7.50    0.50
   0   0   4    7.50    0.60
   0   0   4    7.00    0.60
   0   0   4    7.90    0.50
  -1   0  -4    2.30    0.40
  -1   0  -4    2.30    0.40
  -1   0  -4    1.50    0.50
   1   0   4    1.90    0.40
   1   0   4    2.00    0.50
   1   0   4    1.90    0.40
  -2   0  -4    0.50    0.30
  -2   0  -4    1.20    0.30
  -2   0  -4    0.70    0.20
  -2   0  -4    0.30    0.20
   2   0   4    0.70    0.20
   2   0   4    0.40    0.30
   2   0   4    0.40    0.20
   2   0   4    0.50    0.20
  -3   0  -4    0.00    0.30
  -3   0  -4   -0.10    0.30
  -3   0  -4    0.30    0.20
  -3   0  -4    0.00    0.20
   3   0   4    0.50    0.20
   3   0   4   -0.10    0.20
   3   0   4    0.10    0.20
   3   0   4    0.20    0.20
  -4   0  -4  263.57    6.20
  -4   0  -4  254.07    6.00
  -4   0  -4  263.57    6.00
   4   0   4  263.57    5.70
   4   0   4  259.57    6.00
   4   0   4  262.97    5.80
   4   0   4  259.57    6.10
  -5   0  -4    0.80    0.40
  -5   0  -4    0.50    0.30
  -5   0  -4    0.50    0.50
   5   0   4    1.40    0.50
   5   0   4    0.90    0.30
   5   0   4    1.20    0.30
   5   0   4    1.00    0.30
   5   0   4    0.70    0.50
  -6   0  -4  299.87    6.90
  -6   0  -4  296.67    6.80
  -6   0  -4  302.97    7.20
  -6   0  -4  300.27    7.40
   6   0   4  306.47    6.90
   6   0   4  303.17    6.80
   6   0   4  296.97    7.30
   6   0   4  307.77    7.20
  -7   0  -4    0.70    0.40
  -7   0  -4    0.70    0.60
  -7   0  -4    1.20    0.70
   7   0   4    1.30    0.40
   7   0   4    1.10    0.50
   7   0   4    1.30    0.70
   7   0   4    1.60    0.60
   7   0   4   -0.30    0.70
  -8   0  -4   26.60    1.70
  -8   0  -4   25.70    1.20
   8   0   4   25.70    1.40
   8   0   4   31.00    2.60
   8   0   4   24.10    1.30
   8   0   4   25.10    1.10
  -9   0  -4   -0.20    0.80
  -9   0  -4    0.60    0.60
   9   0   4   -1.20    0.70
   9   0   4   -0.20    0.70
   9   0   4    0.10    0.40
   9   0   4   -0.20    0.60
 -10   0  -4    3.40    1.10
 -10   0  -4    2.40    0.80
  10   0   4    2.30    0.80
  10   0   4    3.20    0.90
  10   0   4    3.50    0.90
  10   0   4    1.90    0.80
 -11   0  -4    0.50    0.90
 -11   0  -4   -2.40    1.30
  11   0   4   -0.60    0.50
  11   0   4    0.60    0.90
 -12   0  -4   24.10    2.10
 -12   0  -4   24.40    3.10
  12   0   4   25.00    2.60
 -13   0  -4    0.30    1.80
  13   0   4   -1.50    1.40
  11  -1  -4   15.60    2.70
 -11   1   4   14.40    3.50
 -11   1   4   14.70    3.10
  10  -1  -4   19.00    2.30
 -10   1   4   16.10    2.60
 -10   1   4   21.00    3.00
   9  -1  -4   80.89    3.20
  -9   1   4   82.69    3.70
  -9   1   4   75.89    3.30
   8  -1  -4   28.90    1.90
  -8   1   4   31.70    2.40
  -8   1   4   29.40    3.20
   7  -1  -4  256.57    6.60
  -7   1   4  260.97    6.70
  -7   1   4  264.67    6.80
   6  -1  -4   34.20    2.00
   6  -1  -4   41.10    1.80
  -6   1   4   42.30    2.00
  -6   1   4   40.80    2.00
   5  -1  -4  368.16    8.60
   5  -1  -4  357.86    8.60
   5  -1  -4  374.36    8.60
  -5   1   4  375.66    8.10
  -5   1   4  375.06    8.70
  -5   1   4  374.06    8.70
  -5   1   4  364.76    8.10
  -5   1   4  362.56    8.60
   4  -1  -4   22.50    1.20
   4  -1  -4   23.80    1.20
   4  -1  -4   23.00    1.30
  -4   1   4   22.90    1.20
  -4   1   4   23.20    1.20
  -4   1   4   23.00    1.00
  -4   1   4   23.70    0.90
  -4   1   4   23.80    1.20
   3  -1  -4  480.45   11.00
   3  -1  -4  492.35   11.00
   3  -1  -4  496.65   11.00
  -3   1   4  488.45   10.90
  -3   1   4  499.35   11.10
  -3   1   4  497.25   11.00
  -3   1   4  499.75   11.00
   2  -1  -4   65.49    1.80
   2  -1  -4   67.49    1.90
  -2   1   4   64.99    1.90
  -2   1   4   63.59    1.90
  -2   1   4   65.49    1.80
  -2   1   4   64.39    1.80
  -2   1   4   65.59    1.90
   1  -1  -4  575.84   13.00
   1  -1  -4  600.74   12.80
   1  -1  -4  595.74   13.00
  -1   1   4  591.94   13.10
  -1   1   4  606.64   12.80
  -1   1   4  596.94   13.00
   0  -1  -4  240.58    5.50
   0  -1  -4  243.58    5.50
   0   1   4  243.18    5.40
   0   1   4  232.68    5.50
   0   1   4  237.28    5.50
  -1  -1  -4  180.78    4.20
  -1  -1  -4  180.48    4.30
  -1  -1  -4  184.48    4.20
   1   1   4  180.98    4.30
   1   1   4  183.38    4.20
  -2  -1  -4  315.97    7.20
  -2  -1  -4  320.87    7.00
  -2  -1  -4  322.47    6.90
   2   1   4  322.27    7.10
   2   1   4  308.57    7.20
   2   1   4  325.67    6.90
   2   1   4  319.27    7.10
  -3  -1  -4  480.75   10.40
  -3  -1  -4  478.15   10.50
  -3  -1  -4  480.65   10.60
  -3  -1  -4  483.75   10.70
   3   1   4  475.75   10.60
   3   1   4  485.95   10.40
   3   1   4  488.15   10.50
   3   1   4  472.85   10.60
  -4  -1  -4  368.36    8.40
  -4  -1  -4  365.56    8.20
   4   1   4  357.06    8.00
   4   1   4  350.16    8.40
   4   1   4  361.56    8.30
   4   1   4  371.86    8.10
   4   1   4  368.26    8.30
   4   1   4  364.16    8.20
  -5  -1  -4  601.44   13.40
  -5  -1  -4  597.24   13.30
   5   1   4  606.34   13.20
   5   1   4  607.04   13.30
   5   1   4  583.14   13.10
   5   1   4  573.14   13.30
   5   1   4  603.44   13.40
   5   1   4  603.84   13.00
  -6  -1  -4  144.59    3.60
  -6  -1  -4  146.19    3.90
  -6  -1  -4  145.59    4.10
   6   1   4  145.99    3.60
   6   1   4  145.49    3.70
   6   1   4  144.99    3.60
   6   1   4  143.09    4.00
   6   1   4  148.59    3.90
  -7  -1  -4  314.47    7.30
  -7  -1  -4  315.67    7.70
   7   1   4  316.87    7.60
   7   1   4  317.77    7.20
   7   1   4  319.57    7.40
   7   1   4  316.57    7.80
   7   1   4  318.87    7.70
   7   1   4  323.27    7.30
  -8  -1  -4   -0.10    0.70
  -8  -1  -4    0.20    0.50
   8   1   4    0.20    0.40
   8   1   4    0.20    0.60
   8   1   4    0.30    0.60
   8   1   4    0.20    0.60
  -9  -1  -4  127.89    4.10
  -9  -1  -4  125.09    3.50
   9   1   4  125.99    3.40
   9   1   4  131.09    3.90
   9   1   4  125.59    3.20
   9   1   4  121.39    3.50
 -10  -1  -4   23.50    1.70
 -10  -1  -4   27.30    2.30
  10   1   4   21.80    1.90
  10   1   4   26.50    1.20
  10   1   4   24.60    1.50
  10   1   4   26.50    2.00
 -11  -1  -4   45.40    3.00
 -11  -1  -4   44.00    2.30
  11   1   4   44.20    2.60
 -12  -1  -4    0.00    1.50
 -12  -1  -4   -0.20    1.20
  12   1   4   -0.10    1.10
 -13  -1  -4   12.60    3.20
  13   1   4    8.70    1.70
  11  -2  -4    1.90    1.40
 -11   2   4   -1.50    1.90
 -11   2   4   -0.20    1.60
  10  -2  -4    2.90    1.30
 -10   2   4    6.10    1.70
 -10   2   4    0.50    1.30
   9  -2  -4   18.10    2.00
  -9   2   4   16.60    2.10
  -9   2   4   15.90    2.30
  -8   2   4   19.60    2.00
  -8   2   4   20.00    2.10
   7  -2  -4   29.40    1.70
  -7   2   4   28.60    2.00
  -7   2   4   30.60    1.90
   6  -2  -4   29.30    1.50
   6  -2  -4   25.00    1.80
  -6   2   4   25.50    1.70
  -6   2   4   27.30    1.70
  -6   2   4   25.30    1.60
   5  -2  -4  118.09    3.40
   5  -2  -4  118.59    3.50
   5  -2  -4  129.69    3.40
  -5   2   4  127.29    3.00
  -5   2   4  127.19    3.50
  -5   2   4  128.09    3.60
  -5   2   4  120.29    3.40
  -5   2   4  125.69    3.00
   4  -2  -4   31.30    1.30
   4  -2  -4   29.70    1.40
  -4   2   4   29.10    1.10
  -4   2   4   29.40    1.40
  -4   2   4   29.00    1.30
  -4   2   4   29.10    1.30
   3  -2  -4  648.64   14.30
   3  -2  -4  648.44   14.50
   3  -2  -4  665.43   14.40
  -3   2   4  661.83   14.40
  -3   2   4  663.03   14.30
  -3   2   4  643.84   14.50
  -3   2   4  661.53   14.40
  -3   2   4  648.34   14.30
   2  -2  -4  391.86    8.60
   2  -2  -4  391.86    8.50
   2  -2  -4  386.86    8.50
  -2   2   4  388.76    8.70
  -2   2   4  399.76    8.50
  -2   2   4  336.37    9.10
  -2   2   4  381.46    8.50
   1  -2  -4  244.28    5.40
   1  -2  -4  238.98    5.40
   1  -2  -4  246.28    5.60
  -1   2   4  244.58    5.40
  -1   2   4  239.88    5.40
  -1   2   4  232.08    5.60
  -1   2   4  237.58    5.60
  -1   2   4  244.88    5.50
   0  -2  -4 1498.85   31.50
   0  -2  -4 1454.55   31.30
   0  -2  -4 1430.16   31.40
   0   2   4 1454.95   31.40
   0   2   4 1490.25   31.60
   0   2   4 1503.65   31.50
   0   2   4 1484.45   31.50
   0   2   4 1438.76   31.40
  -1  -2  -4  397.16    8.90
  -1  -2  -4  406.66    8.70
  -1  -2  -4  408.06    8.80
   1   2   4  400.06    9.00
   1   2   4  400.96    8.80
   1   2   4  411.06    8.70
   1   2   4  405.26    8.90
   1   2   4  388.56    8.90
  -2  -2  -4  636.84   13.80
   2   2   4  643.54   13.70
   2   2   4  624.94   13.80
   2   2   4  621.64   13.80
   2   2   4  645.44   14.00
   2   2   4  646.44   13.70
   2   2   4  639.34   13.90
  -3  -2  -4   25.00    1.00
   3   2   4   25.00    1.20
   3   2   4   25.20    1.10
   3   2   4   23.90    0.90
   3   2   4   26.40    0.90
   3   2   4   23.70    0.90
   3   2   4   26.30    1.00
  -4  -2  -4  359.46    8.30
  -4  -2  -4  355.06    8.20
   4   2   4  366.66    8.20
   4   2   4  364.36    8.20
   4   2   4  365.16    8.20
   4   2   4  368.06    8.30
   4   2   4  364.66    8.10
   4   2   4  356.66    8.10
  -5  -2  -4  514.85   11.50
  -5  -2  -4  521.85   11.80
  -5  -2  -4  513.05   11.70
   5   2   4  529.25   11.60
   5   2   4  520.45   11.80
   5   2   4  520.05   11.50
   5   2   4  525.45   11.60
   5   2   4  524.95   11.70
  -6  -2  -4  262.37    6.10
  -6  -2  -4  253.17    6.30
   6   2   4  254.57    6.20
   6   2   4  252.77    6.30
   6   2   4  255.27    6.30
   6   2   4  256.87    6.00
   6   2   4  261.27    6.10
   6   2   4  262.97    6.10
  -7  -2  -4  373.76    8.80
  -7  -2  -4  367.06    8.40
   7   2   4  375.46    8.50
   7   2   4  369.96    8.30
   7   2   4  360.06    8.30
   7   2   4  366.16    8.60
   7   2   4  355.96    8.70
   7   2   4  354.26    8.80
  -8  -2  -4   42.70    2.10
  -8  -2  -4   44.00    1.80
   8   2   4   44.10    1.50
   8   2   4   41.60    1.90
   8   2   4   43.30    1.90
   8   2   4   42.10    1.70
  -9  -2  -4   64.89    2.40
  -9  -2  -4   63.09    2.80
   9   2   4   67.89    2.60
   9   2   4   61.99    2.10
   9   2   4   62.79    2.50
   9   2   4   66.79    2.00
 -10  -2  -4   12.60    1.60
 -10  -2  -4   13.50    1.90
  10   2   4   12.30    1.40
  10   2   4   12.00    2.50
  10   2   4   16.50    1.80
  10   2   4   12.50    1.00
 -11  -2  -4   22.60    2.50
 -11  -2  -4   23.70    2.00
  11   2   4   19.80    2.20
 -12  -2  -4   36.50    2.70
 -12  -2  -4   39.90    3.30
  12   2   4   32.50    2.60
 -13  -2  -4   11.10    2.10
 -13  -2  -4   17.20    2.80
  13   2   4   11.50    2.70
  11  -3  -4   14.50    2.80
 -11   3   4   14.50    2.90
 -11   3   4   17.20    3.60
  10  -3  -4   20.30    2.40
 -10   3   4   20.80    2.90
 -10   3   4   16.20    2.40
   9  -3  -4    1.70    1.00
  -9   3   4    0.80    1.10
  -9   3   4    0.90    1.30
   8  -3  -4   14.50    1.60
  -8   3   4   16.90    1.80
   7  -3  -4    3.20    0.80
  -7   3   4    4.40    1.10
  -7   3   4    4.20    0.80
   6  -3  -4    2.20    0.90
   6  -3  -4    1.30    0.60
  -6   3   4    1.00    0.40
  -6   3   4    1.30    0.70
  -6   3   4    2.00    0.80
  -6   3   4    1.80    0.80
  -6   3   4    1.60    0.40
   5  -3  -4   29.30    1.60
   5  -3  -4   31.90    1.40
   5  -3  -4   29.80    1.60
  -5   3   4   31.00    1.20
  -5   3   4   29.70    1.60
  -5   3   4   32.40    1.50
  -5   3   4   28.00    1.20
  -5   3   4   28.00    1.40
   4  -3  -4    4.90    0.70
   4  -3  -4    4.00    0.70
   4  -3  -4    4.50    0.90
  -4   3   4    4.60    0.80
  -4   3   4    4.10    0.50
  -4   3   4    3.60    0.60
  -4   3   4    3.30    0.80
  -4   3   4    3.60    0.80
   3  -3  -4  356.26    8.00
   3  -3  -4  352.56    8.10
   3  -3  -4  355.46    8.00
   3  -3  -4  362.06    8.10
  -3   3   4  353.06    8.00
  -3   3   4  349.67    8.10
  -3   3   4  356.26    8.10
  -3   3   4  349.96    8.00
   2  -3  -4  135.89    3.40
   2  -3  -4  134.29    3.40
   2  -3  -4  134.59    3.30
  -2   3   4  133.99    3.20
  -2   3   4  133.09    3.40
  -2   3   4  134.89    3.30
  -2   3   4  134.59    3.40
   1  -3  -4  171.88    3.90
   1  -3  -4  169.78    4.20
   1  -3  -4  170.88    4.10
   1  -3  -4  175.98    4.00
  -1   3   4  171.28    4.20
  -1   3   4  175.58    3.90
  -1   3   4  171.78    4.00
  -1   3   4  169.88    4.20
   0  -3  -4  945.01   20.10
   0  -3  -4  942.51   19.90
   0  -3  -4  926.31   19.90
   0   3   4  935.41   19.90
   0   3   4  913.51   20.20
   0   3   4  950.40   20.00
   0   3   4  906.21   20.10
  -1  -3  -4    1.10    0.30
  -1  -3  -4    1.10    0.30
  -1  -3  -4    1.70    0.40
  -1  -3  -4    1.70    0.40
   1   3   4    2.00    0.50
   1   3   4    1.00    0.30
   1   3   4    1.30    0.30
  -2  -3  -4   83.49    2.20
  -2  -3  -4   87.49    2.20
  -2  -3  -4   85.79    2.40
  -2  -3  -4   86.49    2.20
   2   3   4   88.19    2.40
   2   3   4   84.89    2.30
   2   3   4   92.29    2.10
   2   3   4   89.99    2.20
  -3  -3  -4  362.76    8.60
   3   3   4  382.26    8.40
   3   3   4  382.46    8.50
   3   3   4  372.56    8.40
   3   3   4  378.66    8.60
   3   3   4  382.66    8.30
  -4  -3  -4    1.10    0.40
  -4  -3  -4    0.90    0.40
   4   3   4    1.70    0.50
   4   3   4    1.30    0.30
   4   3   4    1.90    0.50
   4   3   4    2.60    0.50
   4   3   4    2.00    0.50
   4   3   4    1.50    0.40
   4   3   4    1.60    0.40
  -5  -3  -4  113.19    3.10
   5   3   4  113.49    3.00
   5   3   4  116.49    3.20
   5   3   4  112.79    3.20
   5   3   4  113.89    3.00
   5   3   4  114.39    3.00
   5   3   4  116.49    3.10
   5   3   4  119.39    3.20
  -6  -3  -4   59.19    2.00
  -6  -3  -4   60.89    2.10
   6   3   4   56.09    2.20
   6   3   4   57.59    1.90
   6   3   4   59.59    2.10
   6   3   4   59.69    2.00
   6   3   4   56.99    2.20
   6   3   4   61.69    1.80
  -7  -3  -4   14.40    1.30
  -7  -3  -4   13.30    1.20
   7   3   4   13.90    1.60
   7   3   4   13.30    0.90
   7   3   4   14.30    1.10
   7   3   4   15.90    1.40
   7   3   4   15.80    1.60
   7   3   4   13.20    1.10
  -8  -3  -4   31.20    1.60
  -8  -3  -4   30.30    1.80
   8   3   4   25.10    1.80
   8   3   4   27.40    1.50
   8   3   4   29.30    1.60
   8   3   4   29.90    1.20
  -9  -3  -4    1.00    0.70
  -9  -3  -4    0.30    0.80
   9   3   4   -0.60    0.70
   9   3   4    0.10    0.40
   9   3   4    0.80    0.80
   9   3   4    1.60    1.00
 -10  -3  -4    5.40    1.10
 -10  -3  -4    2.40    1.10
  10   3   4    4.30    0.90
  10   3   4    5.40    1.10
  10   3   4    6.00    1.30
 -11  -3  -4   10.40    2.40
 -11  -3  -4   16.50    2.10
  11   3   4   15.70    2.00
 -12  -3  -4    4.10    1.40
 -12  -3  -4    3.20    1.60
  12   3   4    2.70    1.30
 -13  -3  -4    2.70    1.90
 -13  -3  -4   -0.50    1.70
  13   3   4   -0.20    1.50
  11  -4  -4   21.50    3.00
 -11   4   4   19.40    3.50
 -11   4   4   16.80    2.90
  10  -4  -4    3.70    1.30
 -10   4   4    5.10    1.70
 -10   4   4    2.90    1.40
   9  -4  -4   32.70    2.20
  -9   4   4   32.20    2.80
  -9   4   4   33.20    2.40
   8  -4  -4   34.90    2.00
  -8   4   4   34.40    2.10
  -8   4   4   34.20    2.50
   7  -4  -4  147.19    4.00
  -7   4   4  143.89    4.20
  -7   4   4  136.19    3.40
  -7   4   4  144.39    4.40
   6  -4  -4  110.59    3.70
   6  -4  -4  115.99    3.30
  -6   4   4  121.09    3.50
  -6   4   4  115.49    3.00
  -6   4   4  112.39    2.90
  -6   4   4  120.49    3.70
   5  -4  -4  536.95   12.40
   5  -4  -4  560.64   12.10
   5  -4  -4  535.25   12.40
   5  -4  -4  546.95   12.20
  -5   4   4  551.84   12.40
  -5   4   4  535.25   12.00
  -5   4   4  557.04   12.60
  -5   4   4  548.15   12.30
   4  -4  -4    2.70    0.50
   4  -4  -4    1.70    0.60
   4  -4  -4    3.70    0.70
   4  -4  -4    2.50    0.70
  -4   4   4    2.30    0.50
  -4   4   4    2.20    0.60
  -4   4   4    3.40    0.90
  -4   4   4    2.80    0.50
   3  -4  -4  674.13   14.90
   3  -4  -4  691.23   15.00
   3  -4  -4  662.43   14.90
   3  -4  -4  682.03   14.70
  -3   4   4  678.53   14.70
  -3   4   4  670.63   14.90
  -3   4   4  668.63   15.00
  -3   4   4  691.03   15.00
   2  -4  -4   13.10    0.90
   2  -4  -4   12.90    0.90
   2  -4  -4   13.00    0.90
   2  -4  -4   13.90    0.70
  -2   4   4   12.60    0.90
  -2   4   4   12.90    0.60
  -2   4   4   13.60    0.80
  -2   4   4   12.90    0.90
   1  -4  -4  403.96    8.70
   1  -4  -4  392.56    9.10
   1  -4  -4  399.46    9.00
   1  -4  -4  404.66    8.90
  -1   4   4  399.06    8.90
  -1   4   4  397.46    9.00
  -1   4   4  404.16    9.10
  -1   4   4  400.06    8.60
   0  -4  -4   44.80    1.60
   0  -4  -4   49.70    1.70
   0   4   4   49.60    1.60
   0   4   4   50.49    1.50
   0   4   4   49.20    1.50
  -1  -4  -4  915.61   19.70
  -1  -4  -4  831.82   19.70
   1   4   4  927.21   19.80
   1   4   4  909.31   19.70
   1   4   4  948.91   19.60
  -2  -4  -4    6.10    0.60
  -2  -4  -4    5.90    0.70
   2   4   4    4.50    0.70
   2   4   4    5.90    0.40
   2   4   4    6.40    0.60
   2   4   4    6.50    0.80
   2   4   4    5.60    0.50
   2   4   4    5.10    0.60
  -3  -4  -4  840.02   18.60
   3   4   4  856.81   18.30
   3   4   4  844.02   18.40
   3   4   4  846.12   18.60
   3   4   4  862.01   18.60
   3   4   4  851.81   18.60
   3   4   4  833.72   18.40
  -4  -4  -4   64.69    2.10
   4   4   4   64.39    2.10
   4   4   4   66.79    2.10
   4   4   4   62.49    2.00
   4   4   4   65.99    1.90
   4   4   4   66.09    1.90
   4   4   4   66.59    2.10
   4   4   4   66.39    2.00
  -5  -4  -4  177.48    4.50
  -5  -4  -4  175.58    4.40
   5   4   4  174.98    4.60
   5   4   4  171.48    4.40
   5   4   4  174.68    4.40
   5   4   4  171.58    4.50
   5   4   4  177.28    4.30
   5   4   4  173.28    4.30
  -6  -4  -4   12.30    1.10
  -6  -4  -4   12.30    1.10
   6   4   4   12.60    1.00
   6   4   4   12.20    1.00
   6   4   4    8.40    1.10
   6   4   4    9.10    1.30
   6   4   4   13.00    1.40
   6   4   4   12.00    1.40
  -7  -4  -4  121.29    3.50
   7   4   4  108.39    3.70
   7   4   4  118.79    3.40
   7   4   4  117.49    3.70
   7   4   4  113.39    3.60
   7   4   4  119.89    3.30
   7   4   4  121.09    3.40
   7   4   4  119.59    3.10
  -8  -4  -4  127.89    3.80
   8   4   4  125.09    3.40
   8   4   4  125.79    3.70
   8   4   4  128.89    3.80
   8   4   4  137.39    4.40
   8   4   4  125.49    3.50
  -9  -4  -4  164.68    4.60
   9   4   4  138.59    5.70
   9   4   4  164.68    4.60
   9   4   4  163.88    4.10
   9   4   4  162.08    4.20
 -10  -4  -4   69.39    2.90
  10   4   4   74.79    3.00
  10   4   4   68.19    2.90
  10   4   4   68.29    2.20
 -11  -4  -4   81.79    3.40
  11   4   4   77.29    3.30
  11   4   4   81.89    3.40
 -12  -4  -4    2.00    1.50
  12   4   4   -1.00    1.20
  12   4   4    2.00    1.30
 -13  -4  -4   24.30    3.60
  13   4   4   24.60    3.20
  11  -5  -4    0.90    1.50
 -11   5   4    0.20    1.90
 -11   5   4    0.50    1.70
  10  -5  -4   -0.20    1.20
 -10   5   4    0.40    1.30
 -10   5   4   -0.50    1.60
   9  -5  -4    3.10    1.10
  -9   5   4    2.10    1.40
  -9   5   4    2.70    1.20
   8  -5  -4    2.00    0.90
  -8   5   4    0.40    1.10
  -8   5   4    2.00    1.00
   7  -5  -4    6.50    1.20
  -7   5   4    4.30    0.90
  -7   5   4    5.80    1.10
  -7   5   4    4.90    1.10
  -7   5   4    4.00    0.70
   6  -5  -4   43.60    1.70
   6  -5  -4   43.80    2.40
   6  -5  -4   44.40    1.70
  -6   5   4   43.60    1.90
  -6   5   4   42.10    1.60
  -6   5   4   42.30    2.20
   5  -5  -4   -1.20    0.70
   5  -5  -4    0.20    0.80
   5  -5  -4    0.20    0.80
   5  -5  -4    0.20    0.50
   5  -5  -4    0.50    0.50
  -5   5   4    0.10    0.60
  -5   5   4    0.50    0.60
  -5   5   4   -0.40    0.50
   4  -5  -4   42.50    1.80
   4  -5  -4   42.40    1.80
   4  -5  -4   42.50    1.40
   4  -5  -4   42.70    1.80
   4  -5  -4   43.50    1.70
  -4   5   4   41.80    1.60
  -4   5   4   42.60    1.70
  -4   5   4   40.30    1.80
   3  -5  -4   14.20    1.00
   3  -5  -4   12.50    1.10
   3  -5  -4   13.00    1.10
   3  -5  -4   13.70    0.70
   3  -5  -4   12.10    1.10
  -3   5   4   14.30    1.00
  -3   5   4   13.80    1.10
  -3   5   4   13.30    1.00
   2  -5  -4    5.80    0.90
   2  -5  -4    4.40    0.60
   2  -5  -4    4.50    0.90
   2  -5  -4    3.80    0.80
   2  -5  -4    5.00    0.50
  -2   5   4    4.40    0.70
  -2   5   4    3.50    0.60
  -2   5   4    4.40    0.80
   1  -5  -4   -0.10    0.40
   1  -5  -4   -0.10    0.40
   1  -5  -4    0.60    0.40
  -1   5   4   -0.20    0.30
  -1   5   4   -0.30    0.30
  -1   5   4   -0.20    0.40
   0  -5  -4   12.50    0.80
   0  -5  -4   11.70    0.90
   0   5   4   15.10    0.90
   0   5   4   12.70    0.80
   0   5   4   12.10    0.90
  -1  -5  -4   35.00    1.30
  -1  -5  -4   35.60    1.30
  -1  -5  -4   34.30    1.40
   1   5   4   35.50    1.40
   1   5   4   35.60    1.30
   1   5   4   36.50    1.30
  -2  -5  -4    2.60    0.50
  -2  -5  -4    1.40    0.50
   2   5   4    0.90    0.40
   2   5   4    0.70    0.50
   2   5   4    1.50    0.30
   2   5   4    1.10    0.50
   2   5   4    1.10    0.40
   2   5   4    1.70    0.40
  -3  -5  -4    9.90    0.90
  -3  -5  -4    9.40    0.90
   3   5   4   10.10    0.90
   3   5   4    9.30    0.80
   3   5   4    9.10    0.70
   3   5   4    8.30    1.00
   3   5   4   10.00    0.70
   3   5   4    9.00    0.60
  -4  -5  -4    1.40    0.50
   4   5   4    1.60    0.40
   4   5   4    1.90    0.50
   4   5   4    1.60    0.60
   4   5   4    1.30    0.50
   4   5   4    1.20    0.40
   4   5   4    2.20    0.60
   4   5   4    2.00    0.70
  -5  -5  -4   16.70    1.20
  -5  -5  -4   15.40    1.20
   5   5   4   14.70    1.20
   5   5   4   16.50    1.00
   5   5   4   17.00    1.50
   5   5   4   15.60    1.00
   5   5   4   15.20    1.30
   5   5   4   13.50    1.40
  -6  -5  -4    0.50    0.60
  -6  -5  -4    0.50    0.60
   6   5   4    0.80    0.80
   6   5   4   -0.20    0.40
   6   5   4   -0.10    0.80
   6   5   4    0.90    0.50
   6   5   4   -0.10    0.60
   6   5   4   -0.70    0.80
  -7  -5  -4    4.20    0.80
  -7  -5  -4    6.20    1.30
   7   5   4    5.80    1.00
   7   5   4    3.30    0.70
   7   5   4    4.70    1.00
   7   5   4    9.60    1.80
  -8  -5  -4    4.50    0.90
  -8  -5  -4    4.30    0.80
   8   5   4    5.40    1.20
   8   5   4    3.70    0.80
   8   5   4    4.20    0.80
  -9  -5  -4    5.40    1.10
   9   5   4    7.60    1.10
   9   5   4    7.10    1.50
   9   5   4    5.80    1.00
   9   5   4    6.40    1.50
 -10  -5  -4    8.70    2.10
  10   5   4    8.60    1.80
  10   5   4    8.20    1.20
  10   5   4    9.70    1.80
 -11  -5  -4    1.30    1.40
  11   5   4    2.80    1.20
  11   5   4    1.20    1.10
 -12  -5  -4    4.40    1.80
  12   5   4    4.80    1.50
  12   5   4    4.30    1.40
  10  -6  -4   16.80    2.60
 -10   6   4   16.30    2.80
 -10   6   4   11.90    3.00
   9  -6  -4   33.70    2.30
  -9   6   4   32.50    2.90
  -9   6   4   33.50    2.50
   8  -6  -4    9.40    1.50
  -8   6   4    6.30    1.40
  -8   6   4    5.20    1.50
  -8   6   4    6.30    0.90
   7  -6  -4   36.90    1.80
   7  -6  -4   35.50    1.80
   7  -6  -4   41.40    3.20
  -7   6   4   37.20    1.80
  -7   6   4   39.10    2.10
  -7   6   4   34.80    3.70
   6  -6  -4   11.00    1.10
   6  -6  -4   13.00    1.90
   6  -6  -4   12.70    1.30
  -6   6   4   11.00    1.30
  -6   6   4   12.40    1.40
  -6   6   4   14.40    1.70
   5  -6  -4  118.79    3.60
   5  -6  -4  119.19    3.50
   5  -6  -4  126.69    3.30
   5  -6  -4  128.89    3.50
  -5   6   4  124.19    3.40
  -5   6   4  127.69    3.60
  -5   6   4  126.29    3.80
   4  -6  -4   97.29    2.80
   4  -6  -4   98.09    3.10
   4  -6  -4  101.59    3.00
   4  -6  -4   97.19    3.00
   4  -6  -4   99.19    2.60
  -4   6   4   99.09    3.10
  -4   6   4   94.49    2.80
  -4   6   4  101.39    3.00
   3  -6  -4  362.66    8.00
   3  -6  -4  365.26    8.40
   3  -6  -4  367.56    8.40
   3  -6  -4  341.67    8.10
   3  -6  -4  347.77    8.40
  -3   6   4  372.16    8.50
  -3   6   4  347.77    8.30
  -3   6   4  366.76    8.40
   2  -6  -4  188.28    4.80
   2  -6  -4  186.28    4.70
   2  -6  -4  187.78    4.70
  -2   6   4  183.88    4.70
  -2   6   4  190.38    4.70
  -2   6   4  187.28    4.70
   1  -6  -4  435.86    9.90
   1  -6  -4  446.96   10.10
   1  -6  -4  424.66    9.90
  -1   6   4  443.46    9.90
  -1   6   4  446.96    9.90
  -1   6   4  428.86   10.00
   0  -6  -4  203.48    4.90
   0  -6  -4  202.58    5.10
   0  -6  -4  195.08    4.90
   0   6   4  202.58    4.90
   0   6   4  202.18    5.00
   0   6   4  205.98    4.90
  -1  -6  -4  226.68    5.40
  -1  -6  -4  221.08    5.60
   1   6   4  233.88    5.40
   1   6   4  225.98    5.60
   1   6   4  229.48    5.50
   1   6   4  224.28    5.60
  -2  -6  -4  171.08    4.50
  -2  -6  -4  170.48    4.40
   2   6   4  177.58    4.50
   2   6   4  178.68    4.40
   2   6   4  177.68    4.00
   2   6   4  174.08    4.60
   2   6   4  182.38    3.90
   2   6   4  179.78    4.40
  -3  -6  -4   85.29    2.70
  -3  -6  -4   88.49    2.60
   3   6   4   85.79    2.50
   3   6   4   92.69    2.50
   3   6   4   89.29    2.30
   3   6   4   84.79    2.80
   3   6   4   84.19    2.20
   3   6   4   87.99    2.70
  -4  -6  -4   65.09    2.30
   4   6   4   63.99    2.20
   4   6   4   65.59    1.80
   4   6   4   58.89    2.30
   4   6   4   62.69    2.40
   4   6   4   64.69    2.10
   4   6   4   63.09    2.10
   4   6   4   65.59    2.10
  -5  -6  -4  158.98    4.30
  -5  -6  -4  161.18    4.40
   5   6   4  150.18    4.40
   5   6   4  158.08    3.90
   5   6   4  158.98    4.20
   5   6   4  153.28    4.50
   5   6   4  156.98    4.20
   5   6   4  160.98    4.20
  -6  -6  -4   68.29    2.40
  -6  -6  -4   67.89    2.50
   6   6   4   65.69    2.60
   6   6   4   65.09    2.20
   6   6   4   64.39    2.40
   6   6   4   68.99    2.30
  -7  -6  -4  257.17    6.50
  -7  -6  -4  251.77    6.30
   7   6   4  232.48    6.50
   7   6   4  248.88    6.20
   7   6   4  246.08    6.20
   7   6   4  253.97    6.30
  -8  -6  -4   64.09    2.60
  -8  -6  -4   67.19    2.80
   8   6   4   64.79    2.50
   8   6   4   62.89    2.50
  -9  -6  -4  130.29    4.20
  -9  -6  -4  122.69    3.80
   9   6   4  124.09    3.90
   9   6   4  113.79    5.30
   9   6   4  116.89    3.70
 -10  -6  -4   13.10    2.40
  10   6   4   18.00    2.00
  10   6   4   16.30    1.50
  10   6   4   17.50    2.00
 -11  -6  -4   37.10    3.10
  11   6   4   39.60    2.70
  11   6   4   35.40    2.70
 -12  -6  -4    2.20    1.70
  12   6   4    2.80    1.50
  12   6   4    2.30    1.40
  10  -7  -4    2.30    1.40
 -10   7   4    2.60    1.50
 -10   7   4    3.20    1.80
   9  -7  -4    1.40    1.10
  -9   7   4   -0.30    1.60
  -9   7   4   -0.90    1.20
   8  -7  -4   -0.60    0.90
   8  -7  -4    0.50    1.00
  -8   7   4    0.90    1.20
  -8   7   4   -1.50    1.20
   7  -7  -4    2.70    1.40
   7  -7  -4    1.90    0.90
   7  -7  -4    0.00    0.80
  -7   7   4    1.40    1.00
  -7   7   4    1.70    0.90
   6  -7  -4    1.20    0.60
   6  -7  -4    2.50    0.80
   6  -7  -4    3.10    1.10
  -6   7   4    2.70    0.90
  -6   7   4    2.50    0.90
  -6   7   4    3.00    1.00
   5  -7  -4   38.10    1.90
   5  -7  -4   34.30    1.80
   5  -7  -4   34.20    1.50
  -5   7   4   36.60    2.00
  -5   7   4   36.50    1.90
  -5   7   4   33.90    1.80
   4  -7  -4   20.80    1.60
   4  -7  -4   21.70    1.40
   4  -7  -4   19.30    1.00
   4  -7  -4   19.60    1.30
  -4   7   4   20.20    1.40
  -4   7   4   19.30    1.60
  -4   7   4   18.70    1.50
   3  -7  -4  114.19    3.30
   3  -7  -4  110.49    2.70
   3  -7  -4  115.49    2.70
   3  -7  -4  110.09    3.20
   3  -7  -4  109.89    3.40
  -3   7   4  107.19    3.20
  -3   7   4  115.69    3.30
  -3   7   4  110.19    3.20
   2  -7  -4   88.09    2.80
   2  -7  -4   87.89    2.80
  -2   7   4   85.29    2.70
  -2   7   4   87.69    2.70
  -2   7   4   87.69    2.60
   1  -7  -4   62.69    2.10
   1  -7  -4   60.59    2.20
   1  -7  -4   59.59    2.10
  -1   7   4   61.69    2.10
  -1   7   4   60.59    2.20
  -1   7   4   63.39    2.10
   0  -7  -4   32.20    1.50
   0  -7  -4   34.30    1.60
   0   7   4   33.80    1.50
   0   7   4   33.60    1.60
   0   7   4   34.00    1.80
   0   7   4   33.50    1.40
  -1  -7  -4   54.29    2.10
  -1  -7  -4   50.89    1.90
   1   7   4   56.09    2.10
   1   7   4   53.89    1.90
   1   7   4   50.79    2.10
   1   7   4   54.59    1.90
  -2  -7  -4  149.88    4.10
  -2  -7  -4  154.38    4.20
   2   7   4  159.98    4.00
   2   7   4  151.58    4.30
   2   7   4  157.18    4.20
   2   7   4  157.58    4.10
  -3  -7  -4  112.79    3.30
  -3  -7  -4  115.99    3.40
   3   7   4  115.29    3.20
   3   7   4  117.09    3.20
   3   7   4  115.29    2.90
   3   7   4  106.09    3.50
   3   7   4  114.79    3.30
  -4  -7  -4  234.48    5.90
  -4  -7  -4  221.08    5.80
   4   7   4  231.58    5.60
   4   7   4  234.08    5.70
   4   7   4  230.68    5.90
   4   7   4  234.58    5.40
   4   7   4  231.28    5.80
  -5  -7  -4   21.90    1.60
  -5  -7  -4   22.80    1.60
   5   7   4   23.10    1.60
   5   7   4   21.10    1.70
   5   7   4   24.20    1.40
   5   7   4   22.20    1.20
  -6  -7  -4   43.00    2.10
  -6  -7  -4   41.80    2.10
   6   7   4   42.40    1.70
   6   7   4   42.70    1.90
   6   7   4   39.30    2.20
   6   7   4   38.10    2.10
  -7  -7  -4    5.60    1.40
  -7  -7  -4    6.20    1.50
   7   7   4    4.10    1.50
   7   7   4    3.30    0.70
   7   7   4    4.10    0.90
  -8  -7  -4    0.60    1.10
  -8  -7  -4    0.70    0.90
   8   7   4    1.40    0.80
   8   7   4    1.20    0.80
  -9  -7  -4   25.70    2.20
  -9  -7  -4   27.00    2.50
   9   7   4   28.10    2.00
   9   7   4   28.00    2.20
 -10  -7  -4    3.30    1.40
  10   7   4    1.20    1.20
  10   7   4    3.20    0.90
  10   7   4    4.70    1.30
 -11  -7  -4   27.40    3.20
  11   7   4   26.90    2.80
  11   7   4   22.10    2.70
   9  -8  -4   24.40    2.40
  -9   8   4   24.00    3.30
  -9   8   4   21.80    2.60
   8  -8  -4   27.40    2.20
   8  -8  -4   22.40    2.00
  -8   8   4   28.00    2.40
  -8   8   4   25.70    2.90
   7  -8  -4   37.70    2.20
   7  -8  -4   33.50    1.90
  -7   8   4   39.50    2.80
  -7   8   4   31.10    2.30
   6  -8  -4   10.60    1.80
   6  -8  -4    9.50    1.80
   6  -8  -4    8.20    1.20
  -6   8   4    9.00    1.90
  -6   8   4   10.80    1.90
  -6   8   4   10.60    1.70
   5  -8  -4   10.90    1.10
   5  -8  -4   10.40    1.40
   5  -8  -4   15.20    1.60
  -5   8   4   11.20    1.80
  -5   8   4   12.30    1.50
  -5   8   4   12.10    1.70
   4  -8  -4   14.30    1.20
   4  -8  -4   14.20    0.90
   4  -8  -4   16.60    1.50
  -4   8   4   14.00    1.70
  -4   8   4   11.40    1.90
  -4   8   4   14.40    1.50
   3  -8  -4   16.90    1.50
  -3   8   4   17.00    1.50
  -3   8   4   15.40    1.40
  -3   8   4   17.20    1.90
   2  -8  -4   98.89    3.20
   2  -8  -4  114.39    4.10
  -2   8   4   99.49    3.10
  -2   8   4   95.99    3.60
  -2   8   4   98.19    3.00
   1  -8  -4   40.80    2.00
   1  -8  -4   44.60    2.00
  -1   8   4   41.20    2.20
  -1   8   4   42.00    1.90
  -1   8   4   44.10    1.80
   0  -8  -4  150.48    4.30
   0  -8  -4  166.88    4.50
   0   8   4  163.98    4.30
   0   8   4  165.08    4.20
   0   8   4  147.99    4.40
  -1  -8  -4    4.70    1.20
  -1  -8  -4    6.60    1.20
   1   8   4    5.60    1.10
   1   8   4    4.70    0.90
   1   8   4    6.80    1.70
  -2  -8  -4   73.49    2.60
  -2  -8  -4   67.89    2.50
   2   8   4   75.19    2.50
   2   8   4   73.49    2.40
  -3  -8  -4    4.50    1.10
   3   8   4    3.40    0.70
   3   8   4    4.50    1.10
   3   8   4    4.20    0.90
  -4  -8  -4   34.90    1.90
   4   8   4   33.60    1.70
   4   8   4   32.30    1.30
   4   8   4   33.80    1.70
   4   8   4   31.50    1.70
  -5  -8  -4    1.00    0.80
  -5  -8  -4    2.40    0.80
   5   8   4    1.60    0.90
   5   8   4    1.70    0.60
   5   8   4    1.60    0.70
   5   8   4    1.70    0.70
  -6  -8  -4   46.80    2.40
   6   8   4   47.00    1.90
   6   8   4   48.40    2.10
   6   8   4   46.80    2.60
  -7  -8  -4   37.00    2.40
  -7  -8  -4   38.70    2.30
   7   8   4   37.10    1.90
   7   8   4   38.00    2.10
  -8  -8  -4   20.10    2.30
  -8  -8  -4   14.30    2.10
   8   8   4   18.00    1.80
   8   8   4   20.00    2.00
  -9  -8  -4   19.70    2.50
  -9  -8  -4   13.60    2.30
   9   8   4   18.40    2.30
   9   8   4   17.20    2.00
 -10  -8  -4   -0.80    1.40
 -10  -8  -4   -0.50    1.50
  10   8   4   -0.70    1.20
  10   8   4   -0.10    1.20
 -11  -8  -4    0.20    1.80
  11   8   4    0.80    1.50
  11   8   4   -0.70    1.40
  -9   9   4    7.30    2.10
  -9   9   4    6.30    1.70
   8  -9  -4    0.70    1.40
  -8   9   4   -0.20    1.20
  -8   9   4   -2.00    1.50
   7  -9  -4   26.00    1.90
   7  -9  -4   27.20    2.40
  -7   9   4   31.00    2.50
  -7   9   4   32.20    3.00
   6  -9  -4   -0.90    0.70
   6  -9  -4    0.90    1.00
  -6   9   4    0.50    1.10
  -6   9   4    0.20    1.00
   5  -9  -4  125.59    3.30
   5  -9  -4  134.49    4.10
  -5   9   4  129.19    4.00
  -5   9   4  132.89    4.30
   4  -9  -4   -0.70    0.80
   4  -9  -4    0.20    0.60
  -4   9   4    1.60    0.80
  -4   9   4    1.80    1.40
   3  -9  -4  229.68    6.10
  -3   9   4  228.28    6.10
  -3   9   4  231.78    5.90
   2  -9  -4   -0.40    0.70
  -2   9   4    0.80    0.70
  -2   9   4    0.70    0.70
   1  -9  -4  118.59    3.70
  -1   9   4  113.49    3.50
  -1   9   4  111.09    3.40
   0  -9  -4    1.50    0.70
   0   9   4    1.70    0.70
   0   9   4    1.60    0.70
  -1  -9  -4   44.30    2.20
   1   9   4   44.50    2.00
   1   9   4   41.10    1.90
  -2  -9  -4   25.00    1.80
   2   9   4   23.40    1.50
   2   9   4   21.00    1.50
  -3  -9  -4  101.39    3.30
   3   9   4   97.89    3.10
   3   9   4  100.99    3.10
   3   9   4   97.89    2.60
   3   9   4   78.29    3.30
  -4  -9  -4    2.90    0.80
   4   9   4    6.10    1.00
   4   9   4    2.10    0.70
   4   9   4    3.30    0.80
   4   9   4    3.50    0.90
  -5  -9  -4  139.49    4.20
   5   9   4  115.89    5.10
   5   9   4  136.29    3.60
   5   9   4  129.09    3.90
   5   9   4  136.19    4.00
  -6  -9  -4    2.40    1.00
  -6  -9  -4    2.10    1.00
   6   9   4    1.50    0.80
   6   9   4    1.50    0.80
   6   9   4    1.40    1.40
   6   9   4    2.00    0.90
  -7  -9  -4  113.59    4.20
   7   9   4  117.39    3.60
   7   9   4  116.69    3.90
  -8  -9  -4    1.00    1.20
  -8  -9  -4    0.60    1.20
   8   9   4   -0.30    1.00
   8   9   4    1.10    1.10
  -9  -9  -4   81.89    3.90
  -9  -9  -4   78.19    3.70
   9   9   4   73.79    3.50
   9   9   4   74.09    3.30
 -10  -9  -4    2.70    2.10
 -10  -9  -4    0.60    1.70
  10   9   4    1.60    1.40
  10   9   4    0.20    1.40
  -8  10   4    1.80    1.70
  -8  10   4    1.00    1.40
   7 -10  -4    1.40    1.70
  -7  10   4    1.00    1.30
  -7  10   4    1.90    1.50
   6 -10  -4    1.30    1.40
  -6  10   4    0.60    1.40
  -6  10   4    2.00    1.20
  -5  10   4    2.70    1.30
  -5  10   4    0.80    1.20
  -4  10   4    7.60    1.90
  -4  10   4    3.70    1.00
  -3  10   4   14.00    1.90
  -3  10   4   19.00    1.70
   2 -10  -4   -0.30    1.50
  -2  10   4    0.50    0.70
  -1  10   4    6.90    1.50
  -1  10   4    9.50    1.40
   0  10   4    1.70    0.90
   0  10   4    1.30    0.70
   1  10   4   13.40    1.60
   1  10   4   12.60    1.40
  -2 -10  -4    0.30    0.90
   2  10   4    1.60    0.80
   2  10   4    1.00    1.40
  -3 -10  -4   13.40    1.80
   3  10   4   11.90    1.50
   3  10   4   13.50    1.00
   3  10   4   10.40    1.80
  -4 -10  -4   -0.50    0.90
   4  10   4   -0.20    0.80
   4  10   4   -1.10    0.60
   4  10   4    0.20    0.90
   4  10   4    0.50    0.80
  -5 -10  -4    0.90    1.00
   5  10   4    0.80    0.80
   5  10   4    0.60    1.20
   5  10   4    1.10    0.90
   5  10   4    0.20    0.90
  -6 -10  -4    0.70    1.10
   6  10   4   -0.70    0.90
   6  10   4   -0.30    0.90
   6  10   4    0.30    0.80
  -7 -10  -4    0.60    1.30
  -7 -10  -4   -2.80    1.20
   7  10   4    0.60    1.00
   7  10   4    0.60    1.00
   7  10   4   -0.30    1.10
  -8 -10  -4   -1.60    1.50
  -8 -10  -4   -0.70    1.40
   8  10   4   -0.20    1.20
   8  10   4    1.20    1.20
  -9 -10  -4   -1.30    1.50
  -9 -10  -4    1.80    1.70
   9  10   4   -1.40    1.30
   9  10   4    0.90    1.40
   7 -11  -4   24.60    3.30
  -7  11   4   29.70    3.60
  -7  11   4   22.20    2.90
   6 -11  -4   18.70    2.80
  -6  11   4   13.20    2.40
  -6  11   4   19.90    3.10
   5 -11  -4   61.39    3.30
  -5  11   4   60.89    3.00
  -5  11   4   62.19    3.30
   4 -11  -4   12.40    2.30
  -4  11   4   13.40    2.30
  -4  11   4    9.50    2.00
   3 -11  -4  100.39    3.80
  -3  11   4   95.39    3.40
  -3  11   4   94.49    3.70
   2 -11  -4   58.19    3.00
  -2  11   4   58.39    2.80
  -2  11   4   58.59    2.60
   1 -11  -4   72.79    3.20
  -1  11   4   67.59    3.00
  -1  11   4   70.19    2.80
   0 -11  -4  171.38    5.20
   0  11   4  171.98    5.00
   0  11   4  165.58    4.80
  -1 -11  -4   28.00    2.30
   1  11   4   30.20    2.10
   1  11   4   28.20    2.00
  -2 -11  -4   93.09    3.60
   2  11   4   89.19    3.20
   2  11   4   88.89    3.30
  -3 -11  -4   19.20    2.20
   3  11   4   16.80    1.80
   3  11   4   16.50    1.10
   3  11   4   16.00    1.80
  -4 -11  -4   19.50    2.20
   4  11   4   17.30    1.40
   4  11   4   17.80    2.00
   4  11   4   19.00    2.00
  -5 -11  -4   23.00    2.40
   5  11   4   19.30    2.20
   5  11   4   20.20    2.10
   5  11   4   17.80    1.70
  -6 -11  -4   16.70    2.70
   6  11   4   14.90    2.20
   6  11   4   16.40    2.20
   6  11   4   14.30    1.90
  -7 -11  -4   22.20    3.10
   7  11   4   19.90    2.60
   7  11   4   12.10    2.30
   7  11   4   21.50    2.20
  -8 -11  -4   16.30    3.20
  -8 -11  -4   13.70    3.30
   8  11   4   12.30    2.50
   8  11   4   22.00    2.80
   6 -12  -4    2.20    1.80
  -6  12   4    4.50    1.80
  -6  12   4    2.10    1.60
   5 -12  -4    2.60    1.60
  -5  12   4    2.30    1.40
  -5  12   4    3.40    1.60
   4 -12  -4    1.10    1.40
  -4  12   4    2.00    1.40
  -4  12   4    0.50    1.30
   3 -12  -4    6.60    1.50
  -3  12   4    6.10    1.30
  -3  12   4    4.80    1.30
   2 -12  -4    3.20    1.20
  -2  12   4    2.60    1.10
  -2  12   4    3.00    1.20
   1 -12  -4   15.10    2.50
  -1  12   4   17.60    2.10
  -1  12   4   17.00    2.20
   0 -12  -4    1.00    1.20
   0  12   4   -0.10    1.00
   0  12   4    0.20    1.00
  -1 -12  -4   26.40    2.50
   1  12   4   24.30    2.20
   1  12   4   23.50    2.10
  -2 -12  -4   11.00    2.40
   2  12   4   10.60    2.00
   2  12   4   11.30    2.00
  -3 -12  -4    6.60    1.50
   3  12   4   13.10    2.10
   3  12   4    7.80    2.00
  -4 -12  -4    4.30    1.50
   4  12   4    4.90    1.40
   4  12   4    4.40    1.20
  -5 -12  -4    4.80    1.50
   5  12   4    5.00    1.30
   5  12   4    5.80    1.40
  -6 -12  -4    0.40    1.50
   6  12   4    1.70    1.30
   6  12   4    0.30    1.30
  -7 -12  -4    9.40    2.10
   7  12   4    7.00    1.70
   7  12   4    5.50    1.50
   5 -13  -4    1.90    1.80
  -5  13   4    2.00    1.70
  -5  13   4    2.70    1.90
   4 -13  -4   13.70    3.30
  -4  13   4   15.00    2.80
  -4  13   4   22.10    3.10
   3 -13  -4    2.40    1.70
  -3  13   4    2.90    1.40
  -3  13   4    0.70    1.60
   2 -13  -4   13.80    2.90
  -2  13   4   16.30    2.60
  -2  13   4   17.30    2.50
   1 -13  -4    0.30    1.40
  -1  13   4   -1.20    1.10
  -1  13   4    0.20    1.20
   0 -13  -4    2.70    1.50
   0  13   4    3.40    1.30
   0  13   4    0.50    1.20
  -1 -13  -4    1.50    1.40
   1  13   4    0.70    1.20
   1  13   4    3.70    1.40
  -2 -13  -4    6.90    1.60
   2  13   4    5.90    1.40
   2  13   4    5.20    1.50
  -3 -13  -4    1.00    1.50
   3  13   4    1.90    1.30
   3  13   4   -0.80    1.30
  -4 -13  -4   29.90    3.10
   4  13   4   24.60    2.60
   4  13   4   24.10    2.70
  -5 -13  -4    4.10    1.80
   5  13   4   -0.30    1.50
   5  13   4   -0.50    1.40
   2 -14  -4   -0.10    1.80
  -2  14   4    3.40    1.80
  -2  14   4    0.20    1.60
   1 -14  -4   14.10    3.40
  -1  14   4    9.60    1.80
  -1  14   4   13.30    2.80
   0 -14  -4    0.90    1.60
   0  14   4    2.60    1.50
   0  14   4    1.30    1.50
  -1 -14  -4   19.40    3.40
   1  14   4   18.20    2.80
   1  14   4   17.60    3.00
  -2 -14  -4    3.00    1.70
   2  14   4    1.40    1.50
   2  14   4    0.10    1.50
  -3 -14  -4   10.80    2.20
   3  14   4    8.70    2.00
   3  14   4    8.70    1.70
   2  11  -5   11.60    2.90
   2  11  -5   10.10    1.90
  -2 -11   5   16.50    3.30
  -2 -11   5   18.50    3.20
   1  11  -5    2.80    1.60
   1  11  -5    0.00    1.60
  -1 -11   5    2.10    1.40
  -1 -11   5    0.00    1.60
   0  11  -5    4.80    1.70
   0  11  -5    1.80    1.50
   0 -11   5    3.30    1.50
   0 -11   5    5.00    1.60
  -1  11  -5    2.30    1.50
  -1  11  -5    3.40    1.50
   1 -11   5    2.80    1.50
   1 -11   5    4.20    1.50
  -2  11  -5    3.30    1.50
  -2  11  -5    3.00    1.50
   2 -11   5    2.40    1.30
  -3  11  -5    2.30    1.50
  -3  11  -5    3.00    1.60
   3 -11   5    2.80    1.40
  -4  11  -5    4.90    1.70
  -4  11  -5    3.90    1.70
   4 -11   5    5.10    1.60
  -5  11  -5    2.00    1.70
  -5  11  -5    1.30    1.70
   5 -11   5    1.40    1.50
  -6  11  -5    2.10    1.80
  -6  11  -5    1.10    2.00
   6 -11   5    1.30    1.60
   4  10  -5    6.80    1.80
   4  10  -5    3.00    1.70
  -4 -10   5    1.70    1.60
  -4 -10   5    5.00    1.90
   3  10  -5    3.10    1.60
   3  10  -5    5.10    1.60
  -3 -10   5    4.10    1.70
  -3 -10   5   10.20    2.60
   2  10  -5   17.30    2.60
   2  10  -5   17.00    2.70
  -2 -10   5   19.70    2.80
  -2 -10   5   18.10    2.60
   1  10  -5   10.30    2.40
   1  10  -5   11.70    2.40
  -1 -10   5    6.60    1.50
  -1 -10   5    8.90    2.30
   0  10  -5   31.50    2.60
   0  10  -5   31.90    2.60
   0 -10   5   31.40    2.90
   0 -10   5   35.80    2.70
  -1  10  -5   10.70    2.30
  -1  10  -5   16.60    2.30
   1 -10   5   11.60    2.20
   1 -10   5   15.40    2.30
  -2  10  -5   24.00    2.40
  -2  10  -5   23.50    2.40
   2 -10   5   21.90    2.10
  -3  10  -5   12.80    2.30
  -3  10  -5    8.00    1.60
  -3  10  -5   14.40    2.20
   3 -10   5   15.10    2.20
  -4  10  -5   30.10    2.70
  -4  10  -5   24.20    2.70
   4 -10   5   32.10    2.50
  -5  10  -5    1.80    1.50
  -5  10  -5    1.30    1.40
   5 -10   5    1.60    1.20
  -6  10  -5   20.30    3.30
  -6  10  -5   23.40    3.00
   6 -10   5   23.70    2.70
  -7  10  -5    1.80    1.70
  -7  10  -5    1.20    1.90
   7 -10   5   -1.00    1.40
  -8  10  -5    2.30    2.10
  -8  10  -5    7.30    2.10
   8 -10   5    5.80    1.70
   5   9  -5   14.00    2.70
   5   9  -5   16.20    2.80
  -5  -9   5   16.50    2.70
  -5  -9   5   21.30    3.40
   4   9  -5    1.40    1.30
   4   9  -5    2.00    1.40
  -4  -9   5    1.10    1.20
  -4  -9   5    0.20    1.60
   3   9  -5   23.20    2.50
   3   9  -5   28.10    2.70
  -3  -9   5   27.40    2.60
  -3  -9   5   29.40    3.00
   2   9  -5    2.10    1.20
   2   9  -5   -0.10    1.10
  -2  -9   5    1.00    1.30
  -2  -9   5    0.50    1.10
   1   9  -5   50.99    2.80
   1   9  -5   45.70    2.60
  -1  -9   5   45.30    3.30
  -1  -9   5   56.19    2.80
   0   9  -5    0.90    1.00
   0   9  -5    0.00    1.10
   0  -9   5   -0.20    1.00
   0  -9   5   -1.50    0.80
  -1   9  -5  103.79    3.70
  -1   9  -5  104.69    3.70
   1  -9   5  103.89    3.80
   1  -9   5  105.09    3.50
  -2   9  -5   -0.20    1.00
  -2   9  -5    0.50    1.00
   2  -9   5   -0.50    0.80
   2  -9   5    0.00    0.90
  -3   9  -5   89.19    3.40
  -3   9  -5   87.29    3.50
  -3   9  -5   82.19    2.70
   3  -9   5   95.09    3.40
  -4   9  -5    0.00    0.60
  -4   9  -5    0.70    1.10
  -4   9  -5    1.80    1.10
   4  -9   5    1.40    0.90
  -5   9  -5   56.79    3.10
  -5   9  -5   58.79    3.00
   5  -9   5   55.99    2.80
  -6   9  -5    1.00    1.20
  -6   9  -5    0.20    1.40
   6  -9   5   -1.90    1.00
  -7   9  -5   38.80    3.30
  -7   9  -5   43.10    3.40
   7  -9   5   34.50    2.70
  -8   9  -5   -1.90    1.70
  -8   9  -5    0.90    1.60
   8  -9   5    2.40    1.30
  -9   9  -5   25.30    3.90
  -9   9  -5   27.60    3.70
   9  -9   5   18.20    2.90
   7   8  -5   -1.40    1.60
   7   8  -5   -2.20    1.60
  -7  -8   5    4.20    2.30
   6   8  -5    4.60    1.60
   6   8  -5    3.50    1.50
  -6  -8   5    3.80    1.70
  -6  -8   5    4.80    1.40
   5   8  -5   -0.10    1.30
   5   8  -5    0.20    1.40
  -5  -8   5   -0.50    1.50
  -5  -8   5    1.50    1.20
   4   8  -5    5.40    1.30
   4   8  -5    5.90    1.30
  -4  -8   5   12.10    2.50
  -4  -8   5    5.60    1.20
   3   8  -5    0.20    1.00
   3   8  -5    0.40    1.00
  -3  -8   5    2.50    1.20
  -3  -8   5   -0.20    0.90
   2   8  -5    9.80    1.90
  -2  -8   5   10.20    1.70
  -2  -8   5   11.70    2.20
   1   8  -5    8.50    1.80
   1   8  -5    6.70    1.60
  -1  -8   5    9.20    1.90
  -1  -8   5    8.70    1.70
   0   8  -5    7.20    1.60
   0  -8   5    6.20    1.50
   0  -8   5    5.90    1.10
  -1   8  -5    7.10    1.10
  -1   8  -5    7.60    1.20
  -1   8  -5    7.70    1.80
   1  -8   5    8.40    1.50
   1  -8   5    6.80    1.50
  -2   8  -5    1.50    0.90
  -2   8  -5    2.90    0.90
  -2   8  -5    3.50    1.00
   2  -8   5    3.20    0.80
   2  -8   5    3.20    0.90
  -3   8  -5    0.90    0.90
  -3   8  -5    0.10    0.80
  -3   8  -5   -0.40    0.80
   3  -8   5    0.10    0.70
   3  -8   5    1.30    0.80
  -4   8  -5    0.30    0.50
  -4   8  -5    1.20    0.90
   4  -8   5   -0.50    0.70
  -5   8  -5    0.10    1.00
  -5   8  -5    0.80    1.10
   5  -8   5    0.40    0.80
  -6   8  -5    1.30    1.20
  -6   8  -5    0.90    1.20
   6  -8   5   -1.10    0.90
  -7   8  -5    0.10    1.30
  -7   8  -5    1.40    1.40
   7  -8   5    0.40    0.90
  -8   8  -5   -0.30    1.50
  -8   8  -5    1.50    1.40
   8  -8   5    1.30    1.10
  -9   8  -5    1.20    1.80
  -9   8  -5    1.60    1.70
   9  -8   5    2.10    1.30
 -10   8  -5    1.70    1.90
 -10   8  -5    0.80    2.00
  10  -8   5    0.10    1.40
   7   7  -5    5.80    1.50
   7   7  -5   11.60    2.90
  -7  -7   5    5.70    1.80
   6   7  -5   13.20    2.50
   6   7  -5   14.20    2.30
  -6  -7   5   17.40    2.60
  -6  -7   5   17.90    2.80
   5   7  -5   42.70    2.50
   5   7  -5   45.90    2.70
  -5  -7   5   47.60    3.10
  -5  -7   5   45.30    2.60
   4   7  -5   32.90    2.20
   4   7  -5   33.80    2.40
  -4  -7   5   39.20    2.70
  -4  -7   5   35.00    2.10
   3   7  -5   41.20    2.30
   3   7  -5   36.70    2.20
  -3  -7   5   39.40    2.20
  -3  -7   5   38.60    2.50
   2   7  -5  100.49    4.30
   2   7  -5  105.99    3.40
  -2  -7   5  111.89    3.50
  -2  -7   5  108.09    3.60
   1   7  -5   74.59    2.70
   1   7  -5   76.69    2.90
  -1  -7   5   76.99    2.90
  -1  -7   5   76.39    2.90
   0   7  -5  189.58    5.10
   0   7  -5  194.38    5.30
   0   7  -5  172.78    5.00
   0  -7   5  195.18    5.10
   0  -7   5  199.78    5.30
  -1   7  -5  219.68    5.80
  -1   7  -5  229.78    6.00
  -1   7  -5  233.38    6.10
   1  -7   5  241.78    6.20
   1  -7   5  237.68    5.90
  -2   7  -5   47.50    2.20
  -2   7  -5   48.60    2.30
  -2   7  -5   44.90    2.00
   2  -7   5   51.49    1.90
   2  -7   5   52.79    2.20
  -3   7  -5  117.59    3.20
  -3   7  -5  124.69    3.90
  -3   7  -5  124.29    3.70
   3  -7   5  125.49    3.30
   3  -7   5  127.69    3.80
  -4   7  -5    5.90    1.00
  -4   7  -5    5.40    0.90
  -4   7  -5    5.10    1.10
   4  -7   5    6.70    1.30
  -5   7  -5   21.00    1.90
  -5   7  -5   23.40    1.90
   5  -7   5   19.50    2.10
  -6   7  -5   47.90    4.20
  -6   7  -5   43.60    2.40
   6  -7   5   40.00    2.80
  -7   7  -5   35.50    2.60
  -7   7  -5   31.20    2.40
   7  -7   5   30.90    2.00
  -8   7  -5   44.00    2.90
  -8   7  -5   43.20    3.20
   8  -7   5   39.70    2.30
  -9   7  -5   53.49    3.60
  -9   7  -5   51.99    3.40
   9  -7   5   52.69    2.50
 -10   7  -5   19.70    3.20
 -10   7  -5   22.60    3.40
  10  -7   5   14.60    2.30
 -11   7  -5   40.80    4.00
 -11   7  -5   44.40    4.20
   8   6  -5    2.00    1.50
   8   6  -5    0.80    1.50
  -8  -6   5   -3.00    1.60
   7   6  -5    1.80    1.40
   7   6  -5    0.60    1.30
  -7  -6   5    1.50    1.50
  -7  -6   5    0.50    1.10
   6   6  -5    1.20    1.10
   6   6  -5    1.80    1.20
  -6  -6   5    1.70    0.90
  -6  -6   5    0.30    1.20
   5   6  -5    0.30    1.00
   5   6  -5    0.20    1.00
  -5  -6   5   -0.70    1.00
  -5  -6   5   -0.20    0.80
   4   6  -5   -0.80    0.80
   4   6  -5   -0.40    0.80
  -4  -6   5   -0.30    0.70
  -4  -6   5    0.10    0.90
   3   6  -5    3.70    0.90
  -3  -6   5    4.10    1.00
  -3  -6   5    3.10    0.80
   2   6  -5    4.70    0.90
   2   6  -5    4.70    0.80
   2   6  -5    4.60    1.30
  -2  -6   5    4.10    0.90
  -2  -6   5    5.60    1.20
   1   6  -5   51.59    2.30
   1   6  -5   55.99    2.40
   1   6  -5   57.29    2.20
  -1  -6   5   58.79    2.30
  -1  -6   5   54.69    2.20
  -1  -6   5   53.39    2.20
   0   6  -5   -0.20    0.60
   0   6  -5    0.30    0.80
   0   6  -5   -0.40    0.60
   0  -6   5   -0.10    0.60
   0  -6   5   -0.60    0.70
   0  -6   5    0.60    0.60
  -1   6  -5   66.39    2.50
  -1   6  -5   62.19    2.20
  -1   6  -5   63.09    2.30
   1  -6   5   65.69    2.20
   1  -6   5   67.29    2.40
   1  -6   5   62.79    2.20
  -2   6  -5    0.40    0.60
  -2   6  -5    0.00    0.60
  -2   6  -5    0.10    0.60
   2  -6   5   -0.60    0.70
   2  -6   5    0.40    0.50
   2  -6   5   -0.10    0.60
  -3   6  -5    5.60    1.10
  -3   6  -5    6.20    0.90
  -3   6  -5    5.10    1.20
   3  -6   5    6.90    0.80
   3  -6   5    5.60    1.10
   3  -6   5    5.80    1.20
  -4   6  -5    8.30    1.40
  -4   6  -5    6.70    0.70
  -4   6  -5    6.40    1.30
   4  -6   5    5.40    1.40
   4  -6   5    7.60    1.10
  -5   6  -5    6.50    1.50
  -5   6  -5    5.80    1.30
   5  -6   5    7.30    1.20
  -6   6  -5    9.50    1.80
  -6   6  -5    9.20    1.70
   6  -6   5    7.60    1.30
  -7   6  -5   15.00    2.50
  -7   6  -5   21.00    2.00
   7  -6   5   16.50    1.60
  -8   6  -5   45.20    3.00
  -8   6  -5   50.99    2.80
   8  -6   5   47.00    2.30
  -9   6  -5    4.00    1.60
  -9   6  -5    2.50    1.30
   9  -6   5    0.60    0.80
 -10   6  -5   12.10    2.90
 -10   6  -5    7.80    1.70
  10  -6   5    7.60    1.70
 -11   6  -5    1.60    1.70
 -11   6  -5   -2.20    1.80
  11  -6   5   -0.40    1.40
   9   5  -5    2.60    1.50
   9   5  -5    2.10    1.60
  -9  -5   5   -0.20    1.80
   8   5  -5   31.10    2.70
   8   5  -5   24.50    2.70
  -8  -5   5   29.60    3.40
   7   5  -5    3.70    1.30
   7   5  -5    3.40    1.10
  -7  -5   5    6.40    1.60
  -7  -5   5    4.40    1.40
   6   5  -5   74.19    3.20
   6   5  -5   66.79    3.30
   6   5  -5   74.69    2.90
  -6  -5   5   73.69    2.70
  -6  -5   5   72.69    3.40
   5   5  -5   39.20    2.10
   5   5  -5   40.30    2.10
   5   5  -5   45.90    2.50
  -5  -5   5   42.70    2.60
  -5  -5   5   41.20    2.00
   4   5  -5   96.39    3.00
   4   5  -5   88.49    3.00
  -4  -5   5   96.89    3.00
  -4  -5   5   98.09    3.40
   3   5  -5   45.10    2.50
   3   5  -5   48.10    2.20
   3   5  -5   42.60    2.00
   3   5  -5   47.80    1.90
  -3  -5   5   49.30    2.00
  -3  -5   5   47.80    2.20
   2   5  -5  160.28    4.50
   2   5  -5  165.58    4.70
   2   5  -5  177.08    4.70
   2   5  -5  171.78    4.40
  -2  -5   5  174.48    4.60
  -2  -5   5  170.28    4.70
   1   5  -5    1.30    0.60
   1   5  -5   -0.70    0.60
   1   5  -5    0.10    0.60
   1   5  -5    0.40    0.60
  -1  -5   5    0.20    0.60
  -1  -5   5    0.30    0.60
  -1  -5   5    0.60    0.50
   0   5  -5  357.76    8.40
   0   5  -5  355.36    8.60
   0   5  -5  365.96    8.40
   0   5  -5  371.26    8.70
   0  -5   5  367.36    8.40
   0  -5   5  351.56    8.70
   0  -5   5  379.36    8.60
   0  -5   5  377.46    8.70
  -1   5  -5   27.30    1.30
  -1   5  -5   23.40    1.40
  -1   5  -5   26.50    1.60
  -1   5  -5   25.60    1.40
   1  -5   5   22.20    1.50
   1  -5   5   27.90    1.30
   1  -5   5   29.40    1.40
   1  -5   5   25.90    1.30
  -2   5  -5  289.47    7.40
  -2   5  -5  310.47    7.00
  -2   5  -5  317.77    7.50
  -2   5  -5  310.57    7.20
   2  -5   5  311.77    7.10
   2  -5   5  307.97    7.10
   2  -5   5  315.67    7.50
   2  -5   5  289.67    7.40
  -3   5  -5    1.10    0.60
  -3   5  -5    1.00    0.60
  -3   5  -5    2.80    0.70
  -3   5  -5    2.10    0.70
   3  -5   5    1.00    0.60
   3  -5   5    2.40    0.60
   3  -5   5    0.70    0.60
  -4   5  -5  113.39    3.50
  -4   5  -5  113.89    3.30
   4  -5   5  108.69    3.20
   4  -5   5  114.49    3.30
  -5   5  -5   21.80    1.50
  -5   5  -5   22.30    1.60
   5  -5   5   21.70    1.40
   5  -5   5   17.40    1.50
  -6   5  -5   69.49    2.60
  -6   5  -5   71.29    2.90
   6  -5   5   67.79    2.40
  -7   5  -5   12.50    1.80
  -7   5  -5   10.50    1.60
   7  -5   5    9.00    1.20
  -8   5  -5   43.90    2.50
  -8   5  -5   49.60    2.80
   8  -5   5   44.90    2.00
  -9   5  -5    5.50    1.50
  -9   5  -5    6.20    1.40
   9  -5   5    6.20    1.50
 -10   5  -5   25.20    2.70
 -10   5  -5   25.90    3.10
  10  -5   5   25.60    1.80
 -11   5  -5   16.40    2.90
  11  -5   5   17.20    2.60
  11  -5   5   20.80    1.90
 -12   5  -5   18.50    3.50
  12  -5   5   26.30    3.10
   9   4  -5    0.30    1.40
   9   4  -5   -0.40    1.20
  -9  -4   5   -0.10    1.60
   8   4  -5    2.10    1.20
   8   4  -5    0.30    1.10
  -8  -4   5    2.90    1.40
   7   4  -5    6.10    1.20
   7   4  -5    7.00    1.80
  -7  -4   5    6.90    1.40
  -7  -4   5    7.00    1.40
   6   4  -5    1.00    0.90
   6   4  -5    0.70    0.80
   6   4  -5    1.70    0.90
  -6  -4   5    0.20    1.00
  -6  -4   5    2.00    0.70
   5   4  -5   43.90    2.00
   5   4  -5   49.00    2.40
   5   4  -5   51.99    2.10
  -5  -4   5   48.60    3.00
  -5  -4   5   49.30    1.90
   4   4  -5    6.10    1.20
   4   4  -5    5.50    1.00
   4   4  -5    4.00    1.20
   4   4  -5    5.00    1.10
  -4  -4   5    4.60    1.00
  -4  -4   5    6.10    1.00
   3   4  -5   73.09    2.70
   3   4  -5   69.09    2.70
   3   4  -5   68.09    2.30
   3   4  -5   73.19    2.30
  -3  -4   5   69.49    2.60
  -3  -4   5   71.19    2.30
   2   4  -5   10.00    1.40
   2   4  -5   10.40    1.40
   2   4  -5    9.90    1.10
   2   4  -5   10.10    1.20
   2   4  -5   10.30    1.00
  -2  -4   5    9.80    1.00
  -2  -4   5    8.60    1.10
   1   4  -5  181.78    4.60
   1   4  -5  174.18    4.30
   1   4  -5  170.18    4.40
   1   4  -5  170.98    4.40
  -1  -4   5  174.18    4.50
  -1  -4   5  179.38    4.50
  -1  -4   5  173.58    4.30
  -1  -4   5  163.88    4.50
   0   4  -5   18.50    1.30
   0   4  -5   17.90    1.20
   0   4  -5   18.80    1.00
   0   4  -5   17.40    1.10
   0  -4   5   16.10    1.20
   0  -4   5   18.60    1.00
   0  -4   5   18.60    1.10
   0  -4   5   17.30    1.10
  -1   4  -5  703.03   15.80
  -1   4  -5  702.23   15.40
  -1   4  -5  687.43   15.70
  -1   4  -5  712.13   15.50
   1  -4   5  712.23   15.50
   1  -4   5  717.33   15.40
   1  -4   5  706.53   15.80
   1  -4   5  706.23   15.80
  -2   4  -5   11.10    1.00
  -2   4  -5   12.00    1.10
  -2   4  -5   12.80    0.80
  -2   4  -5   11.20    1.00
   2  -4   5   12.30    0.80
   2  -4   5   13.40    1.00
   2  -4   5   12.20    0.90
   2  -4   5   12.20    1.10
  -3   4  -5  819.32   18.00
  -3   4  -5  840.02   18.30
  -3   4  -5  831.42   17.60
  -3   4  -5  795.52   18.10
   3  -4   5  793.12   18.10
   3  -4   5  822.92   17.70
   3  -4   5  825.82   18.20
   3  -4   5  824.32   17.90
  -4   4  -5   86.29    2.70
  -4   4  -5   90.49    2.90
  -4   4  -5   91.19    2.70
   4  -4   5   94.49    2.80
   4  -4   5   89.59    2.60
   4  -4   5   86.29    2.70
  -5   4  -5  296.17    7.10
  -5   4  -5  281.17    7.00
  -5   4  -5  300.57    7.30
   5  -4   5  285.47    7.10
   5  -4   5  287.87    6.90
   5  -4   5  299.27    7.10
  -6   4  -5   30.50    1.70
  -6   4  -5   28.70    1.90
  -6   4  -5   25.00    1.60
   6  -4   5   29.80    1.70
   6  -4   5   30.00    1.50
  -7   4  -5  163.68    4.60
  -7   4  -5  172.58    5.00
  -7   4  -5  155.58    4.40
   7  -4   5  161.98    4.30
  -8   4  -5   16.60    1.60
  -8   4  -5   15.90    1.80
  -8   4  -5   15.60    3.30
   8  -4   5   16.10    1.40
  -9   4  -5  138.49    4.80
  -9   4  -5  132.99    4.80
   9  -4   5  133.69    3.80
 -10   4  -5    4.10    1.40
 -10   4  -5    5.00    1.50
  10  -4   5    4.30    0.90
 -11   4  -5   73.29    3.80
  11  -4   5   75.39    3.40
  11  -4   5   72.09    2.70
 -12   4  -5   -1.00    1.70
  12  -4   5    0.70    1.40
  10   3  -5    3.80    1.90
  10   3  -5   11.50    2.90
 -10  -3   5    6.80    1.90
   9   3  -5   13.40    2.40
   9   3  -5    5.60    1.50
  -9  -3   5    8.30    1.80
   8   3  -5   18.10    2.10
  -8  -3   5   13.60    2.50
   7   3  -5   -0.60    0.90
   7   3  -5   -1.50    1.50
  -7  -3   5   -0.30    1.00
  -7  -3   5    1.00    0.60
   6   3  -5   26.70    1.70
   6   3  -5   24.70    1.80
   6   3  -5   26.20    1.50
  -6  -3   5   25.70    2.10
  -6  -3   5   26.70    1.40
   5   3  -5    0.90    1.10
   5   3  -5    1.10    0.60
   5   3  -5    1.90    0.70
   5   3  -5    1.30    0.80
  -5  -3   5    1.70    0.80
  -5  -3   5    2.20    0.60
   4   3  -5   22.20    1.30
   4   3  -5   21.70    1.80
   4   3  -5   23.00    1.30
   4   3  -5   23.10    1.60
  -4  -3   5   23.50    1.60
  -4  -3   5   22.80    1.20
   3   3  -5   17.50    1.40
   3   3  -5   15.10    1.40
   3   3  -5   13.80    1.40
   3   3  -5   14.40    1.10
   3   3  -5   16.50    1.10
  -3  -3   5   17.30    1.30
  -3  -3   5   17.80    1.10
   2   3  -5    9.80    0.80
   2   3  -5    8.50    0.90
   2   3  -5   10.60    1.10
   2   3  -5   10.00    1.20
   2   3  -5    8.30    1.10
  -2  -3   5    9.70    1.10
  -2  -3   5    9.20    0.90
  -2  -3   5    8.50    1.10
   1   3  -5    0.70    0.50
   1   3  -5    1.70    0.50
   1   3  -5    1.50    0.50
   1   3  -5    1.40    0.40
   1   3  -5    1.10    0.60
  -1  -3   5    0.90    0.60
  -1  -3   5    1.30    0.40
  -1  -3   5    0.70    0.50
   0   3  -5   36.50    1.40
   0   3  -5   35.40    1.20
   0   3  -5   32.00    1.40
   0   3  -5   36.00    1.50
   0  -3   5   35.30    1.40
   0  -3   5   35.80    1.40
   0  -3   5   35.30    1.20
   0  -3   5   34.70    1.50
  -1   3  -5   16.30    0.90
  -1   3  -5   14.30    1.00
  -1   3  -5   14.50    1.00
  -1   3  -5   15.80    0.90
   1  -3   5   14.60    1.00
   1  -3   5   14.20    0.90
   1  -3   5   15.40    0.80
  -2   3  -5   66.59    1.90
  -2   3  -5   64.59    1.80
  -2   3  -5   66.09    2.10
   2  -3   5   68.79    2.10
   2  -3   5   65.99    2.10
   2  -3   5   66.59    1.80
   2  -3   5   63.39    2.00
  -3   3  -5   31.10    1.30
  -3   3  -5   29.90    1.40
  -3   3  -5   33.10    1.50
  -3   3  -5   32.80    1.00
   3  -3   5   31.60    1.20
   3  -3   5   31.30    1.40
   3  -3   5   32.90    1.00
   3  -3   5   31.00    1.40
  -4   3  -5   17.30    1.10
  -4   3  -5   17.10    1.10
  -4   3  -5   19.50    1.30
   4  -3   5   19.70    1.20
   4  -3   5   18.40    1.10
   4  -3   5   18.10    1.10
  -5   3  -5    7.50    1.10
  -5   3  -5    8.60    1.00
  -5   3  -5    8.60    1.00
   5  -3   5    8.20    1.00
   5  -3   5    9.20    0.90
  -6   3  -5   -0.20    0.70
  -6   3  -5    0.30    0.60
  -6   3  -5    0.60    0.60
   6  -3   5    0.80    0.60
   6  -3   5    0.20    0.40
  -7   3  -5    0.00    0.80
  -7   3  -5    0.10    0.70
  -7   3  -5   -0.50    0.60
   7  -3   5    0.80    0.80
   7  -3   5    0.00    0.50
  -8   3  -5    0.40    0.80
  -8   3  -5    0.50    0.90
  -8   3  -5   -0.30    0.70
   8  -3   5    0.00    0.50
  -9   3  -5   -0.60    0.90
  -9   3  -5    1.70    1.10
  -9   3  -5    0.00    0.80
   9  -3   5    1.10    0.60
 -10   3  -5    2.80    1.20
 -10   3  -5    3.30    1.30
  10  -3   5    2.30    0.80
 -11   3  -5   -0.50    1.40
  11  -3   5   -0.90    0.80
  11  -3   5    0.80    1.10
 -12   3  -5    1.20    1.60
  12  -3   5    1.70    1.30
 -13   3  -5    1.30    2.10
  13  -3   5    2.60    2.30
  10   2  -5   22.10    2.90
  10   2  -5   14.00    2.70
 -10  -2   5   14.20    2.20
   9   2  -5   35.30    2.60
   9   2  -5   32.90    2.70
  -9  -2   5   35.80    3.10
   8   2  -5   21.30    2.10
   8   2  -5   24.30    2.10
  -8  -2   5   21.50    2.50
   7   2  -5   40.30    2.10
   7   2  -5   39.80    1.50
   7   2  -5   37.70    2.20
  -7  -2   5   40.90    2.50
  -7  -2   5   38.80    1.50
   6   2  -5   11.40    1.10
   6   2  -5   13.70    1.40
  -6  -2   5    9.40    1.00
   5   2  -5    7.00    1.70
   5   2  -5    9.20    1.30
[truncated: 348,584 more chars]
