# Supplementary material for: Crystal structure of methyl N-ferro­cenyl­carbamate
Source: Acta Crystallogr E Crystallogr Commun. 2015 Jan 17;71(Pt 2):m30. doi: 10.1107/S2056989015000043 (PMC4384608; doi:10.1107/S2056989015000043)
Supplement: Supplementary file 2 [file e-71-00m30-Isup2.hkl]

#
# h,k,l, Fc-squared, Fo-squared, sigma(Fo-squared), status flag
#
data_I
_shelx_title ' ARS015_0m in P-1'
_shelx_refln_list_code          4
_shelx_F_calc_maximum      223.51
_exptl_crystal_F_000       536.00
_reflns_d_resolution_high  0.7485

loop_
 _space_group_symop_operation_xyz
 'x, y, z'
 '-x, -y, -z'

_cell_length_a    10.1224
_cell_length_b    10.7849
_cell_length_c    11.0445
_cell_angle_alpha  76.156
_cell_angle_beta   73.960
_cell_angle_gamma  89.059

_shelx_F_squared_multiplier     1.000

loop_
 _refln_index_h
 _refln_index_k
 _refln_index_l
 _refln_F_squared_calc
 _refln_F_squared_meas
 _refln_F_squared_sigma
 _refln_observed_status
   2   0   0      49954.85      44420.95       532.13 o
   3   0   0          4.72          4.55         0.54 o
   4   0   0         77.49         29.10         1.68 o
   5   0   0          4.09          4.79         0.75 o
   6   0   0        394.87        287.16         4.31 o
   7   0   0         10.12          8.64         1.21 o
   8   0   0        768.53        762.56        11.74 o
   9   0   0          8.20          8.44         2.37 o
  10   0   0        188.41        192.57         6.43 o
  11   0   0          0.87         -2.05         3.08 o
  12   0   0        143.62        168.73         8.06 o
 -12   1   0          0.26          1.29         3.68 o
 -11   1   0          2.84          6.23         3.21 o
 -10   1   0        254.10        226.88         6.86 o
  -9   1   0          1.05         -0.06         1.80 o
  -8   1   0        175.35        142.58         3.96 o
  -7   1   0          1.78          2.16         1.13 o
  -6   1   0        143.88        156.89         2.75 o
  -5   1   0         51.42         50.52         1.53 o
  -4   1   0         23.10         28.32         1.14 o
  -3   1   0        872.14        862.06         7.46 o
  -2   1   0       1615.29       1622.79        11.81 o
   1   1   0        969.01       1101.72        22.32 o
   2   1   0        514.44        464.16         3.91 o
   3   1   0        101.15        105.14         1.55 o
   4   1   0       1391.48       1479.58        13.79 o
   5   1   0        698.05        682.79         7.16 o
   6   1   0        962.40       1048.49        11.32 o
   7   1   0        499.09        518.92         7.24 o
   8   1   0          1.66          4.12         1.57 o
   9   1   0        142.95        147.28         8.77 o
  10   1   0         15.26          7.38         2.64 o
  11   1   0         79.64         71.32         6.91 o
  12   1   0         23.01         26.85        12.42 o
 -12   2   0        145.68        155.20         7.90 o
 -11   2   0        158.69        149.42         6.82 o
 -10   2   0         60.97         67.10         4.97 o
  -9   2   0        762.89        710.95        15.78 o
  -8   2   0        297.03        297.35         5.43 o
  -7   2   0       1294.53       1216.93        12.20 o
  -6   2   0       1798.89       1785.85        16.80 o
  -5   2   0       1228.03       1181.61         9.63 o
  -4   2   0       3433.86       3600.04        27.56 o
  -3   2   0       2402.51       2393.96        19.69 o
  -2   2   0       3358.07       3769.96        30.56 o
  -1   2   0       6233.60       6314.19        47.93 o
   0   2   0       4239.47       4565.86        39.65 o
   1   2   0       4473.86       4817.85        42.05 o
   2   2   0       1649.54       1733.06        13.49 o
   3   2   0        479.04        497.05         4.63 o
   4   2   0        693.97        728.95         6.27 o
   5   2   0        289.72        273.52         2.95 o
   6   2   0        411.43        396.18         4.43 o
   7   2   0        302.72        282.01         6.06 o
   8   2   0         94.73        108.73         6.69 o
   9   2   0        114.10        112.80         5.12 o
  10   2   0        147.61        151.39         6.26 o
  11   2   0         14.63          7.97         3.16 o
  12   2   0        123.30        121.47         8.06 o
 -12   3   0         14.44         15.24         4.41 o
 -11   3   0         15.21         13.50         3.19 o
 -10   3   0         80.64         76.52         4.49 o
  -9   3   0          1.57          1.77         1.91 o
  -8   3   0        311.33        313.42         5.59 o
  -7   3   0         80.68         79.04         1.78 o
  -6   3   0        342.28        309.21         3.32 o
  -5   3   0       1173.73       1219.24        10.70 o
  -4   3   0        587.71        561.21         4.96 o
  -3   3   0       1452.90       1489.46        12.46 o
  -2   3   0       1796.44       1794.09        15.99 o
  -1   3   0         89.68         84.87         1.31 o
   0   3   0       4634.02       4918.65        41.92 o
   1   3   0        831.43        860.52         9.31 o
   2   3   0       4955.01       5154.52        41.90 o
   3   3   0        536.77        523.83         5.07 o
   4   3   0       2153.90       2270.87        19.22 o
   5   3   0        383.26        355.42         4.03 o
   6   3   0        722.25        700.16         6.51 o
   7   3   0        325.35        310.68         4.21 o
   8   3   0        457.12        453.86         8.94 o
   9   3   0         66.51         81.04         5.01 o
  10   3   0        312.57        295.06         8.14 o
  11   3   0         42.73         43.58         4.83 o
  12   3   0         74.00         61.60         5.74 o
 -12   4   0          0.01          4.76         5.10 o
 -11   4   0        143.41        131.95         6.53 o
 -10   4   0         16.20         17.36         2.83 o
  -9   4   0        360.59        344.27         6.37 o
  -8   4   0        254.17        244.73         4.28 o
  -7   4   0        269.84        248.79         3.27 o
  -6   4   0        136.30        126.98         2.06 o
  -5   4   0        534.13        498.02         4.49 o
  -4   4   0        205.10        216.50         2.68 o
  -3   4   0       1474.96       1503.80        11.99 o
  -2   4   0         38.97         43.57         1.00 o
  -1   4   0        962.38        921.63         7.52 o
   0   4   0        347.41        366.69         3.38 o
   1   4   0         35.48         28.28         0.89 o
   2   4   0          1.34          1.71         0.47 o
   3   4   0          2.45          1.00         0.56 o
   4   4   0          5.05          6.44         0.69 o
   5   4   0         46.73         45.83         1.56 o
   6   4   0         66.93         60.23         1.93 o
   7   4   0         33.25         38.27         2.17 o
   8   4   0          0.59          0.21         1.55 o
   9   4   0          1.66          6.21         2.48 o
  10   4   0          7.04          8.79         3.01 o
  11   4   0          0.17          4.27         4.54 o
  12   4   0          0.03         -0.65         4.16 o
 -12   5   0        117.42        134.85        20.55 o
 -11   5   0         14.11         19.14         4.99 o
 -10   5   0        535.19        560.56        10.77 o
  -9   5   0          1.67         -1.32         1.60 o
  -8   5   0       1124.91       1139.99        17.57 o
  -7   5   0          2.26         -0.43         1.00 o
  -6   5   0        996.44        993.86         9.17 o
  -5   5   0        129.37        129.74         2.19 o
  -4   5   0       1981.11       1947.31        16.62 o
  -3   5   0        465.73        479.39         4.52 o
  -2   5   0       4179.52       4386.47        35.97 o
  -1   5   0        104.39        101.64         1.59 o
   0   5   0       3200.71       3298.67        27.27 o
   1   5   0       1262.17       1247.32        10.94 o
   2   5   0       4558.16       4796.70        36.81 o
   3   5   0       1922.05       1963.64        15.79 o
   4   5   0       4925.75       5205.35        40.15 o
   5   5   0         22.43         27.76         1.63 o
   6   5   0       1706.64       1752.35        16.88 o
   7   5   0        632.06        618.23         7.79 o
   8   5   0        295.63        288.90         5.10 o
   9   5   0         63.79         57.60         3.83 o
  10   5   0        199.09        216.05         7.57 o
  11   5   0         22.01         30.53         5.44 o
 -12   6   0          5.53          0.46         7.39 o
 -11   6   0          1.32         -4.54         4.54 o
 -10   6   0         14.43         13.18         5.06 o
  -9   6   0         21.01         17.34         2.51 o
  -8   6   0          5.69          3.48         1.35 o
  -7   6   0        165.39        171.00         3.02 o
  -6   6   0         83.42         78.96         2.15 o
  -5   6   0          0.40         -0.07         0.80 o
  -4   6   0         69.03         68.69         1.73 o
  -3   6   0        809.96        833.24         7.25 o
  -2   6   0         61.60         61.91         1.42 o
  -1   6   0        674.29        626.39         5.62 o
   0   6   0        162.82        159.57         2.20 o
   1   6   0          9.08          4.09         0.69 o
   2   6   0        185.11        194.81         2.62 o
   3   6   0        420.22        415.22         4.40 o
   4   6   0        127.72        137.78         2.53 o
   5   6   0        460.32        473.21         5.77 o
   6   6   0         51.52         57.88         2.70 o
   7   6   0         32.95         30.81         2.72 o
   8   6   0         19.57         22.38         2.19 o
   9   6   0          2.52         -0.72         3.47 o
  10   6   0         31.13         39.19         9.59 o
  11   6   0         33.77         33.30         4.80 o
 -11   7   0         90.68        103.71         9.73 o
 -10   7   0         86.56        104.35         8.74 o
  -9   7   0        397.59        416.31         8.66 o
  -8   7   0         40.51         37.59         2.77 o
  -7   7   0        341.27        334.62         5.05 o
  -6   7   0         21.52         21.94         1.77 o
  -5   7   0        294.01        268.56         3.66 o
  -4   7   0        534.45        539.83         5.68 o
  -3   7   0        919.82        869.20         7.72 o
  -2   7   0       1628.30       1673.37        13.66 o
  -1   7   0        865.68        802.28         7.62 o
   0   7   0        851.91        909.06         7.99 o
   1   7   0        306.85        291.63         3.45 o
   2   7   0        625.29        618.32         5.99 o
   3   7   0        651.98        650.84         6.35 o
   4   7   0        393.38        383.29         5.11 o
   5   7   0        622.27        621.68         7.34 o
   6   7   0         57.90         58.62         3.89 o
   7   7   0        217.13        215.42         5.73 o
   8   7   0         19.79         17.35         2.60 o
   9   7   0         80.30         86.22         7.93 o
  10   7   0         41.23         37.93        11.77 o
 -11   8   0          0.08          6.46         7.39 o
 -10   8   0          2.04         -3.25         4.66 o
  -9   8   0         79.81         74.90         5.81 o
  -8   8   0         86.98         90.15         4.33 o
  -7   8   0        195.42        193.18         4.33 o
  -6   8   0        294.86        295.06         5.64 o
  -5   8   0         31.56         32.00         3.60 o
  -4   8   0        282.73        283.66         4.18 o
  -3   8   0          0.88         -0.56         1.04 o
  -2   8   0        440.22        424.51         5.19 o
  -1   8   0          0.25         -0.99         0.99 o
   0   8   0        745.58        754.83         8.05 o
   1   8   0        134.18        140.50         2.96 o
   2   8   0        614.51        597.89         7.54 o
   3   8   0        109.16        106.23         3.14 o
   4   8   0        203.83        197.09         4.24 o
   5   8   0         45.38         43.51         4.60 o
   6   8   0         81.74         83.11         4.07 o
   7   8   0        175.25        173.98         5.93 o
   8   8   0        133.63        133.59         6.28 o
   9   8   0         90.49         95.04         7.29 o
  10   8   0        118.86        117.13         8.66 o
 -10   9   0         17.13         24.36         5.65 o
  -9   9   0        200.82        206.37         7.94 o
  -8   9   0          3.53         10.37         3.14 o
  -7   9   0        434.28        407.63         7.40 o
  -6   9   0         39.44         34.73         3.58 o
  -5   9   0        367.88        353.35         6.30 o
  -4   9   0          0.02          0.05         1.50 o
  -3   9   0         12.38         13.91         2.04 o
  -2   9   0         92.60         79.26         2.96 o
  -1   9   0         53.96         47.86         2.37 o
   0   9   0          3.30          1.08         1.21 o
   1   9   0         98.69         99.24         3.14 o
   2   9   0         27.13         28.17         2.65 o
   3   9   0        543.81        536.43         7.78 o
   4   9   0         25.74         23.57         2.47 o
   5   9   0        203.52        201.05         5.46 o
   6   9   0          5.62          3.89         2.49 o
   7   9   0         19.37         16.56         5.53 o
   8   9   0          0.04         -2.17         3.51 o
   9   9   0          3.43          2.11         4.20 o
  -9  10   0          0.39          8.31         4.00 o
  -8  10   0         92.94        126.39         7.08 o
  -7  10   0         28.20         32.63         8.34 o
  -6  10   0        247.39        250.22         6.12 o
  -5  10   0         23.67         25.53         4.30 o
  -4  10   0        427.53        413.82         8.05 o
  -3  10   0          3.73          1.70         1.76 o
  -2  10   0        350.40        341.06         8.84 o
  -1  10   0         39.67         33.23         2.80 o
   0  10   0        260.12        247.40         4.62 o
   1  10   0        226.29        220.94         4.21 o
   2  10   0        468.09        454.90         6.91 o
   3  10   0         35.40         33.74         3.47 o
   4  10   0        566.94        579.35         9.55 o
   5  10   0          5.05          6.15         2.56 o
   6  10   0        299.62        325.64        10.33 o
   7  10   0         52.95         77.50         7.04 o
   8  10   0        121.03        129.95         7.22 o
  -8  11   0          2.22          6.58         5.19 o
  -7  11   0          1.49          4.91         3.57 o
  -6  11   0          0.16          3.50         3.44 o
  -5  11   0         28.06         25.77         6.80 o
  -4  11   0          1.37          2.61         2.34 o
  -3  11   0          3.24          2.77         3.27 o
  -2  11   0          9.38          9.61         2.47 o
  -1  11   0          0.87         -1.16         2.06 o
   0  11   0         10.01          7.88         2.11 o
   1  11   0         31.44         24.96         2.67 o
   2  11   0          3.32          0.60         2.24 o
   3  11   0         32.75         31.83         3.21 o
   4  11   0          0.04          0.17         2.69 o
   5  11   0          4.01          3.06         3.31 o
   6  11   0          2.05          5.42         3.30 o
   7  11   0          1.43         -0.95         3.79 o
  -7  12   0         84.84        104.72        11.65 o
  -6  12   0          2.64          8.34         4.86 o
  -5  12   0        204.35        215.53        16.83 o
  -4  12   0         12.12         13.71         3.04 o
  -3  12   0        179.33        187.65         5.89 o
  -2  12   0         53.19         54.03         4.93 o
  -1  12   0        160.48        168.14         5.64 o
   0  12   0         43.73         40.02         3.96 o
   1  12   0        194.25        200.30         5.87 o
   2  12   0         30.39         30.23         3.04 o
   3  12   0        103.08        100.58         5.80 o
   4  12   0         24.85         26.48         3.48 o
   5  12   0         43.59         42.40         4.31 o
   6  12   0         10.24         12.48         5.45 o
  -5  13   0          0.43         12.30         5.32 o
  -4  13   0         56.97         77.29        17.77 o
  -3  13   0          0.58          2.23         4.15 o
  -2  13   0          6.97          9.13         3.64 o
  -1  13   0          3.58          3.29         3.28 o
   0  13   0          0.79          4.11         3.62 o
   1  13   0          4.43          3.44         3.64 o
   2  13   0         28.62         33.28         4.52 o
   3  13   0          0.09         -3.98         3.98 o
   4  13   0         50.95         60.61         6.69 o
  -3 -13   1          0.20         -0.44         4.16 o
  -2 -13   1         82.49         90.46         6.91 o
  -1 -13   1          1.37          2.78         3.90 o
   0 -13   1        132.32        139.26         7.86 o
   1 -13   1          3.45          3.62         3.62 o
   2 -13   1        163.23        178.35        11.57 o
   3 -13   1          0.74          8.00        11.54 o
   4 -13   1        178.26        195.61        12.23 o
  -5 -12   1         12.64          8.04         3.82 o
  -4 -12   1          0.01         -2.34         3.40 o
  -3 -12   1         23.33         19.44         3.33 o
  -2 -12   1          0.27         -1.61         3.04 o
  -1 -12   1          0.01         -1.13         2.60 o
   0 -12   1          1.65         -1.97         2.52 o
   1 -12   1          4.66          2.54         4.00 o
   2 -12   1          4.37         -2.48         2.48 o
   3 -12   1          0.33          1.81         2.88 o
   4 -12   1          0.62          4.39         3.04 o
   5 -12   1          8.20         13.35         3.98 o
   6 -12   1          1.15         10.32         5.32 o
   7 -12   1         14.58         18.73         9.70 o
  -6 -11   1         65.54         72.17         6.81 o
  -5 -11   1         52.59         59.38         5.98 o
  -4 -11   1        133.03        145.61         6.06 o
  -3 -11   1         38.62         46.46         4.91 o
  -2 -11   1        151.41        152.60         5.62 o
  -1 -11   1        156.11        160.67         5.44 o
   0 -11   1         55.06         59.64         5.60 o
   1 -11   1        483.53        478.59         8.20 o
   2 -11   1         48.98         54.93         4.15 o
   3 -11   1        346.96        344.05         6.92 o
   4 -11   1        139.13        150.89         5.86 o
   5 -11   1         99.96         94.50         5.96 o
   6 -11   1         98.94        104.03         7.23 o
   7 -11   1         42.30         46.06         5.52 o
   8 -11   1         51.33         65.14         7.71 o
  -8 -10   1         13.11          5.54         6.03 o
  -7 -10   1          4.24          3.60         6.53 o
  -6 -10   1         15.46         11.96         3.34 o
  -5 -10   1         31.37         33.20         3.75 o
  -4 -10   1         77.07         85.15         5.06 o
  -3 -10   1         26.37         22.45         2.59 o
  -2 -10   1        276.27        265.15         6.82 o
  -1 -10   1         97.81         86.47         4.31 o
   0 -10   1        262.01        254.79         5.22 o
   1 -10   1        235.97        230.82         4.67 o
   2 -10   1        121.15        119.95         6.59 o
   3 -10   1        183.26        176.92         4.06 o
   4 -10   1         74.15         78.61         3.68 o
   5 -10   1         55.28         54.33         4.10 o
   6 -10   1         97.59         84.66         7.31 o
   7 -10   1          0.19          1.61         5.82 o
   8 -10   1         62.20         56.42         6.94 o
   9 -10   1          1.63          3.96         3.95 o
  -8  -9   1          0.59          5.51         3.36 o
  -7  -9   1         40.78         36.49         3.61 o
  -6  -9   1          0.47         -0.47         2.91 o
  -5  -9   1        119.95        127.06         6.66 o
  -4  -9   1         14.33          9.33         2.13 o
  -3  -9   1         70.90         73.19         3.85 o
  -2  -9   1          0.52          0.95         1.55 o
  -1  -9   1         57.18         58.94         3.03 o
   0  -9   1        204.67        187.79         3.80 o
   1  -9   1        427.65        436.75         7.29 o
   2  -9   1         88.06         81.15         2.84 o
   3  -9   1        727.02        725.26         8.14 o
   4  -9   1          0.98          1.32         1.47 o
   5  -9   1        269.24        263.96         8.12 o
   6  -9   1         19.58         23.33         4.14 o
   7  -9   1         11.13         11.03         2.52 o
   8  -9   1         10.47          7.20         3.99 o
   9  -9   1          3.62          4.64         3.73 o
  10  -9   1          2.53          8.03         5.44 o
  -9  -8   1         28.50         23.04         4.38 o
  -8  -8   1        178.52        176.20         6.49 o
  -7  -8   1         60.12         57.66         4.43 o
  -6  -8   1        410.63        420.90         7.76 o
  -5  -8   1         48.59         56.28         3.90 o
  -4  -8   1        446.22        456.58         7.54 o
  -3  -8   1         10.85         20.18         3.80 o
  -2  -8   1        460.00        453.96         6.39 o
  -1  -8   1         23.27         25.00         2.09 o
   0  -8   1        699.57        668.51         7.49 o
   1  -8   1        303.82        296.03         4.27 o
   2  -8   1        666.30        647.84         7.21 o
   3  -8   1        233.26        234.77         3.73 o
   4  -8   1        477.15        460.14         6.83 o
   5  -8   1          5.49          6.42         1.41 o
   6  -8   1        797.39        800.28         9.65 o
   7  -8   1          5.05          5.42         1.86 o
   8  -8   1        674.71        705.25        12.18 o
   9  -8   1         30.70         29.72         3.86 o
  10  -8   1        149.40        160.13        10.09 o
  11  -8   1          6.25          1.95         5.77 o
 -10  -7   1          0.15         10.64         4.20 o
  -9  -7   1        104.43        127.00         7.19 o
  -8  -7   1         38.94         28.46         3.25 o
  -7  -7   1        114.75        109.49         4.19 o
  -6  -7   1        250.64        240.21         4.88 o
  -5  -7   1          8.04          8.05         2.01 o
  -4  -7   1         25.10         20.71         1.78 o
  -3  -7   1         76.66         80.64         2.54 o
  -2  -7   1        130.56        133.16         2.52 o
  -1  -7   1         45.14         36.58         2.01 o
   0  -7   1          0.03          0.59         0.80 o
   1  -7   1          0.04          0.77         0.79 o
   2  -7   1          0.07         -0.58         0.75 o
   3  -7   1         44.60         39.37         1.84 o
   4  -7   1        190.10        176.84         2.89 o
   5  -7   1          4.77          6.51         1.35 o
   6  -7   1         63.13         63.51         2.31 o
   7  -7   1        103.20         96.92         2.92 o
   8  -7   1          2.16         -0.37         1.59 o
   9  -7   1          6.16          2.25         2.60 o
  10  -7   1          0.26          1.85         3.24 o
  11  -7   1         33.12         38.30         7.16 o
 -11  -6   1        130.39        120.82         9.24 o
 -10  -6   1         65.35         73.08        13.31 o
  -9  -6   1        156.40        157.47        13.92 o
  -8  -6   1          6.47          9.25         2.15 o
  -7  -6   1        179.00        171.94         6.03 o
  -6  -6   1         35.26         36.46         2.67 o
  -5  -6   1        624.47        652.40         8.16 o
  -4  -6   1        496.24        484.97         5.52 o
  -3  -6   1       2048.03       2111.49        17.14 o
  -2  -6   1        931.67        902.15         8.00 o
  -1  -6   1       2413.78       2465.12        19.57 o
   0  -6   1       1005.29       1009.65         8.65 o
   1  -6   1       1110.14       1068.92         9.67 o
   2  -6   1        831.70        800.48         7.01 o
   3  -6   1        538.75        491.70         4.74 o
   4  -6   1        296.40        259.56         3.13 o
   5  -6   1        939.55        918.84        11.12 o
   6  -6   1        284.78        283.27         4.10 o
   7  -6   1       1203.65       1179.70        11.75 o
   8  -6   1        288.58        284.52         4.14 o
   9  -6   1        447.96        418.32         7.03 o
  10  -6   1         87.39         95.54         5.20 o
  11  -6   1        100.58         90.73         8.94 o
  12  -6   1         13.58         23.21         8.31 o
 -11  -5   1          0.01         -1.50         4.16 o
 -10  -5   1         35.82         43.40         6.64 o
  -9  -5   1          1.31          0.08         2.81 o
  -8  -5   1          0.75          0.11         1.84 o
  -7  -5   1         21.66         18.28         1.97 o
  -6  -5   1          0.52          2.00         1.22 o
  -5  -5   1         16.56         12.92         1.30 o
  -4  -5   1        341.38        343.97         3.93 o
  -3  -5   1        109.71        112.43         2.05 o
  -2  -5   1        894.23        911.19         7.87 o
  -1  -5   1        223.81        263.93         3.16 o
   0  -5   1        618.51        575.71         5.18 o
   1  -5   1          6.34          4.42         0.57 o
   2  -5   1       1346.88       1347.20        11.74 o
   3  -5   1         85.28         73.60         1.42 o
   4  -5   1       1228.14       1192.95         9.90 o
   5  -5   1         10.12         12.15         0.91 o
   6  -5   1        221.94        205.83         3.17 o
   7  -5   1         34.90         35.99         1.78 o
   8  -5   1        113.19        106.36         2.85 o
   9  -5   1         66.33         55.10         4.49 o
  10  -5   1        140.79        135.30         4.35 o
  11  -5   1         13.69         48.02        10.62 o
  12  -5   1         90.81        105.16        18.01 o
 -11  -4   1        131.77        140.42         8.25 o
 -10  -4   1         36.06         35.86         5.84 o
  -9  -4   1        467.78        507.25        10.20 o
  -8  -4   1         61.86         61.98         3.39 o
  -7  -4   1        948.02        974.88        10.99 o
  -6  -4   1         28.37         26.34         1.91 o
  -5  -4   1       1282.70       1268.52        10.78 o
  -4  -4   1         11.51         13.04         1.02 o
  -3  -4   1       1081.69       1088.02         9.18 o
  -2  -4   1       1403.91       1505.78        12.12 o
  -1  -4   1        591.06        514.81         4.61 o
   0  -4   1        402.25        380.08         5.09 o
   1  -4   1          4.45          4.06         0.55 o
   2  -4   1         34.63         29.58         1.10 o
   3  -4   1        127.34         79.89         1.30 o
   4  -4   1        668.35        717.44         6.18 o
   5  -4   1       1337.51       1268.20        10.41 o
   6  -4   1        304.21        302.71         3.66 o
   7  -4   1       1676.10       1649.39        14.46 o
   8  -4   1          2.50          1.93         1.08 o
   9  -4   1        481.21        476.18         5.67 o
  10  -4   1          0.41          0.63         2.43 o
  11  -4   1         16.78         17.86         3.24 o
  12  -4   1          0.30          1.77         4.77 o
 -12  -3   1          2.89          6.76         5.81 o
 -11  -3   1         46.91         50.23         5.71 o
 -10  -3   1         33.62         37.41         4.94 o
  -9  -3   1          0.52         -2.27         2.37 o
  -8  -3   1        301.89        311.52         7.45 o
  -7  -3   1         24.66         21.78         1.61 o
  -6  -3   1        782.01        734.74         7.15 o
  -5  -3   1        649.79        638.80         6.38 o
  -4  -3   1       2046.92       1991.79        17.18 o
  -3  -3   1       1458.09       1413.48        11.46 o
  -2  -3   1       3817.42       3875.12        29.69 o
  -1  -3   1       1278.71       1222.59        17.52 o
   0  -3   1       1329.96       1341.80        11.80 o
   1  -3   1        584.27        586.21         5.23 o
   2  -3   1        181.80        150.68         2.24 o
   3  -3   1       1063.37        988.27         8.56 o
   4  -3   1        422.70        366.30         3.70 o
   5  -3   1        898.65        895.18         8.15 o
   6  -3   1       1746.70       1678.82        15.75 o
   7  -3   1        434.11        413.14         5.01 o
   8  -3   1       2053.86       2007.20        18.66 o
   9  -3   1        280.75        265.49         5.62 o
  10  -3   1        947.65        959.35        17.66 o
  11  -3   1        171.51        167.13         6.49 o
  12  -3   1        148.81        159.36         9.65 o
 -12  -2   1         16.83         17.29         4.61 o
 -11  -2   1         16.59         10.09         5.35 o
 -10  -2   1         29.10         25.47         3.38 o
  -9  -2   1         38.82         33.60         3.60 o
  -8  -2   1        231.85        244.44         6.35 o
  -7  -2   1        202.02        195.84         4.66 o
  -6  -2   1        412.61        413.37         4.69 o
  -5  -2   1          0.73          0.86         0.56 o
  -4  -2   1        219.24        224.48         2.49 o
  -3  -2   1        391.68        411.59         3.83 o
  -2  -2   1        138.83        115.19         1.65 o
  -1  -2   1       2972.17       3216.89        24.48 o
   0  -2   1       5107.25       5288.43        73.55 o
   1  -2   1      14952.20      14999.44       113.77 o
   2  -2   1        886.79       1045.16         8.24 o
   3  -2   1        489.24        493.83         5.07 o
   4  -2   1        940.16        983.09         8.00 o
   5  -2   1        587.61        647.74         5.67 o
   6  -2   1        307.78        327.30         3.64 o
   7  -2   1         55.59         75.88         1.61 o
   8  -2   1         25.54         18.13         2.20 o
   9  -2   1          5.91          7.22         1.82 o
  10  -2   1         50.91         41.55         3.88 o
  11  -2   1         37.07         34.40         4.35 o
  12  -2   1          1.29         -0.08         3.46 o
  13  -2   1          7.75          8.61         5.88 o
 -12  -1   1         21.96         16.13         4.47 o
 -11  -1   1        237.46        255.37         8.37 o
 -10  -1   1        212.53        203.13         6.96 o
  -9  -1   1        736.65        779.55        13.29 o
  -8  -1   1        428.68        409.32         8.24 o
  -7  -1   1       1214.33       1163.09        14.59 o
  -6  -1   1        497.78        477.14         5.77 o
  -5  -1   1        868.03        719.44         7.57 o
  -4  -1   1       1288.31       1289.33        12.25 o
  -3  -1   1       4205.04       4330.93        33.01 o
  -2  -1   1       1545.64       1571.19        12.24 o
  -1  -1   1      26011.14      26053.82       196.80 o
   0  -1   1          2.94          9.00         0.55 o
   1  -1   1      11649.66      12165.98       116.88 o
   2  -1   1          9.99          0.06         0.42 o
   3  -1   1       1732.11       1844.53        16.46 o
   4  -1   1       2061.68       2190.61        17.03 o
   5  -1   1       3982.86       4091.32        33.55 o
   6  -1   1       2104.48       2238.69        19.00 o
   7  -1   1       2084.60       2124.06        19.96 o
   8  -1   1        327.90        345.31         5.85 o
   9  -1   1        474.11        476.70         7.61 o
  10  -1   1         64.48         58.47         4.06 o
  11  -1   1        286.85        287.56         9.69 o
  12  -1   1         67.06         57.62         7.12 o
  13  -1   1        131.31        151.75        11.63 o
 -12   0   1         19.36         26.34         4.43 o
 -11   0   1          0.31         -0.46         3.16 o
 -10   0   1         64.88         46.81         5.36 o
  -9   0   1         11.72         11.04         2.51 o
  -8   0   1        199.56        171.02         4.52 o
  -7   0   1          9.18          9.72         1.23 o
  -6   0   1         41.45         34.15         1.81 o
  -5   0   1          3.43          3.95         0.75 o
  -4   0   1        146.26        133.91         2.59 o
  -3   0   1          1.45          0.73         0.51 o
  -2   0   1        141.58         91.45         1.08 o
  -1   0   1          1.72         -0.18         0.18 o
   2   0   1       8103.81       7874.22        59.76 o
   3   0   1          2.34          0.76         0.31 o
   4   0   1       1798.20       1842.85        14.44 o
   5   0   1          7.35          6.50         0.62 o
   6   0   1        445.71        428.60         6.18 o
   7   0   1          1.15          0.69         1.00 o
   8   0   1        476.05        456.54         7.05 o
   9   0   1          0.10          0.21         1.67 o
  10   0   1        361.32        383.58         8.54 o
  11   0   1          0.05         -2.96         3.96 o
  12   0   1        213.34        243.70         8.77 o
  13   0   1          0.04          6.00         6.75 o
 -12   1   1         36.97         34.74         6.72 o
 -11   1   1        226.91        227.09         8.06 o
 -10   1   1        112.86        102.70         5.63 o
  -9   1   1        527.54        534.08        13.09 o
  -8   1   1        296.32        292.63         5.66 o
  -7   1   1        969.42        972.44        10.26 o
  -6   1   1       1335.07       1409.88        12.71 o
  -5   1   1       1311.69       1264.12        12.12 o
  -4   1   1       2644.11       2772.99        24.88 o
  -3   1   1       2897.38       3044.22        30.03 o
  -2   1   1         74.95         71.93         0.99 o
  -1   1   1      11962.79      12558.52        95.07 o
   1   1   1       6216.30       6845.52       162.42 o
   2   1   1        500.03        510.04         4.20 o
   3   1   1       1650.22       1765.49        14.66 o
   4   1   1        874.79        900.31         8.52 o
   5   1   1       1921.14       1985.81        15.70 o
   6   1   1        387.67        404.95         5.00 o
   7   1   1        807.02        838.40         9.06 o
   8   1   1        245.33        224.73         4.76 o
   9   1   1        341.30        332.79         8.08 o
  10   1   1        204.17        178.03         6.16 o
  11   1   1        183.26        175.78         8.74 o
  12   1   1         18.12         16.85         3.93 o
  13   1   1         23.20         26.64        10.16 o
 -12   2   1        115.51        138.41        15.37 o
 -11   2   1         23.56         18.81         3.62 o
 -10   2   1        139.82        147.87         6.06 o
  -9   2   1        177.01        170.72         6.17 o
  -8   2   1         57.92         65.63         3.26 o
  -7   2   1        411.21        396.79         5.37 o
  -6   2   1        388.27        363.80         4.65 o
  -5   2   1        356.17        348.79         4.25 o
  -4   2   1        860.75        882.19         7.29 o
  -3   2   1        409.77        418.33         3.97 o
  -2   2   1       1572.54       1615.71        12.51 o
  -1   2   1       3998.97       4295.69        32.46 o
   0   2   1       4033.53       4272.09        44.00 o
   1   2   1       6798.61       6848.01        51.78 o
   2   2   1       4047.20       4515.12        34.22 o
   3   2   1       2500.52       2516.12        19.52 o
   4   2   1       3743.96       3917.85        30.05 o
   5   2   1       1135.46       1132.77         9.41 o
   6   2   1       1896.06       1879.53        16.32 o
   7   2   1       1166.23       1142.39        12.77 o
   8   2   1        276.84        279.65         6.80 o
   9   2   1        660.96        618.00        23.08 o
  10   2   1         41.43         54.89         5.03 o
  11   2   1        163.82        154.31         7.02 o
  12   2   1        171.35        176.82         8.33 o
 -12   3   1         42.11         28.50         4.55 o
 -11   3   1         14.76         16.62         3.46 o
 -10   3   1        254.78        235.92         7.13 o
  -9   3   1        199.56        202.39         5.34 o
  -8   3   1        301.58        292.50         5.56 o
  -7   3   1        234.35        217.63         4.03 o
  -6   3   1        469.30        487.45         4.67 o
  -5   3   1         28.86         38.93         1.23 o
  -4   3   1        585.82        613.47         5.33 o
  -3   3   1         41.29         51.08         1.31 o
  -2   3   1        236.65        226.05         2.43 o
  -1   3   1        128.99        145.81         1.56 o
   0   3   1        556.88        571.03         4.66 o
   1   3   1          2.06          1.77         0.49 o
   2   3   1        724.40        709.21        13.59 o
   3   3   1        765.94        828.04         8.04 o
   4   3   1          0.12          1.04         0.51 o
   5   3   1        644.74        698.07         6.72 o
   6   3   1        121.35        141.56         2.48 o
   7   3   1         21.80         17.45         1.56 o
   8   3   1         21.28         21.18         1.53 o
   9   3   1        167.94        169.83         5.93 o
  10   3   1         19.24         18.18         2.97 o
  11   3   1          3.15          1.84         3.11 o
  12   3   1         12.85         10.84         3.91 o
 -12   4   1          3.13         -1.30         5.32 o
 -11   4   1        207.09        214.56         7.73 o
 -10   4   1          0.54          1.91         2.70 o
  -9   4   1        889.69        904.02        12.74 o
  -8   4   1          3.67          2.09         1.64 o
  -7   4   1       1695.90       1697.73        16.18 o
  -6   4   1         32.68         40.55         1.66 o
  -5   4   1       2830.23       2813.32        22.03 o
  -4   4   1        548.50        566.68         5.38 o
  -3   4   1       4529.11       4692.64        41.40 o
  -2   4   1        735.93        796.89         6.63 o
  -1   4   1       4561.59       4754.71        41.41 o
   0   4   1       1547.02       1588.26        13.28 o
   1   4   1       4956.26       5188.18        39.44 o
   2   4   1        727.85        790.61         6.69 o
   3   4   1       4395.90       4609.72        33.29 o
   4   4   1        876.78        889.54         7.67 o
   5   4   1       2690.96       2624.92        20.81 o
   6   4   1        139.60        148.73         2.47 o
   7   4   1       1700.46       1711.40        17.82 o
   8   4   1          0.21         -1.19         1.19 o
   9   4   1        777.29        822.76        19.86 o
  10   4   1          1.42          4.83         2.60 o
  11   4   1        163.36        184.43         7.40 o
  12   4   1          9.60         12.90         4.11 o
 -12   5   1          1.91          6.33         5.54 o
 -11   5   1          0.24          0.55         3.46 o
 -10   5   1         12.90         10.62         3.02 o
  -9   5   1          8.75          4.60         2.30 o
  -8   5   1         37.15         32.78         2.13 o
  -7   5   1        186.40        187.09         3.05 o
  -6   5   1         46.38         45.14         1.83 o
  -5   5   1        132.23        130.64         2.09 o
  -4   5   1         34.60         25.28         1.21 o
  -3   5   1        542.48        518.58         5.08 o
  -2   5   1        323.15        307.60         3.04 o
  -1   5   1        796.20        801.47         6.70 o
   0   5   1        513.53        492.22         4.41 o
   1   5   1         82.98         80.09         1.72 o
   2   5   1        713.96        694.56         6.11 o
   3   5   1        117.00        124.87         1.96 o
   4   5   1       1034.85       1061.74         9.11 o
   5   5   1        525.92        551.55         5.47 o
   6   5   1        569.50        580.88         6.60 o
   7   5   1         21.40         23.48         2.15 o
   8   5   1        236.54        243.59         4.53 o
   9   5   1         14.49         16.55         2.36 o
  10   5   1         81.43         77.42         5.79 o
  11   5   1          5.12         -0.31         3.56 o
  12   5   1         29.26         28.93        10.63 o
 -11   6   1        111.36        121.47         9.65 o
 -10   6   1        175.62        170.72         7.37 o
  -9   6   1         30.26         33.55         3.71 o
  -8   6   1        273.06        265.75         4.45 o
  -7   6   1        143.40        130.00         2.88 o
  -6   6   1        237.35        225.78         3.33 o
  -5   6   1       1659.12       1654.00        15.22 o
  -4   6   1        450.59        435.64         4.37 o
  -3   6   1       2929.74       3057.18        23.87 o
  -2   6   1        690.71        654.24         5.88 o
  -1   6   1       2584.42       2613.72        20.46 o
   0   6   1        774.94        753.27         6.97 o
   1   6   1       5960.41       6343.04        51.78 o
   2   6   1       1591.24       1638.38        13.34 o
   3   6   1       3804.35       4034.33        31.32 o
   4   6   1        547.81        527.12         5.29 o
   5   6   1         37.13         38.10         2.00 o
   6   6   1         10.73         12.26         1.89 o
   7   6   1        138.25        127.91         3.54 o
   8   6   1          2.11         -1.54         2.00 o
   9   6   1         20.60         20.35         2.56 o
  10   6   1          9.95          9.62         3.19 o
  11   6   1        113.41        107.65         8.25 o
 -11   7   1         13.20         14.97         8.31 o
 -10   7   1         61.82         61.34        10.62 o
  -9   7   1        364.20        363.84         7.11 o
  -8   7   1        158.80        161.39         4.72 o
  -7   7   1        773.26        787.19         8.81 o
  -6   7   1          7.54          6.46         1.18 o
  -5   7   1        233.29        234.35         3.34 o
  -4   7   1          0.93         -0.54         0.90 o
  -3   7   1         79.78         73.96         1.90 o
  -2   7   1        519.82        507.17         5.32 o
  -1   7   1        995.18        956.40         8.91 o
   0   7   1        927.45        926.81         8.09 o
   1   7   1       1505.99       1475.30        12.19 o
   2   7   1        195.75        197.12         2.78 o
   3   7   1        810.58        765.73         7.93 o
   4   7   1        142.80        135.96         2.90 o
   5   7   1        460.06        457.80         5.80 o
   6   7   1        155.26        157.03         3.86 o
   7   7   1        448.46        443.48         8.42 o
   8   7   1        107.30        109.61         4.19 o
   9   7   1        307.69        305.89         7.05 o
  10   7   1         87.59         92.38         7.06 o
  11   7   1         59.56         70.59         8.00 o
 -10   8   1         66.00         44.78         6.98 o
  -9   8   1          3.87          6.15         2.53 o
  -8   8   1        282.27        265.38         7.53 o
  -7   8   1        111.60         97.84         3.97 o
  -6   8   1        529.59        496.70         6.37 o
  -5   8   1          1.53          1.56         1.23 o
  -4   8   1        172.99        166.38         3.09 o
  -3   8   1        430.36        434.10         4.98 o
  -2   8   1          0.79          0.56         0.95 o
  -1   8   1        291.16        290.96         3.55 o
   0   8   1         31.01         26.89         1.89 o
   1   8   1         12.33          9.58         1.28 o
   2   8   1        177.05        172.45         3.20 o
   3   8   1          0.03         -0.92         1.17 o
   4   8   1         14.09         15.10         3.36 o
   5   8   1          5.36          4.84         1.55 o
   6   8   1          1.14          2.99         1.86 o
   7   8   1         36.21         37.78         3.61 o
   8   8   1         13.08         13.87         2.69 o
   9   8   1          6.07          2.71         2.99 o
  10   8   1          0.05         -2.59         3.93 o
 -10   9   1          0.37         -5.32         5.32 o
  -9   9   1        204.86        249.32         8.22 o
  -8   9   1          1.52          3.43         2.44 o
  -7   9   1        271.17        282.40         6.20 o
  -6   9   1          3.67          4.02         1.63 o
  -5   9   1        287.68        288.84         4.71 o
  -4   9   1         16.49         16.30         2.00 o
  -3   9   1        593.33        581.58         6.78 o
  -2   9   1         24.25         21.73         1.73 o
  -1   9   1        905.39        872.97         9.23 o
   0   9   1          0.15         -1.03         1.03 o
   1   9   1        850.79        836.47         9.66 o
   2   9   1         16.67         16.84         1.81 o
   3   9   1        914.26        912.14        10.79 o
   4   9   1         23.54         30.46         3.25 o
   5   9   1        679.05        689.57        10.31 o
   6   9   1          0.51          1.81         2.53 o
   7   9   1        257.92        270.98         6.72 o
   8   9   1          5.57          4.44         2.97 o
   9   9   1         70.83         65.43         7.30 o
  -9  10   1         12.18         21.70         8.31 o
  -8  10   1          0.01          1.35         3.57 o
  -7  10   1          1.55          1.59         2.50 o
  -6  10   1          0.95          4.40         2.31 o
  -5  10   1          0.01          2.11         2.00 o
  -4  10   1         16.52         14.46         1.87 o
  -3  10   1         12.78         14.52         1.89 o
  -2  10   1         37.71         34.79         3.03 o
  -1  10   1         44.07         43.48         3.03 o
   0  10   1         18.95         16.50         1.88 o
   1  10   1          9.93          9.28         1.52 o
   2  10   1         30.65         31.27         3.19 o
   3  10   1         52.33         44.76         3.26 o
   4  10   1         96.43         93.58         4.59 o
   5  10   1          6.39          8.27         2.40 o
   6  10   1         54.53         47.49         5.13 o
   7  10   1          3.13          3.51         2.95 o
   8  10   1          9.76          7.50         4.73 o
  -8  11   1         42.25         55.85        24.24 o
  -7  11   1         53.86         73.64        16.16 o
  -6  11   1         70.74         75.57         5.42 o
  -5  11   1         29.49         26.32         6.20 o
  -4  11   1        120.28        124.54         4.97 o
  -3  11   1         81.99         86.29         6.60 o
  -2  11   1        231.82        226.42         5.98 o
  -1  11   1        239.61        230.21         5.39 o
   0  11   1        238.94        231.75         5.34 o
   1  11   1        269.81        266.61         8.05 o
   2  11   1         59.27         57.35         5.53 o
   3  11   1        200.17        195.02         5.62 o
   4  11   1         36.96         45.38         4.70 o
   5  11   1        160.95        162.13         8.46 o
   6  11   1         50.74         49.80         4.97 o
   7  11   1        104.40        122.17        10.53 o
  -7  12   1         27.63         82.64        16.16 o
  -6  12   1          0.51          9.10         5.05 o
  -5  12   1        108.12        119.10        10.56 o
  -4  12   1          1.72          7.45         3.26 o
  -3  12   1        113.09        126.29         6.36 o
  -2  12   1         67.34         74.93         5.29 o
  -1  12   1         75.47         86.94         7.66 o
   0  12   1        134.74        139.62         7.93 o
   1  12   1        175.00        180.21         5.66 o
   2  12   1         74.42         72.36         4.64 o
   3  12   1        215.70        216.80         6.32 o
   4  12   1         26.86         28.11         4.71 o
   5  12   1        116.58        111.01         6.50 o
   6  12   1          8.57          2.56         3.61 o
  -5  13   1          2.55          9.00         6.23 o
  -4  13   1          6.21          4.36         3.90 o
  -3  13   1          0.01         -1.04         4.11 o
  -2  13   1         42.34         31.93         3.90 o
  -1  13   1         25.67         23.07         3.79 o
   0  13   1        139.47        140.02         7.31 o
   1  13   1         31.13         27.04         8.66 o
   2  13   1         51.16         57.41         6.96 o
   3  13   1          0.72         -1.57         3.90 o
   4  13   1          4.99          1.86         4.35 o
  -2  14   1          7.61          4.56         6.43 o
  -1  14   1         67.60         66.30         9.07 o
   0  14   1          8.50          5.37         4.32 o
   1  14   1         45.26         49.18         6.57 o
  -1 -13   2          6.18          8.84         4.00 o
   0 -13   2          5.57          5.10         3.39 o
   1 -13   2          1.99          0.85         3.39 o
   2 -13   2          3.28         -4.90         4.90 o
   3 -13   2          6.28         14.65         5.38 o
   4 -13   2         31.27         31.64         6.18 o
  -4 -12   2          8.18         11.22         3.96 o
  -3 -12   2        112.14        123.49         6.95 o
  -2 -12   2          9.59          9.34         3.34 o
  -1 -12   2         85.63         75.23         6.33 o
   0 -12   2         21.21         17.12         3.13 o
   1 -12   2         53.49         49.42         4.81 o
   2 -12   2         18.61         18.58         3.10 o
   3 -12   2         95.65        112.93         8.80 o
   4 -12   2          8.47          7.67         5.44 o
   5 -12   2         89.38        108.78         8.15 o
   6 -12   2         16.39         27.16        14.13 o
  -6 -11   2          7.23          3.17         3.90 o
  -5 -11   2         18.55         24.07         3.66 o
  -4 -11   2          2.60          7.23         3.03 o
  -3 -11   2         27.25         26.56         3.33 o
  -2 -11   2         29.85         20.77         2.93 o
  -1 -11   2         24.06         20.99         2.81 o
   0 -11   2         60.21         59.37         7.60 o
   1 -11   2         85.23         81.57         6.13 o
   2 -11   2         67.05         67.83         4.72 o
   3 -11   2        136.87        139.08         6.17 o
   4 -11   2        124.96        146.79         8.40 o
   5 -11   2         41.71         57.26         6.53 o
   6 -11   2         70.96         74.69        10.91 o
   7 -11   2          7.25          3.73         4.33 o
   8 -11   2         20.97         19.29         4.96 o
  -7 -10   2         49.95         47.88         9.26 o
  -6 -10   2         42.12         44.75         6.65 o
  -5 -10   2         16.98         17.45         3.16 o
  -4 -10   2         76.79         81.12         5.22 o
  -3 -10   2          0.41         -2.27         2.60 o
  -2 -10   2        106.09        107.97         5.31 o
  -1 -10   2          2.63          0.54         2.13 o
   0 -10   2        140.51        139.33         4.82 o
   1 -10   2          0.16         -0.57         1.86 o
   2 -10   2        176.67        171.53         4.43 o
   3 -10   2          2.68          4.92         1.82 o
   4 -10   2        179.24        187.16         5.41 o
   5 -10   2          4.94          3.55         2.28 o
   6 -10   2         41.54         36.03         7.30 o
   7 -10   2          5.46          9.48         3.60 o
   8 -10   2          4.70          0.19         3.93 o
   9 -10   2          8.49          2.06         4.16 o
  -8  -9   2          1.41          1.59         4.40 o
  -7  -9   2        102.96        106.85         6.46 o
  -6  -9   2         16.82         15.34         2.89 o
  -5  -9   2        177.74        167.05         5.86 o
  -4  -9   2          2.36          1.01         2.54 o
  -3  -9   2        471.84        471.53         8.71 o
  -2  -9   2        209.97        190.86         8.53 o
  -1  -9   2        489.44        476.00         8.09 o
   0  -9   2        121.76        118.80         3.73 o
   1  -9   2        238.44        231.06         4.33 o
   2  -9   2          0.02         -0.05         1.31 o
   3  -9   2        472.13        460.36         6.58 o
   4  -9   2         19.80         31.79         3.27 o
   5  -9   2       1155.98       1151.15        13.29 o
   6  -9   2          5.63          9.12         2.80 o
   7  -9   2        797.51        816.82        15.84 o
   8  -9   2         40.71         36.62         8.09 o
   9  -9   2        151.67        142.53        13.46 o
  10  -9   2         17.43         17.80         8.08 o
  -9  -8   2          1.10          1.24         4.38 o
  -8  -8   2         16.58         14.05         3.44 o
  -7  -8   2         71.96         82.86         7.93 o
  -6  -8   2          0.29          2.00         2.33 o
  -5  -8   2         39.75         47.56         4.73 o
  -4  -8   2        102.23         98.10         6.80 o
  -3  -8   2          7.65          8.71         1.90 o
  -2  -8   2         18.55         17.26         1.89 o
  -1  -8   2         16.96         18.93         2.00 o
   0  -8   2         44.05         41.12         2.51 o
   1  -8   2         86.62         83.69         2.79 o
   2  -8   2         22.35         25.37         2.05 o
   3  -8   2        219.66        220.39         3.65 o
   4  -8   2        189.75        180.28         3.36 o
   5  -8   2          5.26          6.38         1.34 o
   6  -8   2         54.42         50.80         3.62 o
   7  -8   2         28.45         31.10         3.96 o
   8  -8   2         50.37         52.75         6.78 o
   9  -8   2          0.16         -0.66         3.02 o
  10  -8   2        101.58        103.50         7.05 o
  11  -8   2          2.59          6.90         5.88 o
  -9  -7   2        210.59        231.83         8.87 o
  -8  -7   2         87.12         91.26         7.80 o
  -7  -7   2        357.23        359.21         7.34 o
  -6  -7   2        217.29        218.11         5.55 o
  -5  -7   2        431.12        414.03         7.50 o
  -4  -7   2        326.19        329.75         5.59 o
  -3  -7   2        279.62        275.66         4.39 o
  -2  -7   2        252.67        231.94         3.46 o
  -1  -7   2        287.89        278.83         4.34 o
   0  -7   2        222.90        217.35         3.08 o
   1  -7   2       1064.94       1024.15         9.08 o
   2  -7   2        295.77        262.75         3.31 o
   3  -7   2       1108.61       1055.61         9.88 o
   4  -7   2        375.99        375.28         4.48 o
   5  -7   2        704.12        671.07         8.19 o
   6  -7   2        528.65        532.56         9.73 o
   7  -7   2        291.49        302.84         7.32 o
   8  -7   2        260.04        248.82         7.07 o
   9  -7   2         57.99         49.23         5.07 o
  10  -7   2         26.94         18.41         3.28 o
  11  -7   2          4.90          2.52         5.32 o
 -10  -6   2          4.53          9.77         5.97 o
  -9  -6   2         64.92         70.39         6.38 o
  -8  -6   2          4.22         -0.17         2.18 o
  -7  -6   2         94.15         96.07         4.81 o
  -6  -6   2         18.08         14.79         1.74 o
  -5  -6   2        227.03        208.76         4.18 o
  -4  -6   2         44.53         45.06         2.53 o
  -3  -6   2        201.69        188.64         3.71 o
  -2  -6   2          3.90          3.08         0.86 o
  -1  -6   2        158.40        135.41         2.34 o
   0  -6   2        115.58        104.80         1.98 o
   1  -6   2        257.88        262.79         3.14 o
   2  -6   2       1400.15       1443.79        11.89 o
   3  -6   2        267.44        240.97         2.95 o
   4  -6   2        598.52        580.56         5.51 o
   5  -6   2        270.22        254.24         4.10 o
   6  -6   2         32.21         36.00         2.66 o
   7  -6   2        590.64        598.42        10.49 o
   8  -6   2         37.86         38.77         3.08 o
   9  -6   2        459.35        465.25         9.27 o
  10  -6   2         55.50         57.51         6.92 o
  11  -6   2         82.43         95.12         8.87 o
  12  -6   2         20.15         14.00         5.77 o
 -11  -5   2          9.68          6.47         5.29 o
 -10  -5   2        109.99        134.13        11.27 o
  -9  -5   2          4.99         -1.03         2.91 o
  -8  -5   2        117.83        124.12         4.37 o
  -7  -5   2         12.67          8.31         1.69 o
  -6  -5   2        507.31        505.30         6.83 o
  -5  -5   2         22.01         17.91         1.76 o
  -4  -5   2       1353.95       1386.85        17.83 o
  -3  -5   2        107.35        106.62         2.49 o
  -2  -5   2        936.89        915.80         8.04 o
  -1  -5   2          2.69          3.50         0.67 o
   0  -5   2        410.13        371.17         3.75 o
   1  -5   2        257.19        295.27         3.16 o
   2  -5   2       1174.47       1179.89        10.47 o
   3  -5   2        246.20        265.79         2.90 o
   4  -5   2       1342.15       1342.43        11.02 o
   5  -5   2         47.55         41.96         1.88 o
   6  -5   2        426.93        410.61         5.78 o
   7  -5   2        112.07        114.16         3.55 o
   8  -5   2        103.71        103.79         2.71 o
   9  -5   2          3.46          5.70         1.51 o
  10  -5   2         24.85         22.04         2.71 o
  11  -5   2          6.46          2.36         4.33 o
  12  -5   2         11.54         15.41         9.23 o
 -11  -4   2         51.63         71.60         9.32 o
 -10  -4   2          1.75         -3.24         3.24 o
  -9  -4   2        177.72        164.67         6.46 o
  -8  -4   2        170.79        153.99         4.64 o
  -7  -4   2        885.85        874.07        10.20 o
  -6  -4   2        404.46        379.90         5.37 o
  -5  -4   2       2452.27       2391.04        20.80 o
  -4  -4   2          0.16         -0.42         0.73 o
  -3  -4   2       2388.29       2272.66        18.08 o
  -2  -4   2         17.95         31.39         1.24 o
  -1  -4   2       1402.99       1274.67        10.43 o
   0  -4   2        306.30        326.95         3.26 o
   1  -4   2       4494.94       4608.42        35.26 o
   2  -4   2        121.20        126.95         1.94 o
   3  -4   2       4024.41       4162.40        31.89 o
   4  -4   2        356.61        381.20         4.52 o
   5  -4   2        724.67        656.84         7.09 o
   6  -4   2         80.18         86.65         2.36 o
   7  -4   2        503.33        482.87         5.13 o
   8  -4   2        552.39        550.35         6.78 o
   9  -4   2        741.65        738.42         8.03 o
  10  -4   2        211.26        196.57         5.60 o
  11  -4   2        316.27        328.52        11.37 o
  12  -4   2          1.07          0.13         4.66 o
 -11  -3   2          1.36          3.59         3.66 o
 -10  -3   2         57.49         63.03         5.79 o
  -9  -3   2         37.26         34.56         3.61 o
  -8  -3   2          3.48          2.98         2.42 o
  -7  -3   2        116.18        107.79         2.63 o
  -6  -3   2        305.75        320.10         7.61 o
  -5  -3   2         28.13         24.26         1.36 o
  -4  -3   2        508.85        562.05         5.28 o
  -3  -3   2        620.71        653.71         5.82 o
  -2  -3   2        544.33        546.72         5.25 o
  -1  -3   2        365.63        376.20         3.53 o
   0  -3   2       3158.67       3441.48        26.40 o
   1  -3   2          0.05          0.55         0.39 o
   2  -3   2          8.57         15.40         0.65 o
   3  -3   2        479.03        539.52         5.56 o
   4  -3   2        104.35         96.32         1.87 o
   5  -3   2         80.47         71.80         1.92 o
   6  -3   2         29.80         32.54         1.22 o
   7  -3   2        559.38        569.61         6.28 o
   8  -3   2        233.01        222.66         3.24 o
   9  -3   2         51.52         56.10         2.19 o
  10  -3   2        392.19        365.41         7.00 o
  11  -3   2          0.44          2.39         2.83 o
  12  -3   2         59.59         56.66         8.61 o
  13  -3   2         10.90         -1.23         5.77 o
 -12  -2   2        106.42        104.70        22.62 o
 -11  -2   2         73.06         84.63         7.27 o
 -10  -2   2        320.94        346.83         9.46 o
  -9  -2   2        113.90        117.47         5.82 o
  -8  -2   2        822.81        866.80        35.73 o
  -7  -2   2        432.22        425.00         8.25 o
  -6  -2   2       1361.10       1339.18        12.02 o
  -5  -2   2       1861.86       1854.35        15.00 o
  -4  -2   2       1739.13       1668.86        13.46 o
  -3  -2   2       2501.25       2638.06        20.54 o
  -2  -2   2       1191.18       1088.81        13.78 o
  -1  -2   2        150.55        158.12         2.00 o
   0  -2   2       1630.67       1699.54        20.10 o
   1  -2   2         33.90         26.64         0.83 o
   2  -2   2       1611.97       1676.68        35.30 o
   3  -2   2       1957.63       1863.40        16.99 o
   4  -2   2       3332.96       3678.50        32.73 o
   5  -2   2       2005.01       2089.94        21.46 o
   6  -2   2       2870.02       3041.68        25.39 o
   7  -2   2        736.80        759.56         7.40 o
   8  -2   2        455.80        459.65         5.84 o
   9  -2   2        323.40        314.92         4.82 o
  10  -2   2        194.74        182.55         4.83 o
  11  -2   2        154.07        160.14         6.30 o
  12  -2   2        136.89        125.17        14.77 o
  13  -2   2         63.09         63.12         9.87 o
 -12  -1   2          4.41          7.01         4.88 o
 -11  -1   2         16.35         10.86         3.73 o
 -10  -1   2          6.68          9.04         4.94 o
  -9  -1   2          0.95          4.15         3.27 o
  -8  -1   2         16.32         11.39         2.32 o
  -7  -1   2         63.16         69.14         4.44 o
  -6  -1   2          0.12          0.01         1.08 o
  -5  -1   2         22.36         19.59         1.52 o
  -4  -1   2         37.27         39.37         1.03 o
  -3  -1   2          5.66          4.78         0.95 o
  -2  -1   2       1489.96       1507.72        11.85 o
  -1  -1   2       2329.00       2569.95        21.04 o
   0  -1   2        170.41        174.97         1.71 o
   1  -1   2       7871.07       7920.98        60.23 o
   2  -1   2        736.32        720.49         6.82 o
   3  -1   2       2967.15       3127.53        54.69 o
   4  -1   2        183.92        164.79         2.00 o
   5  -1   2       1561.54       1623.32        12.92 o
   6  -1   2        576.84        568.98         5.97 o
   7  -1   2        782.22        751.40         7.28 o
   8  -1   2         60.16         54.49         1.84 o
   9  -1   2         99.81         97.36         3.62 o
  10  -1   2         25.65         21.55         3.09 o
  11  -1   2         93.49        106.99         5.94 o
  12  -1   2          1.27         -0.21         3.29 o
  13  -1   2        148.98        162.10        11.42 o
 -12   0   2         44.43         43.63         5.84 o
 -11   0   2          0.20          3.43         3.60 o
 -10   0   2        169.61        177.73         6.86 o
  -9   0   2          0.04          1.60         2.37 o
  -8   0   2       1140.98       1154.67        17.41 o
  -7   0   2          0.12          0.99         1.47 o
  -6   0   2       1147.08       1036.06        10.61 o
  -5   0   2          0.08          1.01         0.83 o
  -4   0   2        174.80        145.88         2.32 o
  -3   0   2          0.00          0.36         0.31 o
  -2   0   2       1668.90       1882.38        16.34 o
  -1   0   2          1.09          0.41         0.26 o
   0   0   2      18284.24      18269.76       147.81 o
   1   0   2          1.72          1.85         0.31 o
   2   0   2       8313.57       8322.66        63.25 o
   3   0   2          1.80          1.96         0.42 o
   4   0   2       1435.01       1364.08        10.87 o
   5   0   2          0.10         -0.46         0.46 o
   6   0   2       1012.97        986.97         8.34 o
   7   0   2          0.42          0.04         0.67 o
   8   0   2       1220.07       1165.87        14.40 o
   9   0   2          0.34          2.03         1.67 o
  10   0   2        450.58        398.80         9.33 o
  11   0   2          0.03          0.11         5.63 o
  12   0   2          5.92          3.99         3.51 o
  13   0   2          1.73          7.12         5.44 o
 -12   1   2          0.09          1.93         4.34 o
 -11   1   2         99.39        119.08         7.29 o
 -10   1   2        201.48        177.63         6.75 o
  -9   1   2        161.70        184.52         5.99 o
  -8   1   2        505.49        477.76         9.04 o
  -7   1   2        404.95        387.18         7.03 o
  -6   1   2        154.95        142.60         2.87 o
  -5   1   2        235.18        186.05         2.91 o
  -4   1   2        313.68        305.71         3.70 o
  -3   1   2       1603.56       1588.79        12.46 o
  -2   1   2       2576.32       2599.69        21.26 o
  -1   1   2      16704.60      17185.50       130.24 o
   0   1   2        193.15        208.80         1.82 o
   1   1   2      13602.47      13822.32       102.27 o
   2   1   2        275.36        247.58         2.15 o
   3   1   2       2710.30       2852.33        23.43 o
   4   1   2       1470.32       1502.05        11.95 o
   5   1   2       4327.27       4412.57        33.87 o
   6   1   2       2098.06       2175.19        17.27 o
   7   1   2       2437.84       2435.48        19.40 o
   8   1   2        179.94        192.50         4.30 o
   9   1   2        275.02        274.12         5.63 o
  10   1   2          4.51          1.80         2.32 o
  11   1   2        175.88        198.02         7.08 o
  12   1   2         15.80         19.14         3.78 o
  13   1   2        239.58        290.66        13.96 o
 -12   2   2         12.38          8.50         4.53 o
 -11   2   2          9.36          7.25         3.51 o
 -10   2   2         35.38         33.46         6.59 o
  -9   2   2         15.84         15.54         2.54 o
  -8   2   2        250.12        258.44         6.37 o
  -7   2   2        123.44        122.23         3.41 o
  -6   2   2        478.96        476.49         5.32 o
  -5   2   2          1.54          2.87         0.80 o
  -4   2   2        300.19        307.37         3.03 o
  -3   2   2        449.11        454.78         4.33 o
  -2   2   2        247.88        213.65         2.21 o
  -1   2   2       2570.19       2766.28        21.06 o
   0   2   2       6009.09       6241.82        59.88 o
   1   2   2      14382.21      14626.46       185.81 o
   2   2   2        840.53        973.02         7.79 o
   3   2   2        392.83        403.95         5.10 o
   4   2   2        777.60        822.58         6.99 o
   5   2   2        678.92        737.25         6.52 o
   6   2   2        268.00        273.33         3.17 o
   7   2   2         66.11         77.64         1.90 o
   8   2   2         48.13         43.12         1.82 o
   9   2   2          0.13          2.88         1.91 o
  10   2   2         66.89         59.92         4.85 o
  11   2   2         24.32         32.26         7.71 o
  12   2   2          2.71          6.38         4.99 o
  13   2   2         17.41          8.40         4.81 o
 -12   3   2         31.67         37.22         5.59 o
 -11   3   2         37.27         39.02         4.76 o
 -10   3   2        152.57        155.38         7.90 o
  -9   3   2          1.62         -1.22         2.30 o
  -8   3   2        322.38        319.87         9.33 o
  -7   3   2        161.46        151.81         3.64 o
  -6   3   2        699.71        652.44         6.56 o
  -5   3   2       1226.62       1251.78        10.35 o
  -4   3   2       3440.36       3496.51        26.97 o
  -3   3   2       2001.04       2146.87        17.95 o
  -2   3   2       9738.40       9908.89        85.47 o
  -1   3   2       1653.94       1726.24        14.31 o
   0   3   2       6081.40       6478.07        90.43 o
   1   3   2        432.14        440.75         4.65 o
   2   3   2        987.66        955.56         9.44 o
   3   3   2       1737.25       1665.42        14.18 o
   4   3   2        612.59        565.35         5.16 o
   5   3   2       1172.05       1213.06        10.19 o
   6   3   2       1519.74       1486.43        12.39 o
   7   3   2        248.21        241.69         3.58 o
   8   3   2       1331.53       1349.02        16.84 o
   9   3   2         83.81         77.28         3.59 o
  10   3   2        453.95        450.15         9.67 o
  11   3   2        128.93        133.33         7.10 o
  12   3   2         78.84         80.01         7.27 o
  13   3   2         34.28         29.09         9.23 o
 -12   4   2          4.16         -4.59         4.59 o
 -11   4   2          2.62          4.50         3.62 o
 -10   4   2         13.70         10.73         3.02 o
  -9   4   2         11.17         12.42         3.55 o
  -8   4   2          4.01          4.25         1.84 o
  -7   4   2         62.45         64.60         2.01 o
  -6   4   2         92.53         83.71         2.15 o
  -5   4   2        123.62        112.56         2.13 o
  -4   4   2         11.04         10.04         0.79 o
  -3   4   2         95.12         83.80         1.58 o
  -2   4   2          4.46          5.33         0.57 o
  -1   4   2        187.34        171.63         1.81 o
   0   4   2        244.78        261.28         3.38 o
   1   4   2       1187.47       1141.52         9.11 o
   2   4   2         41.87         51.07         1.14 o
   3   4   2       1883.25       1928.83        14.39 o
   4   4   2        263.34        287.13         3.13 o
   5   4   2        723.39        702.01         6.40 o
   6   4   2        143.52        134.36         2.35 o
   7   4   2        334.18        305.40         5.61 o
   8   4   2        355.78        343.81         5.41 o
   9   4   2        393.89        374.45         5.66 o
  10   4   2         33.59         37.55         4.00 o
  11   4   2        183.12        169.85         7.00 o
  12   4   2          0.02         -0.63         3.43 o
 -11   5   2         19.35         20.64         4.11 o
 -10   5   2        164.85        161.19         6.82 o
  -9   5   2         29.12         21.16         3.92 o
  -8   5   2        461.13        442.51         6.40 o
  -7   5   2        127.70        126.91         2.74 o
  -6   5   2       1820.63       1856.79        16.14 o
  -5   5   2        150.11        150.86         2.33 o
  -4   5   2       3581.38       3770.87        29.16 o
  -3   5   2       1602.87       1612.09        13.86 o
  -2   5   2       2507.07       2602.14        20.24 o
  -1   5   2        386.21        356.63         3.35 o
   0   5   2       1908.06       1907.86        19.16 o
   1   5   2        746.24        747.08         6.29 o
   2   5   2       2316.91       2392.54        18.73 o
   3   5   2       1273.99       1285.18        10.56 o
   4   5   2        813.76        780.79         6.99 o
   5   5   2          6.06          5.05         0.84 o
   6   5   2        498.00        511.24         5.32 o
   7   5   2        295.06        293.73         4.75 o
   8   5   2        445.07        436.97         6.35 o
   9   5   2         56.53         48.61         3.10 o
  10   5   2        187.05        188.95         5.40 o
  11   5   2          1.23          1.10         3.14 o
  12   5   2         43.25         38.80         4.52 o
 -11   6   2        102.96        110.13        19.62 o
 -10   6   2         26.61         23.67         3.57 o
  -9   6   2         53.88         54.53         4.32 o
  -8   6   2         28.71         26.91         2.47 o
  -7   6   2        105.80         89.06         2.67 o
  -6   6   2         58.77         61.64         2.26 o
  -5   6   2          4.15          5.35         1.00 o
  -4   6   2        699.18        701.31         6.37 o
  -3   6   2       3217.33       3381.69        28.14 o
  -2   6   2       1772.40       1863.28        14.85 o
  -1   6   2       6363.52       6750.96        51.31 o
   0   6   2       1033.15       1043.52         8.65 o
   1   6   2       2623.12       2685.59        20.95 o
   2   6   2        933.96        905.14         8.37 o
   3   6   2       2843.74       2945.10        23.13 o
   4   6   2        519.59        518.73         5.21 o
   5   6   2       2069.81       2051.64        16.78 o
   6   6   2        200.09        192.22         4.13 o
   7   6   2        323.64        319.56         5.26 o
   8   6   2        221.13        221.90         4.71 o
   9   6   2         77.07         70.98         5.20 o
  10   6   2        167.83        171.91         7.47 o
  11   6   2        142.37        161.93        10.48 o
  12   6   2         29.50         21.35         5.98 o
 -11   7   2         22.17         23.44         5.65 o
 -10   7   2         30.57         26.43         3.84 o
  -9   7   2        125.45        120.35         5.33 o
  -8   7   2          1.40          1.77         2.03 o
  -7   7   2        125.43        116.07         3.14 o
  -6   7   2          4.91          5.64         1.26 o
  -5   7   2         63.56         56.30         2.13 o
  -4   7   2         29.44         31.18         1.69 o
  -3   7   2        229.07        201.28         3.29 o
  -2   7   2         34.03         34.21         1.86 o
  -1   7   2        340.15        316.19         3.37 o
   0   7   2         69.10         67.59         1.62 o
   1   7   2          1.48          1.91         0.66 o
   2   7   2          0.72          0.13         0.92 o
   3   7   2        118.67        110.93         2.14 o
   4   7   2         29.45         25.78         1.78 o
   5   7   2          1.98          1.45         1.14 o
   6   7   2         16.93         16.32         1.63 o
   7   7   2         79.30         87.22         3.55 o
   8   7   2         81.21         77.45         4.86 o
   9   7   2          7.35          7.02         2.87 o
  10   7   2          3.67          0.32         5.69 o
  11   7   2          6.72          8.49         3.95 o
 -10   8   2        154.34        153.27        15.24 o
  -9   8   2         40.42         46.08         5.21 o
  -8   8   2        313.20        324.12         6.81 o
  -7   8   2         14.06         17.84         1.90 o
  -6   8   2        433.94        419.88         7.09 o
  -5   8   2          1.24          1.95         1.15 o
  -4   8   2        915.25        887.31        11.55 o
  -3   8   2         39.90         37.33         2.02 o
  -2   8   2       1439.64       1405.35        12.61 o
  -1   8   2        150.99        146.11         3.10 o
   0   8   2       1181.39       1129.58         9.97 o
   1   8   2        172.92        166.61         2.82 o
   2   8   2       1218.31       1246.34        20.00 o
   3   8   2         75.50         75.10         2.55 o
   4   8   2        940.76        944.02        10.83 o
   5   8   2         16.48         14.62         1.77 o
   6   8   2        459.55        453.89         7.64 o
   7   8   2         22.99         26.20         3.47 o
   8   8   2        304.54        312.60         7.86 o
   9   8   2         35.14         34.93         3.39 o
  10   8   2        143.80        141.71        11.96 o
 -10   9   2         10.47         12.96         6.69 o
  -9   9   2          0.13          3.63         4.43 o
  -8   9   2          3.49         -0.27         2.58 o
  -7   9   2          0.26          2.37         2.17 o
  -6   9   2         30.09         30.77         2.65 o
  -5   9   2          1.68          0.41         1.45 o
  -4   9   2         42.37         41.02         2.45 o
  -3   9   2         22.21         17.92         1.80 o
  -2   9   2         31.39         24.75         2.89 o
  -1   9   2        177.89        167.14         4.65 o
   0   9   2         22.85         21.40         1.92 o
   1   9   2        167.58        161.82         3.17 o
   2   9   2         57.19         55.87         2.68 o
   3   9   2        196.54        189.55         3.94 o
   4   9   2          6.75          6.61         1.72 o
   5   9   2        211.96        193.71         5.88 o
   6   9   2         23.45         26.80         3.36 o
   7   9   2        132.15        132.29         5.24 o
   8   9   2         13.27         10.44         3.05 o
   9   9   2         62.71         47.86         5.84 o
  10   9   2          7.05         10.01         4.52 o
  -9  10   2         14.37         13.85         8.77 o
  -8  10   2        164.38        187.67        10.71 o
  -7  10   2         65.34         62.38         4.95 o
  -6  10   2        317.89        314.62         6.77 o
  -5  10   2         41.82         42.65         4.16 o
  -4  10   2        449.17        450.65        10.16 o
  -3  10   2          1.62          2.84         1.76 o
  -2  10   2        297.77        285.70         5.61 o
  -1  10   2         35.57         30.74         3.27 o
   0  10   2        134.15        117.41         3.22 o
   1  10   2         28.52         29.71         2.75 o
   2  10   2        201.72        192.69         4.04 o
   3  10   2          3.23          3.69         1.60 o
   4  10   2        275.29        263.33         5.21 o
   5  10   2          0.73          0.28         2.15 o
   6  10   2        243.39        244.57         6.48 o
   7  10   2         21.60         26.76         3.67 o
   8  10   2        139.63        152.18         8.73 o
   9  10   2         26.25         26.48         4.06 o
  -8  11   2          9.76         18.32         8.08 o
  -7  11   2         66.55         59.65         9.07 o
  -6  11   2         22.10         40.50         8.74 o
  -5  11   2         75.61         81.46         5.69 o
  -4  11   2         20.64         22.59         2.63 o
  -3  11   2         25.75         27.86         2.73 o
  -2  11   2        195.38        174.50         4.77 o
  -1  11   2         11.62          6.00         2.01 o
   0  11   2        873.75        844.44        16.76 o
   1  11   2        142.38        138.11         4.38 o
   2  11   2        533.62        540.72         9.00 o
   3  11   2        460.88        449.92         7.93 o
   4  11   2         44.96         54.87         5.96 o
   5  11   2        337.53        307.15         7.15 o
   6  11   2         32.48         40.84         4.23 o
   7  11   2        106.05        102.03         9.40 o
   8  11   2         50.19         72.03         8.60 o
  -7  12   2         17.65         17.22         5.98 o
  -6  12   2          1.65          5.08         6.93 o
  -5  12   2          2.27          8.77         4.40 o
  -4  12   2         24.73         24.75         4.28 o
  -3  12   2          9.22          8.56         3.26 o
  -2  12   2        108.06        107.28         5.99 o
  -1  12   2         69.50         65.66         6.99 o
   0  12   2         11.59          7.20         2.51 o
   1  12   2         47.31         38.85         3.98 o
   2  12   2         17.63         12.01         2.93 o
   3  12   2          8.09          6.69         2.87 o
   4  12   2          1.14          0.28         2.69 o
   5  12   2          1.03          2.74         2.67 o
   6  12   2          3.55         -0.79         3.27 o
   7  12   2          3.73          1.36        11.08 o
  -5  13   2          5.33         15.43         6.93 o
  -4  13   2        144.95        157.34         8.24 o
  -3  13   2          8.74         12.77         3.73 o
  -2  13   2         61.05         63.57         6.29 o
  -1  13   2          1.22          3.54         3.37 o
   0  13   2         75.01         77.85        14.65 o
   1  13   2         10.76         13.17         3.55 o
   2  13   2        165.50        168.43         7.87 o
   3  13   2         20.98         20.69         4.99 o
   4  13   2        150.31        151.44         8.10 o
   5  13   2          2.92          0.40         4.25 o
  -2  14   2          0.04          4.51         4.05 o
  -1  14   2          0.18         -3.08         3.98 o
   0  14   2          5.43          6.93         4.00 o
   1  14   2          2.61          6.78         5.69 o
   2  14   2          6.57          6.15         4.58 o
  -3 -12   3         21.93         17.66         4.13 o
  -2 -12   3          9.38         13.05         3.80 o
  -1 -12   3         37.54         38.57         3.91 o
   0 -12   3          5.99          7.36         4.66 o
   1 -12   3         32.38         37.96         4.66 o
   2 -12   3         19.20         17.94         3.24 o
   3 -12   3         47.46         32.91         5.19 o
   4 -12   3         14.54         19.12         4.35 o
   5 -12   3         46.38         70.62        12.52 o
   6 -12   3         11.00         18.64         4.88 o
  -5 -11   3         23.30         18.15         4.03 o
  -4 -11   3         39.52         52.11         6.98 o
  -3 -11   3         14.00         11.62         3.33 o
  -2 -11   3         44.10         47.56         4.37 o
  -1 -11   3         16.60         17.60         3.11 o
   0 -11   3         15.90         17.26         2.94 o
   1 -11   3         41.89         40.79         4.41 o
   2 -11   3          3.60          2.59         2.85 o
   3 -11   3         21.89         21.99         2.85 o
   4 -11   3          0.49          9.23         3.37 o
   5 -11   3          0.08          7.34         6.52 o
   6 -11   3          4.62          5.05         4.01 o
   7 -11   3          0.36          3.11         4.35 o
  -6 -10   3         25.89         25.26         3.93 o
  -5 -10   3         18.53         15.92         3.39 o
  -4 -10   3         64.05         76.09         5.60 o
  -3 -10   3         96.55        104.20        11.73 o
  -2 -10   3        250.84        250.76         6.51 o
  -1 -10   3        105.12         95.91         6.30 o
   0 -10   3        541.31        554.97        13.19 o
   1 -10   3        102.75        105.43         4.78 o
   2 -10   3        598.27        604.90         8.50 o
   3 -10   3        177.12        167.83         4.98 o
   4 -10   3        435.09        438.21         9.33 o
   5 -10   3         41.66         53.77         7.01 o
   6 -10   3        247.33        279.10         8.69 o
   7 -10   3          1.38          6.75         3.87 o
   8 -10   3         72.93         80.55         8.97 o
   9 -10   3         17.98         25.22         5.09 o
  -7  -9   3         13.89         15.06         3.82 o
  -6  -9   3          2.08         -0.48         3.05 o
  -5  -9   3          0.00         -2.62         2.62 o
  -4  -9   3         25.56         20.41         2.74 o
  -3  -9   3          1.67          2.77         2.24 o
  -2  -9   3          0.60          1.84         2.06 o
  -1  -9   3         10.80          8.77         2.40 o
   0  -9   3         59.73         55.22         3.79 o
   1  -9   3         83.94         80.35         3.54 o
   2  -9   3         23.87         18.28         1.87 o
   3  -9   3         75.39         58.69         3.51 o
   4  -9   3          6.01          9.66         3.36 o
   5  -9   3         67.08         61.12         4.52 o
   6  -9   3         19.47         21.97         3.18 o
   7  -9   3        114.84        117.56         6.72 o
   8  -9   3         11.44         14.02         3.85 o
   9  -9   3         73.59         68.76        11.74 o
  10  -9   3          7.14          0.76         4.33 o
  -8  -8   3        121.54        133.71         8.57 o
  -7  -8   3         26.32         23.42         3.38 o
  -6  -8   3        356.29        364.03         7.91 o
  -5  -8   3         33.34         40.58         4.41 o
  -4  -8   3        310.31        325.27         6.84 o
  -3  -8   3         26.70         29.10         3.60 o
  -2  -8   3        143.19        159.07         4.55 o
  -1  -8   3        255.72        242.15         5.19 o
   0  -8   3        536.38        543.66         7.39 o
   1  -8   3        423.16        419.35         5.71 o
   2  -8   3        989.78       1013.98        15.01 o
   3  -8   3         16.72         18.38         1.72 o
   4  -8   3        539.98        541.85         7.01 o
   5  -8   3          0.62         -0.05         1.71 o
   6  -8   3        306.33        339.30         8.05 o
   7  -8   3         19.52         14.61         3.42 o
   8  -8   3        191.79        227.72        10.45 o
   9  -8   3          0.87          4.62         3.64 o
  10  -8   3         59.72         65.01         6.99 o
  -9  -7   3          3.67          6.83         4.11 o
  -8  -7   3         21.05         36.87         5.43 o
  -7  -7   3         22.23         23.37         2.91 o
  -6  -7   3         15.48         16.57         2.42 o
  -5  -7   3         47.84         48.78         3.91 o
  -4  -7   3         81.54         85.32         3.95 o
  -3  -7   3         10.41         16.14         3.47 o
  -2  -7   3        370.69        376.09         6.40 o
  -1  -7   3        137.06        130.05         4.11 o
   0  -7   3        534.40        501.80         9.45 o
   1  -7   3       1333.60       1270.56        12.66 o
   2  -7   3        184.59        167.22         4.49 o
   3  -7   3       1515.71       1529.72        25.79 o
   4  -7   3         90.99         83.97         2.46 o
   5  -7   3        558.21        562.20         9.94 o
   6  -7   3        318.07        335.53         7.59 o
   7  -7   3        256.07        272.32         7.12 o
   8  -7   3        261.54        268.15         7.47 o
   9  -7   3        135.81        142.30         8.30 o
  10  -7   3         45.28         39.64         4.53 o
  11  -7   3         69.62         74.30         9.76 o
  -9  -6   3          4.72         10.87         3.84 o
  -8  -6   3         44.39         59.19         5.99 o
  -7  -6   3         89.25         82.58         4.53 o
  -6  -6   3        172.96        164.56         5.01 o
  -5  -6   3        337.74        333.36         5.66 o
  -4  -6   3        277.95        274.89         4.84 o
  -3  -6   3        467.21        457.37         5.91 o
  -2  -6   3        127.74        125.15         2.51 o
  -1  -6   3        687.00        686.10         6.51 o
   0  -6   3         75.73         62.92         1.86 o
   1  -6   3        611.63        612.15         5.83 o
   2  -6   3         11.27          7.38         0.89 o
   3  -6   3         53.28         50.87         1.65 o
   4  -6   3         12.40         10.51         1.40 o
   5  -6   3          6.35          6.14         1.44 o
   6  -6   3         54.72         56.25         3.17 o
   7  -6   3        130.07        130.73         4.16 o
   8  -6   3         27.03         22.50         2.77 o
   9  -6   3         84.04         83.77         5.37 o
  10  -6   3         14.82         12.73         2.92 o
  11  -6   3         22.78         19.83         5.54 o
  12  -6   3          6.89         10.55         5.65 o
 -10  -5   3        113.96        116.55         7.90 o
  -9  -5   3         13.58         10.93         6.71 o
  -8  -5   3        273.00        265.86         8.86 o
  -7  -5   3         23.46         16.38         1.86 o
  -6  -5   3        618.35        601.80         9.85 o
  -5  -5   3        140.05        131.28         3.35 o
  -4  -5   3       1056.68       1033.55        10.72 o
  -3  -5   3         18.44         17.13         1.28 o
  -2  -5   3       1485.29       1445.08        12.08 o
  -1  -5   3         80.87         80.32         2.11 o
   0  -5   3       2655.42       2530.90        20.00 o
   1  -5   3         42.35         36.84         1.38 o
   2  -5   3       3526.89       3406.23        26.52 o
   3  -5   3        278.22        268.96         3.00 o
   4  -5   3       2361.45       2259.11        21.01 o
   5  -5   3         96.04         86.03         2.46 o
   6  -5   3       1394.51       1378.55        21.42 o
   7  -5   3        127.46        114.96         3.66 o
   8  -5   3        586.78        574.08         8.73 o
   9  -5   3        104.06         99.03         4.19 o
  10  -5   3        156.72        177.42         6.34 o
  11  -5   3         30.51         26.88         4.85 o
  12  -5   3        140.16        147.56        10.52 o
 -10  -4   3          5.11          8.60         4.72 o
  -9  -4   3         58.64         62.91         5.89 o
  -8  -4   3          9.53          5.83         1.87 o
  -7  -4   3          9.87         10.53         1.60 o
  -6  -4   3        276.21        269.74         4.47 o
  -5  -4   3         41.33         47.06         2.16 o
  -4  -4   3        119.91        107.02         2.25 o
  -3  -4   3         56.23         65.99         1.86 o
  -2  -4   3        496.54        542.95         5.16 o
  -1  -4   3          0.06          1.13         0.67 o
   0  -4   3       1797.91       2010.71        15.93 o
   1  -4   3        667.80        645.83         6.29 o
   2  -4   3        857.97        907.32         7.64 o
   3  -4   3       1713.79       1811.08        14.39 o
   4  -4   3          0.58         -0.11         0.75 o
   5  -4   3        178.22        186.28         3.09 o
   6  -4   3         52.88         55.35         2.14 o
   7  -4   3          9.87          5.59         1.47 o
   8  -4   3          2.39          1.67         1.62 o
   9  -4   3        124.77        107.84         3.81 o
  10  -4   3         12.96         12.43         2.42 o
  11  -4   3        145.18        122.95        10.85 o
  12  -4   3         23.81         22.15         5.32 o
 -11  -3   3         66.19         71.84        13.56 o
 -10  -3   3         79.02         98.07         8.55 o
  -9  -3   3         83.54         98.54         8.88 o
  -8  -3   3        411.06        443.57         9.21 o
  -7  -3   3         15.67         17.97         2.43 o
  -6  -3   3       1003.01       1014.99        11.25 o
  -5  -3   3        133.76        132.36         2.66 o
  -4  -3   3        675.59        634.40         5.98 o
  -3  -3   3       1413.64       1422.16        11.71 o
  -2  -3   3        551.56        504.30         4.75 o
  -1  -3   3        889.23        923.04         7.75 o
   0  -3   3       2407.50       2415.15        29.84 o
   1  -3   3         21.02         27.40         1.13 o
   2  -3   3       3010.08       2875.41        22.18 o
   3  -3   3       1275.29       1267.70        13.13 o
   4  -3   3       1057.11       1049.72        10.21 o
   5  -3   3       1535.37       1612.76        15.29 o
   6  -3   3       1028.28        980.61        10.00 o
   7  -3   3        116.55        123.28         2.84 o
   8  -3   3        797.96        762.09         8.83 o
   9  -3   3         60.31         57.50         2.52 o
  10  -3   3        205.05        202.39         4.51 o
  11  -3   3        150.88        146.77         8.41 o
  12  -3   3         38.94         38.75         6.65 o
  13  -3   3         21.57         20.92         6.10 o
 -11  -2   3          0.82         -4.06         4.06 o
 -10  -2   3         29.22         33.43         4.62 o
  -9  -2   3         92.18         84.01         5.82 o
  -8  -2   3        105.41        101.93         5.77 o
  -7  -2   3        163.47        154.20         5.29 o
  -6  -2   3        100.28         90.79         2.27 o
  -5  -2   3        566.25        570.31         7.39 o
  -4  -2   3        149.89        143.13         2.58 o
  -3  -2   3       2730.95       2917.14        24.33 o
  -2  -2   3       1964.21       2011.35        15.85 o
  -1  -2   3        961.74        922.19         7.65 o
   0  -2   3       6484.61       6781.60        54.87 o
   1  -2   3       2404.16       2585.78        19.91 o
   2  -2   3       3034.09       3224.40        24.65 o
   3  -2   3        173.99        166.24         2.66 o
   4  -2   3       1559.61       1603.68        14.92 o
   5  -2   3       2496.41       2562.85        23.34 o
   6  -2   3        888.19        869.82         8.93 o
   7  -2   3       1659.97       1688.48        13.74 o
   8  -2   3        137.69        147.47         2.82 o
   9  -2   3        316.05        318.04         4.20 o
  10  -2   3         58.16         51.22         2.42 o
  11  -2   3        106.98        112.02         6.03 o
  12  -2   3        140.35        140.36         9.53 o
  13  -2   3         81.30        100.75        10.52 o
 -11  -1   3         28.63         30.42         6.11 o
 -10  -1   3         75.35         68.18         5.67 o
  -9  -1   3        480.93        501.56        10.44 o
  -8  -1   3        264.19        268.38        12.67 o
  -7  -1   3       1045.05       1042.80        15.99 o
  -6  -1   3        294.94        287.01         7.84 o
  -5  -1   3        507.41        510.82         4.90 o
  -4  -1   3         21.43         22.77         1.13 o
  -3  -1   3        927.09       1014.58         8.99 o
  -2  -1   3          7.04          3.17         0.51 o
  -1  -1   3       2407.85       2492.01        20.52 o
   0  -1   3        206.32        232.78         3.43 o
   1  -1   3         69.70         54.67         1.34 o
   2  -1   3        858.04        928.77        12.37 o
   3  -1   3         69.79         56.65         1.34 o
   4  -1   3        971.66       1049.75        10.05 o
   5  -1   3        653.92        627.16         5.52 o
   6  -1   3        738.67        754.84         6.65 o
   7  -1   3        584.85        530.52         4.92 o
   8  -1   3          3.34          4.23         0.99 o
   9  -1   3        189.05        172.66         3.13 o
  10  -1   3         86.76         89.27         4.00 o
  11  -1   3         19.34         23.07         3.02 o
  12  -1   3          0.02         -3.26         3.41 o
  13  -1   3          0.34         -3.71         5.44 o
 -11   0   3          0.01          2.26         3.73 o
 -10   0   3        106.69        113.42         6.75 o
  -9   0   3          2.51          3.82         2.70 o
  -8   0   3        599.37        637.66        14.03 o
  -7   0   3          1.62          1.19         1.83 o
  -6   0   3       1929.29       1880.36        20.58 o
  -5   0   3          9.07          9.49         1.34 o
  -4   0   3       4859.41       4761.55        39.06 o
  -3   0   3         32.89         31.90         0.96 o
  -2   0   3       5227.67       5314.86        40.36 o
  -1   0   3          6.76          5.97         0.68 o
   0   0   3        121.21         98.65         1.32 o
   1   0   3         10.71          6.11         0.61 o
   2   0   3        172.70        217.57         2.29 o
   3   0   3         10.38          8.99         0.65 o
   4   0   3       5241.27       5564.12        45.14 o
   5   0   3          5.80          4.25         0.58 o
   6   0   3       6059.68       6362.22        48.66 o
   7   0   3          0.01         -0.67         0.75 o
   8   0   3       1982.67       2048.58        20.95 o
   9   0   3          0.37          0.22         1.27 o
  10   0   3       1049.73       1056.50        17.45 o
  11   0   3          0.09         -1.90         3.03 o
  12   0   3        491.30        514.77        11.22 o
  13   0   3          1.45          5.95         5.20 o
 -11   1   3          4.69         -2.69         3.84 o
 -10   1   3         16.43         23.87         4.43 o
  -9   1   3        118.49        114.12         6.55 o
  -8   1   3         52.11         56.30         4.22 o
  -7   1   3         67.30         58.35         3.71 o
  -6   1   3         63.45         61.25         2.47 o
  -5   1   3          4.41          2.48         0.92 o
  -4   1   3         33.43         41.47         1.17 o
  -3   1   3        328.39        361.92         3.45 o
  -2   1   3        489.88        544.23         4.97 o
  -1   1   3        449.44        416.03         3.86 o
   0   1   3          7.29          7.84         0.70 o
   1   1   3       1305.80       1358.61        10.67 o
   2   1   3        859.53        921.80         7.44 o
   3   1   3       1036.08       1090.38        11.55 o
   4   1   3        126.07        149.16         1.95 o
   5   1   3         56.60         63.48         1.51 o
   6   1   3         38.01         36.20         1.50 o
   7   1   3          0.64          0.54         0.90 o
   8   1   3          4.39          2.75         1.11 o
   9   1   3          7.95          4.11         1.40 o
  10   1   3          0.53          1.14         2.19 o
  11   1   3          5.74          6.87         2.87 o
  12   1   3          0.10         -1.11         5.38 o
  13   1   3         40.53         40.48         6.06 o
 -11   2   3         88.58        105.86         7.52 o
 -10   2   3        291.70        317.96         8.58 o
  -9   2   3        115.24        120.64         6.97 o
  -8   2   3        638.94        670.55        11.54 o
  -7   2   3        319.57        331.17         7.00 o
  -6   2   3       1268.66       1214.04        13.84 o
  -5   2   3       1620.27       1587.46        12.88 o
  -4   2   3       2002.88       1975.80        15.62 o
  -3   2   3       1979.88       2028.87        15.87 o
  -2   2   3       1403.76       1334.95        11.76 o
  -1   2   3         41.53         37.08         0.91 o
   0   2   3       1716.45       1869.79        15.38 o
   1   2   3         31.04         15.56         0.72 o
   2   2   3       1569.98       1737.22        13.53 o
   3   2   3       1874.65       1827.85        23.61 o
   4   2   3       3690.25       4089.32        31.40 o
   5   2   3       2206.73       2343.44        18.50 o
   6   2   3       3044.70       3282.50        25.68 o
   7   2   3        814.53        844.96         7.60 o
   8   2   3        453.80        473.65         5.61 o
   9   2   3        313.69        307.55         6.20 o
  10   2   3        195.02        176.63         6.10 o
  11   2   3        130.92        131.50         6.22 o
  12   2   3        166.61        173.61         7.79 o
  13   2   3         43.23         55.60         8.44 o
 -11   3   3         10.27          6.96         3.93 o
 -10   3   3          0.51         -0.37         3.18 o
  -9   3   3         16.63         13.56         3.30 o
  -8   3   3        115.20        118.30         5.57 o
  -7   3   3         44.61         40.47         3.13 o
  -6   3   3        887.67        922.78         7.67 o
  -5   3   3        110.19        103.28         2.05 o
  -4   3   3       1270.54       1312.73        10.75 o
  -3   3   3        103.35         88.97         2.03 o
  -2   3   3         57.84         56.00         1.11 o
  -1   3   3         28.37         18.31         0.80 o
   0   3   3        424.13        495.01         4.94 o
   1   3   3        103.89         98.69         1.77 o
   2   3   3         21.73         11.86         0.80 o
   3   3   3        108.92         85.90         1.51 o
   4   3   3        315.50        285.46         3.05 o
   5   3   3        917.36        894.50         7.33 o
   6   3   3       1082.45       1039.90         9.05 o
   7   3   3        849.62        826.51         8.49 o
   8   3   3       1577.38       1546.56        15.02 o
   9   3   3        242.04        233.03         4.12 o
  10   3   3        871.06        867.49        10.57 o
  11   3   3         92.17         82.83         7.99 o
  12   3   3        133.12        147.34         7.67 o
  13   3   3         34.26         28.45         5.07 o
 -11   4   3        143.13        151.65         8.33 o
 -10   4   3         22.09         16.71         4.05 o
  -9   4   3        395.00        418.51         9.11 o
  -8   4   3         67.40         66.21         5.05 o
  -7   4   3        754.95        759.34         8.47 o
  -6   4   3         21.96         21.31         1.50 o
  -5   4   3       1349.18       1356.50        11.27 o
  -4   4   3          1.66          4.31         0.73 o
  -3   4   3       1298.55       1310.64        10.67 o
  -2   4   3       1271.54       1424.40        11.36 o
  -1   4   3        473.49        420.05         4.55 o
   0   4   3        564.61        580.85         7.27 o
   1   4   3         10.73          7.23         0.66 o
   2   4   3        111.32        102.31         1.53 o
   3   4   3        104.01         67.54         1.53 o
   4   4   3        525.39        565.89         5.28 o
   5   4   3        923.83        855.99         7.58 o
   6   4   3        403.01        409.69         4.44 o
   7   4   3       1350.56       1306.60        12.03 o
   8   4   3          0.64          1.21         1.23 o
   9   4   3        392.44        395.14         5.75 o
  10   4   3          0.62          1.50         2.67 o
  11   4   3          6.48          9.84         3.10 o
  12   4   3          2.37          1.60         3.44 o
 -11   5   3         22.55         26.26         4.47 o
 -10   5   3        182.79        194.08         7.67 o
  -9   5   3          1.46          2.06         3.53 o
  -8   5   3         61.09         63.64         4.49 o
  -7   5   3        203.07        197.01         3.42 o
  -6   5   3        338.13        352.54         4.32 o
  -5   5   3         29.19         30.72         1.66 o
  -4   5   3       2829.31       2971.47        23.28 o
  -3   5   3        872.90        885.58         8.15 o
  -2   5   3       4045.16       4207.46        32.26 o
  -1   5   3        976.29       1034.97         9.99 o
   0   5   3       2526.77       2544.59        23.06 o
   1   5   3         41.90         42.90         1.55 o
   2   5   3       4492.73       4759.44        36.38 o
   3   5   3         35.53         37.30         1.41 o
   4   5   3       3407.05       3436.65        26.83 o
   5   5   3         63.30         58.79         1.81 o
   6   5   3       1012.94        973.01         8.78 o
   7   5   3        115.75        124.38         3.01 o
   8   5   3        728.12        722.68         8.98 o
   9   5   3         34.07         35.23         3.00 o
  10   5   3        507.03        519.23         8.41 o
  11   5   3         10.32          5.03         3.24 o
  12   5   3        178.48        184.21         8.81 o
 -11   6   3         31.56         21.56         4.65 o
 -10   6   3         24.40         27.08         3.95 o
  -9   6   3          0.48          0.83         2.87 o
  -8   6   3         12.70         12.24         2.18 o
  -7   6   3          1.48         -1.08         1.40 o
  -6   6   3         10.09          9.06         1.25 o
  -5   6   3        253.32        252.87         3.49 o
  -4   6   3         47.77         52.26         1.72 o
  -3   6   3        270.76        273.44         3.13 o
  -2   6   3        134.80        141.65         1.93 o
  -1   6   3          0.48          0.19         0.78 o
   0   6   3        162.50        171.81         3.04 o
   1   6   3        295.28        267.95         3.61 o
   2   6   3         53.60         54.57         1.79 o
   3   6   3        469.59        498.38         4.86 o
   4   6   3         12.06         11.92         1.28 o
   5   6   3          2.31          1.75         0.99 o
   6   6   3         29.90         29.52         2.25 o
   7   6   3        149.08        148.60         3.62 o
   8   6   3          1.91          2.67         1.64 o
   9   6   3         29.60         39.00         3.40 o
  10   6   3         28.50         27.72         4.46 o
  11   6   3          1.04          3.40         3.41 o
  12   6   3         13.04         15.34         4.38 o
 -10   7   3         46.00         36.69         4.38 o
  -9   7   3        292.53        294.51         8.92 o
  -8   7   3         45.76         44.83         4.00 o
  -7   7   3        613.75        594.18        11.94 o
  -6   7   3        121.05        114.49         2.95 o
  -5   7   3        776.36        774.23         7.71 o
  -4   7   3        344.63        332.65         4.05 o
  -3   7   3        734.74        708.62         6.45 o
  -2   7   3        517.95        508.97         5.90 o
  -1   7   3       1041.28        994.09        10.08 o
   0   7   3       1387.53       1456.91        14.10 o
   1   7   3       1871.12       1804.03        17.12 o
   2   7   3       1539.50       1605.18        13.14 o
   3   7   3        906.48        872.24         7.73 o
   4   7   3        130.44        127.57         3.12 o
   5   7   3        410.78        396.36         5.13 o
   6   7   3          1.68          1.07         1.24 o
   7   7   3        716.65        731.47        13.19 o
   8   7   3        124.27        122.78         4.18 o
   9   7   3        561.19        590.66         9.67 o
  10   7   3        159.42        151.46        10.13 o
  11   7   3         47.67         47.53         6.96 o
 -10   8   3          6.60         -0.63         5.20 o
  -9   8   3          2.17          3.98         3.58 o
  -8   8   3         54.13         59.57         4.72 o
  -7   8   3         39.02         39.08         3.40 o
  -6   8   3         17.70         22.96         2.23 o
  -5   8   3         16.92         19.31         1.60 o
  -4   8   3         15.62         12.14         1.18 o
  -3   8   3          4.58          4.41         0.94 o
  -2   8   3        213.06        196.17         4.17 o
  -1   8   3         25.29         20.54         1.81 o
   0   8   3        162.56        139.29         2.99 o
   1   8   3        298.49        300.16         5.35 o
   2   8   3         30.69         24.49         2.48 o
   3   8   3        453.52        462.71         5.95 o
   4   8   3        182.70        170.32         3.49 o
   5   8   3          3.35          1.21         1.34 o
   6   8   3        493.82        458.69         8.45 o
   7   8   3        127.42        123.20         4.48 o
   8   8   3        353.55        346.03         7.43 o
   9   8   3         14.35          9.37         2.80 o
  10   8   3        119.63        114.32         7.35 o
  11   8   3          9.53          2.90         6.61 o
  -9   9   3         59.41         61.33         7.87 o
  -8   9   3         16.32         14.50         2.92 o
  -7   9   3        192.63        194.03         5.58 o
  -6   9   3         11.74         12.52         2.28 o
  -5   9   3        451.04        450.26         8.34 o
  -4   9   3         19.66         20.40         2.43 o
  -3   9   3        682.43        659.41        10.51 o
  -2   9   3          0.17         -0.92         3.05 o
  -1   9   3        839.71        808.80        12.69 o
   0   9   3         63.91         61.76         3.53 o
   1   9   3        797.36        787.44        12.43 o
   2   9   3          3.44          1.35         1.25 o
   3   9   3        195.09        192.42         3.69 o
   4   9   3         46.79         47.06         2.89 o
   5   9   3         11.75          9.38         1.75 o
   6   9   3         19.25         20.39         2.29 o
   7   9   3         42.36         44.01         4.30 o
   8   9   3          0.84         -0.79         3.30 o
   9   9   3         61.30         72.48         6.02 o
  10   9   3          5.59         11.35         6.92 o
  -9  10   3         38.50         30.01         9.70 o
  -8  10   3        138.81        157.33        17.77 o
  -7  10   3         29.70         37.40         8.16 o
  -6  10   3        294.55        303.25        11.76 o
  -5  10   3          0.32         -0.79         2.10 o
  -4  10   3        380.70        375.09         7.30 o
  -3  10   3          1.91          3.76         2.32 o
  -2  10   3        282.72        262.35         7.19 o
  -1  10   3        154.49        153.08         5.28 o
   0  10   3        162.23        153.27         5.66 o
   1  10   3        135.18        130.75         5.42 o
   2  10   3        311.45        288.85         9.40 o
   3  10   3          0.36          2.20         1.50 o
   4  10   3        533.66        529.29         8.98 o
   5  10   3          9.02          9.54         1.84 o
   6  10   3        410.03        414.86         7.86 o
   7  10   3         44.74         43.45         4.34 o
   8  10   3        190.86        192.97         6.85 o
   9  10   3         13.10         13.94         3.68 o
  -8  11   3         27.54         55.56        20.55 o
  -7  11   3          8.24          7.35         3.98 o
  -6  11   3          4.65         11.41         3.71 o
  -5  11   3         52.49         47.24         6.28 o
  -4  11   3         19.57         13.01         2.99 o
  -3  11   3        122.68        109.22         5.76 o
  -2  11   3        259.82        261.71         7.08 o
  -1  11   3         19.22         14.66         2.93 o
   0  11   3        149.63        143.44         6.04 o
   1  11   3         15.23          6.00         2.67 o
   2  11   3         16.24         18.96         2.29 o
   3  11   3         17.67         13.75         2.09 o
   4  11   3         31.65         25.56         3.47 o
   5  11   3          0.06         -2.34         2.34 o
   6  11   3          3.79          4.24         2.46 o
   7  11   3          5.73          4.01         4.21 o
   8  11   3         12.13         12.07         3.68 o
  -6  12   3          6.27         10.39         4.28 o
  -5  12   3        132.37        152.35         7.66 o
  -4  12   3          4.39          3.49         4.63 o
  -3  12   3        233.53        245.24         7.89 o
  -2  12   3         55.46         59.00         5.63 o
  -1  12   3        395.04        390.03         9.19 o
   0  12   3        188.31        189.73         6.89 o
   1  12   3        408.59        413.53         9.57 o
   2  12   3        117.67        119.84         6.26 o
   3  12   3        233.65        232.39         7.70 o
   4  12   3         24.53         24.09         3.62 o
   5  12   3        129.45        141.37         7.16 o
   6  12   3         17.89         13.01         3.89 o
   7  12   3         55.50         90.53         8.58 o
  -5  13   3          0.75          8.01         4.40 o
  -4  13   3         26.65         29.68        11.24 o
  -3  13   3          0.11          1.41         3.71 o
  -2  13   3         17.99         21.46         3.53 o
  -1  13   3          1.24          1.75         3.37 o
   0  13   3          6.95          3.86         3.74 o
   1  13   3          3.23         -0.77         3.20 o
   2  13   3         16.20         22.41         3.87 o
   3  13   3          0.00         -0.82         4.00 o
   4  13   3         31.02         26.08         4.25 o
   5  13   3          1.64         -2.65         3.89 o
  -2  14   3          3.98         10.54         4.35 o
  -1  14   3         86.82         94.42         7.73 o
   0  14   3          4.43          6.73         4.17 o
   1  14   3         61.73         71.32         7.58 o
   2  14   3          1.97         -2.70         5.21 o
   3  14   3         30.93         33.18         7.85 o
  -1 -12   4          6.34          4.58         3.85 o
   0 -12   4          2.34          3.18         4.18 o
   1 -12   4          9.70          3.71         5.06 o
   2 -12   4          5.33         11.01         4.55 o
   3 -12   4          8.53         12.44         4.79 o
   4 -12   4         10.23          9.09         4.82 o
   5 -12   4          0.12          0.85         4.88 o
  -4 -11   4         68.63         68.68         6.83 o
  -3 -11   4         74.54         75.94         7.80 o
  -2 -11   4         51.26         49.65         6.14 o
  -1 -11   4         99.86        104.52         7.80 o
   0 -11   4         31.50         33.56         4.89 o
   1 -11   4        110.78        117.84         5.94 o
   2 -11   4         45.49         41.42         4.37 o
   3 -11   4        103.41        117.82         7.60 o
   4 -11   4         27.23         29.54         7.29 o
   5 -11   4         66.40         85.83         8.15 o
   6 -11   4          7.88         11.64         4.35 o
   7 -11   4         27.47         52.20        10.11 o
  -5 -10   4         15.21         12.90         3.59 o
  -4 -10   4          1.27         -0.17         3.14 o
  -3 -10   4          0.73          0.29         2.94 o
  -2 -10   4          0.91          3.03         2.92 o
  -1 -10   4         27.90         29.00         3.40 o
   0 -10   4          6.34          5.89         2.48 o
   1 -10   4          5.12          7.48         2.48 o
   2 -10   4         35.89         31.80         3.63 o
   3 -10   4         19.57         14.83         2.38 o
   4 -10   4         27.26         25.17         6.47 o
   5 -10   4         50.80         65.89         6.15 o
   6 -10   4         23.35         20.42         3.79 o
   7 -10   4          3.20          3.02         3.86 o
   8 -10   4         47.05         64.06         9.93 o
  -6  -9   4          6.12          7.75         4.09 o
  -5  -9   4         64.12         72.77         5.96 o
  -4  -9   4          6.73          6.82         2.83 o
  -3  -9   4        204.87        204.26         6.13 o
  -2  -9   4          0.04          0.38         2.29 o
  -1  -9   4        520.38        541.12         9.22 o
   0  -9   4         13.13         18.77         2.48 o
   1  -9   4        303.03        329.35         8.33 o
   2  -9   4         45.34         42.89         3.28 o
   3  -9   4         88.14        101.98         3.69 o
   4  -9   4         20.75         17.52         2.16 o
   5  -9   4        217.92        248.50         7.79 o
   6  -9   4          3.27          8.70         3.18 o
   7  -9   4        216.91        262.67         9.80 o
   8  -9   4          2.34          6.88         3.86 o
   9  -9   4         47.83         56.02         6.15 o
  -7  -8   4          0.06         -1.03         3.29 o
  -6  -8   4         43.86         49.30         7.63 o
  -5  -8   4         41.50         38.36         3.75 o
  -4  -8   4        165.11        170.77         5.66 o
  -3  -8   4         69.73         68.78         4.61 o
  -2  -8   4        242.72        244.98         6.73 o
  -1  -8   4         42.32         36.62         3.66 o
   0  -8   4        222.24        220.06         4.87 o
   1  -8   4        124.18        125.96         3.94 o
   2  -8   4        418.64        427.26         6.54 o
   3  -8   4        145.73        134.00         3.74 o
   4  -8   4        718.39        707.67         8.75 o
   5  -8   4         37.73         45.22         4.58 o
   6  -8   4        596.97        589.92        13.52 o
   7  -8   4         24.26         22.78         3.25 o
   8  -8   4        229.71        243.80        10.31 o
   9  -8   4         29.74         30.49         4.19 o
  10  -8   4        136.63        147.57         8.61 o
  -8  -7   4         15.75         15.64         4.35 o
  -7  -7   4         79.99         86.57         5.73 o
  -6  -7   4         30.43         32.64         3.44 o
  -5  -7   4         76.73         91.62         4.70 o
  -4  -7   4         68.94         62.92         3.95 o
  -3  -7   4        130.37        138.84         4.48 o
  -2  -7   4        251.37        227.21         5.12 o
  -1  -7   4        608.69        588.12         7.84 o
   0  -7   4         72.40         69.66         2.75 o
   1  -7   4        755.69        723.76         8.16 o
   2  -7   4        187.38        178.46         3.37 o
   3  -7   4         77.95         81.89         3.19 o
   4  -7   4        111.79         99.89         3.26 o
   5  -7   4          0.53          2.10         2.55 o
   6  -7   4         49.08         42.62         4.41 o
   7  -7   4         16.35         10.40         2.99 o
   8  -7   4         44.17         32.01         4.64 o
   9  -7   4         26.09         30.99         7.85 o
  10  -7   4          1.49          6.79         5.74 o
  11  -7   4          7.26          6.65         8.31 o
  -9  -6   4         72.83         81.87        12.22 o
  -8  -6   4         53.08         49.20         5.84 o
  -7  -6   4        154.89        157.64         5.87 o
  -6  -6   4        283.05        275.93         6.40 o
  -5  -6   4        497.28        518.38         8.52 o
  -4  -6   4        262.61        274.72         5.74 o
  -3  -6   4        786.26        784.99        10.01 o
  -2  -6   4         43.20         37.11         2.28 o
  -1  -6   4        587.87        546.79         5.73 o
   0  -6   4        142.65        132.42         2.55 o
   1  -6   4        469.00        429.04         4.63 o
   2  -6   4        599.96        585.33         6.07 o
   3  -6   4        563.65        522.44         8.52 o
   4  -6   4        341.92        309.86         5.49 o
   5  -6   4       1067.15       1062.46        15.99 o
   6  -6   4        231.64        244.53         6.17 o
   7  -6   4        961.92        997.21        15.69 o
   8  -6   4        240.63        241.67         6.92 o
   9  -6   4        357.83        366.92         8.82 o
  10  -6   4        158.96        177.95         7.23 o
  11  -6   4        136.78        142.93         9.86 o
  12  -6   4         79.18         92.48        17.54 o
  -9  -5   4         43.81         51.61         6.03 o
  -8  -5   4          4.20          4.10         3.10 o
  -7  -5   4          9.78          9.57         2.33 o
  -6  -5   4          3.22          3.16         1.71 o
  -5  -5   4         30.23         33.70         2.72 o
  -4  -5   4          0.81          1.26         1.27 o
  -3  -5   4        161.03        153.10         3.23 o
  -2  -5   4         10.15         11.24         1.06 o
  -1  -5   4        102.17         94.12         2.14 o
   0  -5   4        237.39        235.30         3.00 o
   1  -5   4        129.41        129.80         2.21 o
   2  -5   4        551.87        554.81         5.27 o
   3  -5   4        469.77        466.04         4.56 o
   4  -5   4         33.01         36.57         2.00 o
   5  -5   4        107.82         98.68         2.75 o
   6  -5   4         33.30         34.66         2.76 o
   7  -5   4         81.16         76.61         3.55 o
   8  -5   4        233.96        198.89         8.09 o
   9  -5   4         28.63         22.78         2.82 o
  10  -5   4         91.73         87.81         4.88 o
  11  -5   4         15.49         20.64         3.66 o
  12  -5   4         13.45         12.12         5.65 o
 -10  -4   4          3.74          7.14         4.11 o
  -9  -4   4        110.99        117.63         8.40 o
  -8  -4   4          2.16         -0.95         3.60 o
  -7  -4   4        324.19        322.76         5.52 o
  -6  -4   4          0.65         -1.31         1.31 o
  -5  -4   4        550.05        558.17         7.26 o
  -4  -4   4         11.40         10.70         1.26 o
  -3  -4   4        649.52        638.77         6.36 o
  -2  -4   4         52.23         49.99         1.68 o
  -1  -4   4       2021.00       2003.20        16.08 o
   0  -4   4        208.62        227.59         2.77 o
   1  -4   4       8140.54       8466.21        64.25 o
   2  -4   4       2086.18       2200.38        17.46 o
   3  -4   4       7452.48       7943.55        60.29 o
   4  -4   4        393.74        392.00         4.83 o
   5  -4   4       1194.86       1210.86        12.03 o
   6  -4   4         84.17         82.12         2.47 o
   7  -4   4         26.90         22.85         2.06 o
   8  -4   4          0.60          1.87         1.94 o
   9  -4   4          7.34          6.82         2.56 o
  10  -4   4         51.97         44.49         4.39 o
  11  -4   4         44.81         47.27         9.18 o
  12  -4   4          6.01          3.78         4.87 o
 -10  -3   4         10.66          8.39         4.15 o
  -9  -3   4         96.72         87.51        11.05 o
  -8  -3   4         93.23         76.70         5.36 o
  -7  -3   4        494.96        473.18         6.49 o
  -6  -3   4        748.10        714.35         8.66 o
  -5  -3   4        210.03        198.81         3.43 o
  -4  -3   4       1356.81       1335.55        11.35 o
  -3  -3   4         62.19         46.07         1.63 o
  -2  -3   4        277.78        245.94         2.95 o
  -1  -3   4        575.77        523.69         4.89 o
   0  -3   4        240.01        217.41         2.63 o
   1  -3   4        173.71        188.85         2.43 o
   2  -3   4       4466.63       4686.29        35.83 o
   3  -3   4         15.01         19.64         1.09 o
   4  -3   4       4108.56       4268.54        38.10 o
   5  -3   4        396.87        382.42         4.70 o
   6  -3   4       1080.37       1057.23        10.76 o
   7  -3   4        788.68        794.19        11.06 o
   8  -3   4        640.78        647.63         9.20 o
   9  -3   4        176.12        176.65         5.05 o
  10  -3   4        587.88        585.31        10.52 o
  11  -3   4         42.84         44.75         4.37 o
  12  -3   4        216.22        211.24        10.52 o
  13  -3   4         24.15          9.23         6.23 o
 -11  -2   4         75.23         87.38        10.64 o
 -10  -2   4         64.78         62.88        12.71 o
  -9  -2   4         46.54         47.56         5.00 o
  -8  -2   4         41.78         38.77         4.94 o
  -7  -2   4          4.62          5.71         1.65 o
  -6  -2   4         74.10         80.12         2.36 o
  -5  -2   4         61.00         68.97         2.15 o
  -4  -2   4        814.60        855.36         8.09 o
  -3  -2   4        851.97        818.72         7.19 o
  -2  -2   4       1205.62       1191.33         9.87 o
  -1  -2   4        782.62        830.68         7.53 o
   0  -2   4         36.23         31.33         0.97 o
   1  -2   4         99.31        116.05         1.71 o
   2  -2   4        493.87        495.25         5.34 o
   3  -2   4        725.56        760.41         7.39 o
   4  -2   4        596.76        633.25         6.62 o
   5  -2   4       1052.97       1145.82        11.21 o
   6  -2   4        179.41        192.01         3.14 o
   7  -2   4         15.14         17.27         1.61 o
   8  -2   4        334.22        338.69         5.80 o
   9  -2   4        185.18        170.65         3.04 o
  10  -2   4         20.62         16.63         2.03 o
  11  -2   4         11.51          9.05         2.35 o
  12  -2   4          1.05          2.79         4.66 o
  13  -2   4         20.78         29.92         6.10 o
 -11  -1   4         52.23         51.70        10.55 o
 -10  -1   4         19.99         12.41         3.79 o
  -9  -1   4        184.27        189.63         7.32 o
  -8  -1   4          8.26          2.94         2.75 o
  -7  -1   4        849.71        843.99        13.86 o
  -6  -1   4         15.27         14.69         1.70 o
  -5  -1   4       1968.59       1899.21        16.18 o
  -4  -1   4        245.50        233.09         2.92 o
  -3  -1   4       3137.92       3101.87        24.18 o
  -2  -1   4       1216.97       1232.24        10.10 o
  -1  -1   4       3217.83       3302.18        25.44 o
   0  -1   4       2123.57       2098.78        17.50 o
   1  -1   4       2673.82       2690.13        20.69 o
   2  -1   4       1242.94       1259.68         9.97 o
   3  -1   4       5121.42       5422.63        43.95 o
   4  -1   4       1558.44       1590.21        14.76 o
   5  -1   4       3533.68       3709.30        33.23 o
   6  -1   4        490.83        490.38         4.92 o
   7  -1   4       1016.48       1006.45         8.70 o
   8  -1   4         11.98         11.00         1.20 o
   9  -1   4        666.89        653.62         8.19 o
  10  -1   4         14.87         14.05         1.62 o
  11  -1   4        578.67        583.08         8.75 o
  12  -1   4          6.34          6.07         4.43 o
  13  -1   4        144.12        145.04        11.37 o
 -11   0   4          0.18          0.00         4.79 o
 -10   0   4          0.27          3.01         3.40 o
  -9   0   4          1.97          0.02         2.83 o
  -8   0   4          3.21          3.81         2.51 o
  -7   0   4          0.40         -0.96         1.83 o
  -6   0   4          7.76          7.50         1.73 o
  -5   0   4          0.25          0.31         0.80 o
  -4   0   4        151.36        152.52         2.45 o
  -3   0   4          1.04          1.67         0.60 o
  -2   0   4        564.03        502.44         4.93 o
  -1   0   4          0.24         -0.38         0.38 o
   0   0   4         46.47         34.74         1.06 o
   1   0   4          9.21          9.46         0.80 o
   2   0   4          1.84          2.75         0.37 o
   3   0   4          1.07          0.59         0.35 o
   4   0   4       1165.52       1205.31        10.41 o
   5   0   4          4.81          4.14         0.58 o
   6   0   4       1356.98       1393.46        11.51 o
   7   0   4          3.71          4.50         0.87 o
   8   0   4        124.85        118.50         2.91 o
   9   0   4          0.62         -0.62         1.11 o
  10   0   4         13.56         12.83         1.63 o
  11   0   4          0.00         -1.69         2.73 o
  12   0   4         98.95        112.88         6.67 o
  13   0   4          0.01         -3.29         5.10 o
 -11   1   4         64.13         69.37         8.13 o
 -10   1   4         77.42         86.48         6.90 o
  -9   1   4        351.10        368.16         9.01 o
  -8   1   4        129.32        138.18         6.24 o
  -7   1   4       1178.74       1203.61        17.86 o
  -6   1   4        185.43        184.33         6.76 o
  -5   1   4       1683.79       1704.42        13.86 o
  -4   1   4        106.79        107.47         1.84 o
  -3   1   4       2174.68       2278.52        19.19 o
  -2   1   4        317.51        301.48         3.24 o
  -1   1   4       2551.74       2746.55        24.41 o
   0   1   4       1122.90       1106.00        11.31 o
   1   1   4        881.09        840.54         8.75 o
   2   1   4       1437.18       1475.19        12.31 o
   3   1   4       2206.50       2219.91        17.20 o
   4   1   4       1632.48       1678.30        13.44 o
   5   1   4       2664.90       2757.00        21.62 o
   6   1   4        666.42        672.07         6.18 o
   7   1   4       1468.07       1467.91        12.23 o
   8   1   4          0.62          0.81         1.02 o
   9   1   4        588.19        581.58         6.72 o
  10   1   4        120.92        116.55         3.58 o
  11   1   4        198.55        205.08         6.90 o
  12   1   4          0.23         -0.49         3.29 o
  13   1   4         42.44         45.39         9.00 o
 -11   2   4          4.75          1.10         4.25 o
 -10   2   4         16.99         14.22         6.29 o
  -9   2   4         93.18         78.55         5.66 o
  -8   2   4        109.27         91.38         6.69 o
  -7   2   4        141.57        136.53         4.94 o
  -6   2   4        132.88        123.46         3.48 o
  -5   2   4        570.26        575.37         6.92 o
  -4   2   4        142.71        136.62         2.43 o
  -3   2   4       2830.27       3025.22        23.48 o
  -2   2   4       1758.09       1773.43        23.94 o
  -1   2   4       1128.51       1113.58         8.95 o
   0   2   4       6523.14       6785.96        51.34 o
   1   2   4       1670.47       1857.96        14.42 o
   2   2   4       2812.47       2940.98        24.10 o
   3   2   4        116.88        115.77         1.72 o
   4   2   4       1624.44       1673.83        13.38 o
   5   2   4       2353.25       2406.68        19.01 o
   6   2   4       1214.45       1189.14        10.07 o
   7   2   4       1653.95       1687.72        13.95 o
   8   2   4        183.70        198.90         3.37 o
   9   2   4        296.22        298.63         4.43 o
  10   2   4         60.82         60.71         2.84 o
  11   2   4         90.42        102.67         5.88 o
  12   2   4        167.68        166.20         8.60 o
  13   2   4         66.17         61.54         8.63 o
 -11   3   4         52.41         70.32         8.12 o
 -10   3   4         73.17         88.33         6.76 o
  -9   3   4          5.77          5.38         2.97 o
  -8   3   4         63.61         72.26         5.54 o
  -7   3   4         22.41         18.09         2.32 o
  -6   3   4          8.49          7.01         0.99 o
  -5   3   4        140.00        138.73         2.31 o
  -4   3   4         11.98         19.00         1.13 o
  -3   3   4       1518.07       1636.41        13.14 o
  -2   3   4        653.38        620.86         5.83 o
  -1   3   4        731.04        795.27         6.62 o
   0   3   4       4052.62       4301.40        34.92 o
   1   3   4          4.25          6.34         0.61 o
   2   3   4        426.21        404.05         3.79 o
   3   3   4       1639.60       1741.15        15.95 o
   4   3   4          6.74          7.52         0.64 o
   5   3   4        482.36        530.92         5.05 o
   6   3   4        304.84        273.14         3.30 o
   7   3   4         62.87         65.01         1.97 o
   8   3   4        148.74        134.60         3.40 o
   9   3   4          0.54          1.98         1.24 o
  10   3   4         24.36         22.25         2.44 o
  11   3   4         68.91         69.28         7.39 o
  12   3   4         14.82         15.34         3.78 o
  13   3   4          1.63          2.58         4.47 o
 -11   4   4         69.31         89.43         8.27 o
 -10   4   4         14.97         17.64         3.84 o
  -9   4   4        145.87        151.20         6.48 o
  -8   4   4        169.95        159.51         5.79 o
  -7   4   4        659.72        657.18         9.73 o
  -6   4   4        558.60        534.92         6.57 o
  -5   4   4       2528.10       2523.69        20.07 o
  -4   4   4         16.05         12.38         0.97 o
  -3   4   4       3157.83       3127.72        24.30 o
  -2   4   4         45.44         60.77         1.30 o
  -1   4   4       1967.54       1847.94        14.54 o
   0   4   4        227.30        225.66         3.49 o
   1   4   4       4150.27       4193.78        66.54 o
   2   4   4         25.02         26.82         0.94 o
   3   4   4       3768.28       3914.50        32.28 o
   4   4   4        285.66        302.24         3.30 o
   5   4   4        867.28        805.98         7.22 o
   6   4   4         53.53         54.23         2.16 o
   7   4   4        563.78        544.37         5.62 o
   8   4   4        589.05        590.63         7.03 o
   9   4   4        752.49        743.28        15.58 o
  10   4   4        329.06        322.70         6.19 o
  11   4   4        370.67        370.83         8.97 o
  12   4   4         11.37          4.15         4.46 o
  13   4   4        111.02        112.97        11.04 o
 -11   5   4          0.15          2.59         4.47 o
 -10   5   4          3.06         -0.36         3.57 o
  -9   5   4         17.19         12.34         3.24 o
  -8   5   4         10.36          7.01         2.64 o
  -7   5   4         28.50         22.80         1.95 o
  -6   5   4        218.71        199.93         3.50 o
  -5   5   4          0.98          0.13         0.97 o
  -4   5   4        199.11        195.41         2.75 o
  -3   5   4         65.12         62.25         1.60 o
  -2   5   4         17.25         20.93         1.11 o
  -1   5   4          0.50         -0.32         0.67 o
   0   5   4         69.34         59.55         2.22 o
   1   5   4        140.30        163.69         2.51 o
   2   5   4          1.57          6.81         0.77 o
   3   5   4         35.04         43.43         1.27 o
   4   5   4          5.06          7.53         0.81 o
   5   5   4         66.64         72.48         1.95 o
   6   5   4          1.22          0.98         0.96 o
   7   5   4         19.04         23.78         3.23 o
   8   5   4         20.81         20.03         1.79 o
   9   5   4         34.15         29.92         2.45 o
  10   5   4         41.32         40.13         3.72 o
  11   5   4          7.95          8.18         3.24 o
  12   5   4         26.57         20.80         4.11 o
 -10   6   4         59.96         71.67         7.43 o
  -9   6   4        145.74        153.90         6.75 o
  -8   6   4         24.98         31.84         3.59 o
  -7   6   4        182.63        172.28         4.01 o
  -6   6   4         58.79         56.34         2.60 o
  -5   6   4        570.15        575.55         6.14 o
  -4   6   4        476.00        454.86         4.75 o
  -3   6   4       1618.74       1657.85        17.24 o
  -2   6   4        886.49        864.86         8.89 o
  -1   6   4       1960.27       2021.89        18.75 o
   0   6   4        974.75        932.73         9.33 o
   1   6   4       1074.90       1048.33        10.39 o
   2   6   4        847.34        816.39         7.05 o
   3   6   4        447.74        403.55         4.10 o
   4   6   4        328.43        295.28         3.49 o
   5   6   4        749.76        727.23         6.94 o
   6   6   4        299.32        308.23         4.50 o
   7   6   4       1157.00       1148.20        12.33 o
   8   6   4        301.04        298.50         5.98 o
   9   6   4        592.88        564.17        11.17 o
  10   6   4         81.11         76.67         4.37 o
  11   6   4        166.82        173.02         7.51 o
  12   6   4          5.07         11.26         4.05 o
 -10   7   4          6.66         12.29         4.11 o
  -9   7   4          0.29          0.65         3.34 o
  -8   7   4          0.10         -0.81         2.43 o
  -7   7   4          6.90          6.52         1.96 o
  -6   7   4          9.50         10.96         1.57 o
  -5   7   4        163.50        163.79         3.38 o
  -4   7   4         96.89         91.92         2.36 o
  -3   7   4        526.97        516.31         5.04 o
  -2   7   4        410.23        403.19         5.61 o
  -1   7   4        305.32        283.83         4.02 o
   0   7   4        161.00        154.84         2.93 o
   1   7   4        287.30        246.83         3.76 o
   2   7   4        739.79        716.83         7.82 o
   3   7   4        577.66        527.22         5.66 o
   4   7   4       1088.36       1067.74         9.98 o
   5   7   4        117.04        104.56         2.80 o
   6   7   4        195.27        191.42         3.76 o
   7   7   4         18.42         20.04         2.14 o
   8   7   4          7.54          4.67         2.03 o
   9   7   4        114.26        126.02         5.09 o
  10   7   4         16.82         14.52         2.65 o
  11   7   4        105.14        117.52         7.67 o
  -9   8   4         83.19        108.22         7.18 o
  -8   8   4        121.28        119.21         5.33 o
  -7   8   4        157.94        162.72         8.40 o
  -6   8   4         42.49         44.49         3.10 o
  -5   8   4         61.87         55.39         2.75 o
  -4   8   4         74.53         66.51         2.49 o
  -3   8   4         81.08         76.42         3.57 o
  -2   8   4        469.26        465.01        11.08 o
  -1   8   4        193.73        197.14         4.06 o
   0   8   4        751.66        735.45        17.62 o
   1   8   4         21.44         25.69         2.37 o
   2   8   4        338.80        335.29         6.02 o
   3   8   4         14.08         18.61         2.08 o
   4   8   4        156.00        152.72         3.34 o
   5   8   4          9.34          7.70         1.38 o
   6   8   4        221.19        218.45         5.08 o
   7   8   4        177.70        173.95         4.96 o
   8   8   4         83.70         84.67         5.20 o
   9   8   4         87.56         80.37         5.20 o
  10   8   4          1.16         -2.38         3.02 o
  11   8   4          0.06          0.34         4.11 o
  -9   9   4         30.61         31.08         6.10 o
  -8   9   4          0.66         -2.09         3.60 o
  -7   9   4        138.79        131.92         6.66 o
  -6   9   4          0.09          0.29         2.09 o
  -5   9   4        605.06        600.10         8.92 o
  -4   9   4          0.00          2.60         2.60 o
  -3   9   4       1054.64       1061.71        16.08 o
  -2   9   4          0.02          1.69         1.87 o
  -1   9   4        523.22        527.51         9.40 o
   0   9   4         10.33          7.39         1.87 o
   1   9   4        198.36        199.54         5.39 o
   2   9   4        106.00        106.34         4.75 o
   3   9   4        441.50        445.18        14.13 o
   4   9   4         17.44         17.32         2.56 o
   5   9   4        624.17        614.46        15.65 o
   6   9   4         10.92          8.37         1.76 o
   7   9   4        526.65        536.03        10.33 o
   8   9   4          0.06          2.63         2.57 o
   9   9   4        321.21        354.34         8.26 o
  10   9   4          3.14          5.42         3.66 o
  -8  10   4          3.76          6.28         4.99 o
  -7  10   4          3.36          6.52         3.93 o
  -6  10   4         10.01          6.17         3.53 o
  -5  10   4          3.54          7.90         4.39 o
  -4  10   4         25.29         23.61         9.00 o
  -3  10   4         78.84         79.16        11.54 o
  -2  10   4          2.36          1.13         2.93 o
  -1  10   4         41.98         39.21         6.00 o
   0  10   4          1.15          6.81         2.55 o
   1  10   4         66.78         59.83         4.86 o
   2  10   4          2.19          4.58         2.54 o
   3  10   4         63.91         59.00         3.22 o
   4  10   4          0.55         -1.29         1.60 o
   5  10   4          4.61          3.35         1.93 o
   6  10   4          2.01         -0.11         2.09 o
   7  10   4          0.67         -0.97         2.36 o
   8  10   4          2.55         -1.11         3.02 o
   9  10   4          0.71         -0.41         3.60 o
  -7  11   4        121.85        117.01         8.97 o
  -6  11   4         63.55         79.41         8.92 o
  -5  11   4        280.76        283.73         8.50 o
  -4  11   4         50.53         54.48         5.83 o
  -3  11   4        436.75        446.36         9.65 o
  -2  11   4        265.29        269.67         7.43 o
  -1  11   4        323.80        323.85         7.96 o
   0  11   4        752.66        782.74        13.31 o
   1  11   4        134.15        133.24         5.66 o
   2  11   4        403.84        416.68         8.94 o
   3  11   4         82.79         77.81         3.59 o
   4  11   4         82.52         83.88         4.19 o
   5  11   4         95.43         91.49         4.73 o
   6  11   4         51.81         71.27         5.08 o
   7  11   4         90.62         89.79         8.40 o
   8  11   4         45.46         78.19         9.04 o
  -6  12   4         12.27         13.39         4.60 o
  -5  12   4         11.81         12.68         4.06 o
  -4  12   4          3.43          5.46         3.64 o
  -3  12   4         33.21         27.07         3.62 o
  -2  12   4         12.38         13.50         3.10 o
  -1  12   4         78.71         77.46         5.99 o
   0  12   4          0.09          1.52         2.81 o
   1  12   4        119.51        113.65         5.99 o
   2  12   4         50.48         50.65         5.63 o
   3  12   4         48.38         43.20         8.77 o
   4  12   4         25.16         20.96         3.60 o
   5  12   4         24.07         24.20         3.71 o
   6  12   4          4.54          3.78         3.62 o
   7  12   4         34.28         33.27         4.58 o
  -5  13   4          3.63         10.10         4.78 o
  -4  13   4         77.75         81.65        12.06 o
  -3  13   4         10.42          9.39         4.13 o
  -2  13   4         50.69         74.35         7.07 o
  -1  13   4          0.02         -1.33         3.24 o
   0  13   4         10.59          9.83         3.78 o
   1  13   4         11.84          8.77         3.70 o
   2  13   4         29.16         27.86         3.98 o
   3  13   4          7.77          3.17         3.62 o
   4  13   4        110.79        120.39         7.92 o
   5  13   4          3.42          4.10         6.30 o
  -2  14   4          3.72          5.21         4.82 o
  -1  14   4         49.05         53.56         6.75 o
   0  14   4          5.14          7.46         4.08 o
   1  14   4         92.47         84.68         8.10 o
   2  14   4          6.21          6.64         4.15 o
   3  14   4         56.79         43.08         5.15 o
  -2 -11   5         52.13         63.22         8.86 o
  -1 -11   5          5.14          5.79         3.56 o
   0 -11   5         13.15         17.01         3.62 o
   1 -11   5         13.58         14.66         3.46 o
   2 -11   5         17.90         13.28         3.79 o
   3 -11   5          6.28         12.45         3.98 o
   4 -11   5         30.42         21.48         4.44 o
   5 -11   5          3.32          7.20         4.33 o
   6 -11   5          0.36          6.95         4.74 o
  -4 -10   5         25.39         19.34         4.73 o
  -3 -10   5         21.92         24.96         5.80 o
  -2 -10   5         89.81         83.29         6.17 o
  -1 -10   5         38.51         41.88         4.66 o
   0 -10   5        142.41        151.23         6.21 o
   1 -10   5         45.76         64.55         6.46 o
   2 -10   5        106.52        106.45         6.09 o
   3 -10   5         31.25         57.88         6.15 o
   4 -10   5        112.22        135.55         9.40 o
   5 -10   5          3.42          7.22         3.60 o
   6 -10   5         78.45        105.16         7.92 o
   7 -10   5          2.24          2.46         4.34 o
   8 -10   5         22.10         24.50         5.98 o
  -5  -9   5         71.87         78.13         6.61 o
  -4  -9   5          1.09          5.57         3.12 o
  -3  -9   5        107.23        124.53         6.19 o
  -2  -9   5          1.24          3.89         2.69 o
  -1  -9   5        227.00        231.25        10.78 o
   0  -9   5          0.04         -1.30         2.20 o
   1  -9   5        439.49        481.98         8.47 o
   2  -9   5          0.16         -0.34         2.11 o
   3  -9   5        398.78        405.87         9.86 o
   4  -9   5          0.65          3.85         1.94 o
   5  -9   5        258.29        263.92         7.89 o
   6  -9   5          0.45         -1.67         3.77 o
   7  -9   5        158.50        177.48         9.75 o
   8  -9   5          4.61          3.01         4.95 o
   9  -9   5         91.94        108.33        12.23 o
  -7  -8   5          3.57         -1.16         8.21 o
  -6  -8   5         17.20         19.46         3.55 o
  -5  -8   5          2.35          1.52         3.08 o
  -4  -8   5         31.29         30.65         5.65 o
  -3  -8   5          1.34          2.88         2.33 o
  -2  -8   5         42.30         48.45         5.07 o
  -1  -8   5         42.70         38.25         4.01 o
   0  -8   5         38.67         29.22         3.58 o
   1  -8   5         38.06         34.60         2.80 o
   2  -8   5         12.17         13.42         1.84 o
   3  -8   5          3.34          1.76         1.64 o
   4  -8   5          2.94          1.24         1.88 o
   5  -8   5          2.33          1.94         2.51 o
   6  -8   5          1.34          1.02         3.35 o
   7  -8   5          0.17          2.71         3.02 o
   8  -8   5          2.58          4.14         3.46 o
   9  -8   5          3.04          7.78         4.14 o
  10  -8   5          0.90          3.62         4.53 o
  -7  -7   5         32.02         33.10         7.91 o
  -6  -7   5         68.52         72.53         5.84 o
  -5  -7   5        188.32        208.66         6.23 o
  -4  -7   5        146.70        161.82         5.35 o
  -3  -7   5        171.79        180.13         5.29 o
  -2  -7   5        510.95        495.32         9.00 o
  -1  -7   5        348.61        351.43         6.57 o
   0  -7   5        868.06        879.36        16.86 o
   1  -7   5       1058.31       1073.16        14.28 o
   2  -7   5        225.52        227.26         5.77 o
   3  -7   5        558.60        571.03         7.32 o
   4  -7   5         25.24         26.45         2.42 o
   5  -7   5         98.04         99.42         5.22 o
   6  -7   5        178.12        199.29         9.07 o
   7  -7   5        135.52        149.13         6.20 o
   8  -7   5        192.52        193.44         7.25 o
   9  -7   5        232.04        243.30         8.12 o
  10  -7   5         86.41         85.11        10.08 o
  11  -7   5        170.68        196.62        13.37 o
  -8  -6   5          1.49         -0.02         6.32 o
  -7  -6   5          0.88          4.83         3.00 o
  -6  -6   5          7.85          5.92         2.49 o
  -5  -6   5          1.32         -0.49         2.16 o
  -4  -6   5          0.58         -1.66         1.82 o
  -3  -6   5         15.07         16.65         2.37 o
  -2  -6   5         25.12         21.73         2.00 o
  -1  -6   5        274.48        255.66         4.27 o
   0  -6   5          0.13         -0.32         1.20 o
   1  -6   5        309.65        297.80         4.32 o
   2  -6   5          0.45          0.28         1.11 o
   3  -6   5         29.10         28.16         1.91 o
   4  -6   5         39.25         32.09         2.18 o
   5  -6   5         29.16         30.68         3.51 o
   6  -6   5         33.30         39.73         4.14 o
   7  -6   5         82.09         82.74         8.08 o
   8  -6   5        221.97        220.82         7.20 o
   9  -6   5         13.53          9.03         4.29 o
  10  -6   5         48.47         39.87         5.81 o
  11  -6   5          1.13         -1.41         4.28 o
  -9  -5   5          0.08          7.33         4.32 o
  -8  -5   5        122.23        131.79         8.33 o
  -7  -5   5         20.88         20.58         3.03 o
  -6  -5   5        318.84        335.90         6.33 o
  -5  -5   5        201.21        192.19         4.59 o
  -4  -5   5        421.71        438.31         8.67 o
  -3  -5   5        216.10        216.79         3.97 o
  -2  -5   5        790.54        785.02         9.53 o
  -1  -5   5          1.58          1.49         1.02 o
   0  -5   5       1748.08       1689.58        14.13 o
   1  -5   5        132.98        121.46         3.05 o
   2  -5   5       1388.37       1417.77        14.56 o
   3  -5   5          7.71          7.55         1.38 o
   4  -5   5        510.83        519.76         7.66 o
   5  -5   5         97.33         96.83         4.30 o
   6  -5   5        316.73        320.11         6.96 o
   7  -5   5         44.83         47.94         3.94 o
   8  -5   5        195.04        211.56         7.21 o
   9  -5   5         24.32         27.68         3.90 o
  10  -5   5        104.04        118.00         6.23 o
  11  -5   5         78.17         88.04         6.82 o
  12  -5   5         99.41        108.62        18.01 o
  -9  -4   5          1.32         -0.39         3.66 o
  -8  -4   5          8.75          7.69         3.30 o
  -7  -4   5         40.76         30.89         3.25 o
  -6  -4   5          3.22          5.42         1.74 o
  -5  -4   5        233.34        224.50         4.53 o
  -4  -4   5         25.62         24.69         2.02 o
  -3  -4   5        329.41        326.66         4.64 o
  -2  -4   5         44.79         45.57         1.99 o
  -1  -4   5        864.51        801.48         7.24 o
   0  -4   5         79.63         83.09         1.82 o
   1  -4   5       3246.79       3259.85        25.48 o
   2  -4   5         59.59         56.52         1.54 o
   3  -4   5       3823.09       3783.07        29.35 o
   4  -4   5        428.37        414.30         5.14 o
   5  -4   5       1389.26       1347.05        14.28 o
   6  -4   5        130.43        133.53         3.54 o
   7  -4   5        770.47        752.96        12.46 o
   8  -4   5         82.98         74.67         4.05 o
   9  -4   5        622.90        622.67        11.69 o
  10  -4   5         31.49         20.39         3.12 o
  11  -4   5        349.81        338.76         8.53 o
  12  -4   5          0.54         -0.31         4.99 o
 -10  -3   5         33.72         33.01         8.76 o
  -9  -3   5         36.67         41.54         9.25 o
  -8  -3   5         64.25         76.37        10.39 o
  -7  -3   5          0.13         -0.31         2.18 o
  -6  -3   5        120.61        120.68         3.41 o
  -5  -3   5          7.30          7.35         1.36 o
  -4  -3   5        110.22        105.03         2.68 o
  -3  -3   5         94.67         75.02         2.57 o
  -2  -3   5         51.51         43.25         1.63 o
  -1  -3   5          4.68          5.52         0.79 o
   0  -3   5        149.85        162.43         2.22 o
   1  -3   5         72.54         69.78         1.61 o
   2  -3   5        307.58        304.65         3.42 o
   3  -3   5        145.12        147.40         2.01 o
   4  -3   5         77.21         84.50         2.15 o
   5  -3   5         45.04         39.35         2.05 o
   6  -3   5          0.71          1.58         1.13 o
   7  -3   5          1.22          0.19         1.34 o
   8  -3   5          0.87          0.50         1.55 o
   9  -3   5          3.66          2.54         2.27 o
  10  -3   5         12.35         12.54         2.74 o
  11  -3   5          2.15         -1.21         2.71 o
  12  -3   5          3.07          6.81         4.66 o
  13  -3   5          2.15          8.87         7.16 o
 -10  -2   5         68.98         78.13        11.78 o
  -9  -2   5        163.04        159.90         7.40 o
  -8  -2   5        102.78        104.11         5.89 o
  -7  -2   5        168.33        182.02         3.79 o
  -6  -2   5         52.83         52.15         4.79 o
  -5  -2   5         45.23         44.13         2.17 o
  -4  -2   5        428.98        430.83         5.27 o
  -3  -2   5        229.65        208.96         2.81 o
  -2  -2   5       2521.14       2665.45        21.01 o
  -1  -2   5       2246.56       2273.12        19.24 o
   0  -2   5       4400.99       4575.05        35.09 o
   1  -2   5       2847.55       2935.70        22.79 o
   2  -2   5       5948.76       6136.86        49.88 o
   3  -2   5       1150.70       1140.56        10.05 o
   4  -2   5       5098.81       5373.46        47.65 o
   5  -2   5       1841.45       1844.05        17.24 o
   6  -2   5        854.72        814.60         8.65 o
   7  -2   5       1582.38       1567.31        16.75 o
   8  -2   5         86.20         81.72         3.28 o
   9  -2   5        291.42        280.28         8.71 o
  10  -2   5        148.78        134.13         4.36 o
  11  -2   5         30.83         33.72         4.25 o
  12  -2   5        135.87        129.83         9.40 o
  13  -2   5         60.02         70.42        10.52 o
 -10  -1   5          2.50         -4.03         4.03 o
  -9  -1   5          2.55         -0.46         3.81 o
  -8  -1   5          9.89          5.64         2.70 o
  -7  -1   5         37.36         31.30         4.87 o
  -6  -1   5         97.32         93.55         3.26 o
  -5  -1   5         43.93         43.10         1.99 o
  -4  -1   5         34.88         36.76         1.69 o
  -3  -1   5         49.22         49.81         1.67 o
  -2  -1   5         84.50         74.66         1.58 o
  -1  -1   5        544.70        578.67         5.19 o
   0  -1   5        134.71        118.43         1.67 o
   1  -1   5        464.05        477.07         4.26 o
   2  -1   5        132.31        129.43         1.75 o
   3  -1   5        466.69        478.50         4.34 o
   4  -1   5         42.92         41.80         1.21 o
   5  -1   5        873.15        931.80         9.35 o
   6  -1   5         25.64         25.51         1.73 o
   7  -1   5        163.04        164.60         2.84 o
   8  -1   5         96.32         92.45         2.06 o
   9  -1   5         81.52         77.10         2.84 o
  10  -1   5        109.14        108.23         3.00 o
  11  -1   5        291.77        298.44         7.33 o
  12  -1   5         23.75         26.55         4.99 o
  13  -1   5        123.93        131.86        11.09 o
 -10   0   5         83.66         87.46        10.49 o
  -9   0   5          0.12          0.52         3.11 o
  -8   0   5        448.73        450.69         9.83 o
  -7   0   5          0.18         -1.48         2.30 o
  -6   0   5        760.08        755.36        14.90 o
  -5   0   5          1.97          1.61         1.06 o
  -4   0   5       2294.02       2403.07        19.17 o
  -3   0   5          3.01          3.08         0.70 o
  -2   0   5       5962.73       6401.69        52.15 o
  -1   0   5          0.45         -0.18         0.45 o
   0   0   5       3902.94       4127.31        36.57 o
   1   0   5          3.00          3.95         0.57 o
   2   0   5       1306.09       1291.64        13.29 o
   3   0   5          1.32          1.94         0.47 o
   4   0   5       1776.60       1750.76        13.93 o
   5   0   5          1.85          1.95         0.69 o
   6   0   5       1751.19       1693.17        13.71 o
   7   0   5          5.13          4.02         0.78 o
   8   0   5       1106.16       1087.69        10.15 o
   9   0   5          1.57          0.90         1.31 o
  10   0   5        648.49        649.44         7.56 o
  11   0   5          0.35         -1.93         1.98 o
  12   0   5        125.42        137.51        11.31 o
  13   0   5          0.43          4.94         5.44 o
 -10   1   5         11.57          4.50         3.93 o
  -9   1   5         44.83         35.77         3.84 o
  -8   1   5          9.87          7.96         2.95 o
  -7   1   5        210.61        196.84         7.30 o
  -6   1   5         48.92         47.80         2.16 o
  -5   1   5        621.91        583.51         7.89 o
  -4   1   5        184.98        172.32         2.66 o
  -3   1   5       1509.32       1453.18        11.91 o
  -2   1   5       1457.69       1486.14        12.11 o
  -1   1   5       2131.36       2089.71        16.34 o
   0   1   5       1425.89       1375.22        12.82 o
   1   1   5       2195.99       2189.50        19.79 o
   2   1   5        155.57        164.16         2.32 o
   3   1   5       3705.14       3962.97        30.32 o
   4   1   5        264.90        258.81         3.14 o
   5   1   5       3075.44       3228.81        26.89 o
   6   1   5        167.99        168.37         2.43 o
   7   1   5        575.29        563.62         5.53 o
   8   1   5         33.19         30.00         1.87 o
   9   1   5        438.34        422.86         5.44 o
  10   1   5          8.08          5.18         1.57 o
  11   1   5        721.05        727.43        10.60 o
  12   1   5         12.36         15.45         3.66 o
  13   1   5        208.60        230.12        11.83 o
 -10   2   5        101.03        107.87         7.62 o
  -9   2   5         37.29         34.76         3.84 o
  -8   2   5         22.45         20.26         3.11 o
  -7   2   5          0.45         -0.11         2.30 o
  -6   2   5         19.33         19.41         1.72 o
  -5   2   5          3.66          4.02         0.99 o
  -4   2   5        621.26        647.22         6.00 o
  -3   2   5        302.42        260.81         2.97 o
  -2   2   5       1112.55       1134.60        10.04 o
  -1   2   5        480.86        483.51         4.37 o
   0   2   5         43.77         45.19         1.00 o
   1   2   5        127.63        126.40         2.06 o
   2   2   5        502.91        500.68         4.69 o
   3   2   5        479.98        484.25         4.37 o
   4   2   5        820.22        890.76         7.63 o
   5   2   5        942.31       1001.01         8.52 o
   6   2   5        105.85        105.69         2.07 o
   7   2   5         14.25         15.27         1.18 o
   8   2   5        370.64        373.09         4.94 o
   9   2   5        233.44        228.47         3.91 o
  10   2   5         32.43         26.64         2.11 o
  11   2   5         43.77         41.36         3.88 o
  12   2   5          2.56          2.78         3.51 o
  13   2   5          8.68         -0.13         5.20 o
 -10   3   5         70.01         87.00         7.35 o
  -9   3   5        149.80        154.63         7.04 o
  -8   3   5        345.95        352.72         8.31 o
  -7   3   5        325.10        333.34         7.43 o
  -6   3   5       1810.25       1865.53        22.55 o
  -5   3   5        190.70        182.51         2.91 o
  -4   3   5       2156.50       2068.74        16.58 o
  -3   3   5        432.24        376.65         3.83 o
  -2   3   5        252.70        200.09         2.53 o
  -1   3   5        871.10        843.94         7.59 o
   0   3   5        607.91        560.92         4.88 o
   1   3   5         95.42        100.63         1.35 o
   2   3   5       5662.18       5753.39        41.28 o
   3   3   5        245.08        223.73         2.56 o
   4   3   5       3093.38       3200.55        24.91 o
   5   3   5       1302.08       1327.11        11.01 o
   6   3   5       1089.13       1046.07         9.14 o
   7   3   5        876.30        887.04         8.11 o
   8   3   5        894.40        867.43         9.28 o
   9   3   5        329.45        346.20         5.06 o
  10   3   5        569.13        564.66         7.72 o
  11   3   5        232.87        228.48         7.12 o
  12   3   5        146.90        132.13         7.46 o
  13   3   5         56.22         50.42         5.95 o
 -10   4   5          6.24          1.49         3.84 o
  -9   4   5         26.42         31.33         4.38 o
  -8   4   5          0.58          1.52         3.32 o
  -7   4   5          6.99          6.43         1.67 o
  -6   4   5        197.08        192.59         3.36 o
  -5   4   5         18.15         19.50         1.46 o
  -4   4   5        169.72        147.21         2.32 o
  -3   4   5         27.97         37.29         1.49 o
  -2   4   5        416.48        459.62         4.41 o
  -1   4   5          1.50          2.71         0.58 o
   0   4   5       2244.41       2504.23        19.52 o
   1   4   5        787.79        752.24         6.83 o
   2   4   5        966.24       1010.41        17.12 o
   3   4   5       1799.56       1857.45        15.71 o
   4   4   5         16.63          9.18         0.83 o
   5   4   5        273.10        271.60         3.25 o
   6   4   5        104.12        108.65         2.16 o
   7   4   5         71.07         68.26         2.16 o
   8   4   5          4.08          4.65         1.27 o
   9   4   5        243.88        235.41         4.50 o
  10   4   5          7.55          8.66         1.83 o
  11   4   5        233.01        211.56         5.60 o
  12   4   5         21.65         20.95         3.90 o
  13   4   5         50.58         57.99         7.87 o
 -10   5   5        232.95        253.76         9.33 o
  -9   5   5          5.15          7.40         3.51 o
  -8   5   5        275.42        278.89         7.69 o
  -7   5   5          1.48          1.77         1.59 o
  -6   5   5        610.63        596.97         6.98 o
  -5   5   5         98.40         89.40         2.50 o
  -4   5   5       1503.75       1526.33        12.67 o
  -3   5   5         73.87         66.34         1.74 o
  -2   5   5       1689.26       1704.46        13.70 o
  -1   5   5         18.52         17.73         1.05 o
   0   5   5       1430.18       1328.08        12.65 o
   1   5   5         97.22        112.51         2.14 o
   2   5   5       2426.19       2318.84        17.19 o
   3   5   5        120.39        136.77         2.07 o
   4   5   5       2581.82       2558.77        20.30 o
   5   5   5          3.57          2.72         0.87 o
   6   5   5       1270.28       1264.36        10.93 o
   7   5   5        154.44        143.77         3.24 o
   8   5   5        355.25        350.28         5.52 o
   9   5   5         50.65         49.76         3.06 o
  10   5   5        101.08        109.44         4.35 o
  11   5   5          7.67          4.19         2.37 o
  12   5   5         94.89        119.46         7.33 o
 -10   6   5          7.59          7.99         4.47 o
  -9   6   5         67.79         71.05         6.81 o
  -8   6   5         17.65         19.93         3.24 o
  -7   6   5         76.76         72.87         3.70 o
  -6   6   5         67.78         63.73         2.94 o
  -5   6   5        235.67        221.77         3.89 o
  -4   6   5         95.47         93.30         2.41 o
  -3   6   5        316.17        296.95         3.75 o
  -2   6   5         14.01         10.67         0.98 o
  -1   6   5        192.81        166.89         3.53 o
   0   6   5         83.92         75.81         2.29 o
   1   6   5        332.83        321.53         4.53 o
   2   6   5       1044.12       1052.52        10.54 o
   3   6   5        615.23        578.10         5.76 o
   4   6   5        582.46        554.32         5.42 o
   5   6   5        443.85        415.55         4.92 o
   6   6   5         65.69         71.61         2.78 o
   7   6   5        633.54        627.15        12.77 o
   8   6   5         54.03         56.69         3.26 o
   9   6   5        512.33        523.21         8.65 o
  10   6   5         67.89         75.91         4.40 o
  11   6   5        112.25        125.58         7.00 o
  12   6   5         21.49         19.70         4.32 o
  -9   7   5        183.63        189.38         8.10 o
  -8   7   5         53.10         50.33         5.72 o
  -7   7   5        202.32        193.49         5.30 o
  -6   7   5        242.83        226.23         4.77 o
  -5   7   5         87.83         85.31         3.90 o
  -4   7   5        128.80        119.83         3.03 o
  -3   7   5          4.81          4.88         1.14 o
  -2   7   5          1.44          2.88         1.25 o
  -1   7   5          1.82          5.31         1.13 o
   0   7   5         42.88         41.81         2.06 o
   1   7   5        184.01        173.29         3.21 o
   2   7   5        188.48        179.39         3.30 o
   3   7   5        167.34        152.91         2.42 o
   4   7   5         27.81         35.09         1.80 o
   5   7   5        238.57        217.77         3.87 o
   6   7   5         19.15         12.57         1.62 o
   7   7   5        215.98        210.46         4.37 o
   8   7   5         45.54         31.74         4.06 o
   9   7   5         26.82         21.59         4.06 o
  10   7   5         18.16         12.20         2.73 o
  11   7   5          9.22          5.76         3.78 o
  -9   8   5         13.14         13.34         6.00 o
  -8   8   5        189.22        200.14         7.64 o
  -7   8   5         44.03         40.25         3.89 o
  -6   8   5        444.56        447.42        11.40 o
  -5   8   5         67.46         73.09         3.15 o
  -4   8   5        440.74        451.31         6.99 o
  -3   8   5         27.80         35.77         3.51 o
  -2   8   5        395.84        413.97         7.02 o
  -1   8   5         49.88         48.23         3.04 o
   0   8   5        629.54        630.09         9.81 o
   1   8   5        478.00        458.74         7.08 o
   2   8   5        827.18        817.66        12.50 o
   3   8   5        388.87        383.27         5.16 o
   4   8   5        625.62        617.61         7.61 o
   5   8   5          8.38          8.87         1.46 o
   6   8   5        763.54        781.53        10.03 o
   7   8   5          3.10          4.78         1.79 o
   8   8   5        687.50        690.95        10.64 o
   9   8   5         36.66         36.98         3.61 o
  10   8   5        182.49        185.40         7.76 o
  11   8   5         12.82          6.88         4.89 o
  -8   9   5          0.06         -2.06         4.86 o
  -7   9   5          9.27         10.14         3.62 o
  -6   9   5          1.99          4.90         2.24 o
  -5   9   5         17.15         16.88         3.01 o
  -4   9   5          1.98          0.67         4.39 o
  -3   9   5         79.91         79.84         4.69 o
  -2   9   5         32.59         30.57         3.62 o
  -1   9   5          7.72          6.18         3.00 o
   0   9   5         77.29         75.21         4.08 o
   1   9   5        249.56        264.05         6.19 o
   2   9   5          0.09         -0.29         2.68 o
   3   9   5        151.13        151.85         5.03 o
   4   9   5          2.20         -0.08         1.49 o
   5   9   5         58.67         47.72         2.98 o
   6   9   5         19.89         20.45         3.33 o
   7   9   5        231.59        217.55         5.62 o
   8   9   5          0.01          1.82         2.42 o
   9   9   5        115.07        111.66         5.28 o
  10   9   5         18.74         17.03         3.72 o
  -8  10   5         93.11         86.67        10.54 o
  -7  10   5         59.11         74.48         7.69 o
  -6  10   5        283.95        293.39         8.67 o
  -5  10   5          0.39          3.29         2.99 o
  -4  10   5        634.79        668.67        12.24 o
  -3  10   5          5.53          4.86         3.10 o
  -2  10   5        626.23        619.54        20.78 o
  -1  10   5        254.43        245.26         7.46 o
   0  10   5        324.47        301.29         7.62 o
   1  10   5        139.97        133.34         6.50 o
   2  10   5        311.65        321.29         7.44 o
   3  10   5          0.30          4.54         2.76 o
   4  10   5        365.46        354.48         8.64 o
   5  10   5          7.71          9.98         2.07 o
   6  10   5        209.79        210.21         5.56 o
   7  10   5         13.21         16.33         4.92 o
   8  10   5         64.15         78.46         5.52 o
   9  10   5          0.16         -3.25         3.25 o
  -7  11   5         25.88         39.85        11.57 o
  -6  11   5         24.35         14.53         4.25 o
  -5  11   5         50.38         64.17         6.93 o
  -4  11   5         39.50         58.11         6.12 o
  -3  11   5         28.06         27.38         3.44 o
  -2  11   5         11.64         12.78         3.10 o
  -1  11   5         97.45         94.20         5.39 o
   0  11   5         15.65         16.49         2.81 o
   1  11   5        247.32        247.59         6.90 o
   2  11   5         36.47         32.76         6.10 o
   3  11   5         91.47         89.56         5.36 o
   4  11   5         64.51         59.06         4.13 o
   5  11   5          2.52          0.36         2.31 o
   6  11   5         47.49         37.18         4.23 o
   7  11   5         18.96         21.29         3.12 o
   8  11   5         17.25         23.65         4.42 o
  -6  12   5          6.24          4.88         4.96 o
  -5  12   5         78.62         82.74         8.22 o
  -4  12   5         16.88         14.15         3.87 o
  -3  12   5        165.69        166.14         7.69 o
  -2  12   5         19.44         18.73         3.55 o
  -1  12   5        124.97        127.08        12.49 o
   0  12   5         28.74         29.82         4.51 o
   1  12   5         40.38         45.26         5.55 o
   2  12   5         24.02         22.99         3.37 o
   3  12   5         79.85         76.36         6.14 o
   4  12   5          1.44         -1.20         2.97 o
   5  12   5         93.82        109.33         6.98 o
   6  12   5          0.35         -1.39         3.73 o
   7  12   5         17.21         11.00         4.38 o
  -4  13   5         82.43        111.21         8.60 o
  -3  13   5          6.46          2.54         4.06 o
  -2  13   5        149.53        165.37         8.33 o
  -1  13   5         41.51         46.28         5.63 o
   0  13   5        171.40        179.78        10.82 o
   1  13   5         14.85         13.46         3.71 o
   2  13   5         85.55         73.94         6.90 o
   3  13   5          2.04          1.59         3.62 o
   4  13   5         82.29         97.11         7.69 o
   5  13   5          5.29          2.53         4.00 o
   6  13   5         94.89        115.42        18.47 o
  -2  14   5          9.63         18.40         6.00 o
  -1  14   5          0.84          1.61         4.20 o
   0  14   5         12.96         12.39         4.25 o
   1  14   5          2.13         -3.56         4.22 o
   2  14   5          1.07         -1.58         4.22 o
   3  14   5          0.18          3.20         6.97 o
   0 -11   6          1.04          1.29         3.84 o
   1 -11   6         12.98         12.99         4.44 o
   2 -11   6         14.25         19.02         4.48 o
   3 -11   6         18.24         18.80         4.60 o
   4 -11   6          2.57          1.54         4.40 o
  -3 -10   6         28.93         35.87         7.26 o
  -2 -10   6         28.15         24.69         3.85 o
  -1 -10   6         14.22         15.66         3.50 o
   0 -10   6         64.44         78.86         6.17 o
   1 -10   6          5.83          8.00         3.10 o
   2 -10   6         99.96        108.27         5.80 o
   3 -10   6         19.63         20.23         3.90 o
   4 -10   6        124.49        113.59        10.56 o
   5 -10   6         26.67         27.68         5.71 o
   6 -10   6        140.13        158.61         8.94 o
   7 -10   6         39.49         80.87        10.64 o
  -4  -9   6          0.37          4.71         3.66 o
  -3  -9   6          0.06          3.04         3.32 o
  -2  -9   6          3.26          7.59         3.14 o
  -1  -9   6          0.79         -2.76         2.76 o
   0  -9   6          0.29          0.68         3.27 o
   1  -9   6          4.22          3.19         2.44 o
   2  -9   6          0.00          1.07         2.40 o
   3  -9   6         14.41         11.38         2.55 o
   4  -9   6         28.75         25.15         4.08 o
   5  -9   6          0.18          0.89         3.69 o
   6  -9   6          9.67         13.76         3.79 o
   7  -9   6          3.39          2.30         3.92 o
   8  -9   6          5.65          4.17         4.30 o
  -6  -8   6         48.28         52.79         6.20 o
  -5  -8   6         25.85         30.18         4.53 o
  -4  -8   6         81.53         84.33         8.13 o
  -3  -8   6         62.78         76.76         5.43 o
  -2  -8   6        292.04        285.89         8.46 o
  -1  -8   6         71.44         73.57         7.00 o
   0  -8   6        513.42        536.53         9.11 o
   1  -8   6         37.91         32.13         3.33 o
   2  -8   6        313.71        332.37         7.90 o
   3  -8   6         50.67         52.29         3.94 o
   4  -8   6        281.72        291.53        10.20 o
   5  -8   6         58.56         56.28         7.50 o
   6  -8   6        345.86        375.08         9.46 o
   7  -8   6          6.40          4.70         3.30 o
   8  -8   6        121.27        131.78         7.77 o
   9  -8   6          8.87         15.04         4.25 o
  10  -8   6         37.54         47.09        11.08 o
  -6  -7   6         23.84         26.38         7.28 o
  -5  -7   6         29.26         22.96         3.27 o
  -4  -7   6         68.61         81.12         5.15 o
  -3  -7   6        131.91        123.88         5.29 o
  -2  -7   6         19.91         22.85         2.97 o
  -1  -7   6         51.55         48.54         3.90 o
   0  -7   6          4.71          4.14         1.95 o
   1  -7   6          6.25          3.95         1.97 o
   2  -7   6         50.58         40.55         3.67 o
   3  -7   6         12.47          7.95         1.76 o
   4  -7   6         78.49         69.34         6.22 o
   5  -7   6         35.84         38.06         4.62 o
   6  -7   6         40.75         40.06         5.15 o
   7  -7   6        139.82        139.59         6.50 o
   8  -7   6         43.62         46.98         6.14 o
   9  -7   6        103.58        103.42         7.26 o
  10  -7   6         74.05         73.74         7.61 o
  -7  -6   6        112.44        129.02         8.30 o
  -6  -6   6         33.27         26.22         3.21 o
  -5  -6   6        165.63        193.33         6.02 o
  -4  -6   6         43.35         53.83         4.31 o
  -3  -6   6        401.74        390.41         7.18 o
  -2  -6   6         87.04         90.50         3.97 o
  -1  -6   6        289.32        273.47         6.58 o
   0  -6   6        193.92        183.37         3.76 o
   1  -6   6         26.02         26.54         2.06 o
   2  -6   6        140.20        143.67         3.19 o
   3  -6   6         82.32         68.58         2.51 o
   4  -6   6         72.87         66.30         2.31 o
   5  -6   6        243.81        245.67         6.56 o
   6  -6   6         25.45         32.23         6.23 o
   7  -6   6        451.99        456.28         9.71 o
   8  -6   6          8.90          9.05         3.09 o
   9  -6   6        106.08        110.06         6.70 o
  10  -6   6         19.35         14.51         3.79 o
  11  -6   6         59.53         69.90         7.05 o
  -8  -5   6         18.80         20.76         4.65 o
  -7  -5   6         17.49         15.26         3.95 o
  -6  -5   6         88.71         97.93         6.20 o
  -5  -5   6         41.75         41.15         3.66 o
  -4  -5   6        221.23        220.98         5.36 o
  -3  -5   6         85.41         77.44         3.52 o
  -2  -5   6        418.54        397.76         6.12 o
  -1  -5   6        320.92        296.22         5.80 o
   0  -5   6        783.25        762.45         8.28 o
   1  -5   6        135.60        127.52         2.84 o
   2  -5   6        611.39        608.62         6.79 o
   3  -5   6        213.15        195.83         3.26 o
   4  -5   6        308.14        307.12         5.56 o
   5  -5   6        127.51        122.71         3.96 o
   6  -5   6        482.02        487.28         9.21 o
   7  -5   6         82.02         87.61         5.85 o
   8  -5   6        664.27        669.31        12.28 o
   9  -5   6         78.60         66.35         5.56 o
  10  -5   6        382.04        387.23        12.64 o
  11  -5   6          3.13         -0.34         5.38 o
  12  -5   6        167.85        180.58        11.87 o
  -8  -4   6          2.64          6.52         3.78 o
  -7  -4   6         70.46         66.39         6.15 o
  -6  -4   6         14.71         14.52         2.57 o
  -5  -4   6         51.22         43.23         3.29 o
  -4  -4   6         34.84         26.85         2.62 o
  -3  -4   6          6.26          4.02         1.33 o
  -2  -4   6         72.06         77.27         2.62 o
  -1  -4   6          8.40          8.67         1.39 o
   0  -4   6        332.03        327.38         4.04 o
   1  -4   6        177.05        165.61         2.70 o
   2  -4   6          0.08          1.14         0.80 o
   3  -4   6        376.75        394.45         5.23 o
   4  -4   6          4.24          3.45         1.31 o
   5  -4   6         65.99         56.54         2.99 o
   6  -4   6          2.98          3.11         1.93 o
   7  -4   6         37.53         31.85         3.23 o
   8  -4   6         77.87         78.94         7.07 o
   9  -4   6         24.79         17.60         3.06 o
  10  -4   6         43.19         31.55         3.69 o
  11  -4   6          0.23         -3.24         3.24 o
  12  -4   6          0.06         -2.52        10.39 o
  -9  -3   6         78.89         82.48        13.89 o
  -8  -3   6        172.15        200.62         7.77 o
  -7  -3   6        138.91        145.82         5.32 o
  -6  -3   6        226.23        232.30         5.68 o
  -5  -3   6        147.98        154.52         3.87 o
  -4  -3   6        273.33        267.92         4.48 o
  -3  -3   6         84.83         89.64         2.57 o
  -2  -3   6        474.15        471.19         5.32 o
  -1  -3   6        108.32         92.29         2.06 o
   0  -3   6       1105.21       1113.17         9.48 o
   1  -3   6        537.55        514.40         4.98 o
   2  -3   6       2552.58       2629.72        20.70 o
   3  -3   6       1309.90       1299.05        12.47 o
   4  -3   6       2637.29       2658.45        27.08 o
   5  -3   6        473.93        470.10         6.29 o
   6  -3   6       1185.90       1196.94        13.32 o
   7  -3   6        200.22        199.88         4.31 o
   8  -3   6        479.44        502.25        11.23 o
   9  -3   6        158.87        147.08         5.52 o
  10  -3   6        330.63        323.38         8.20 o
  11  -3   6          8.93          4.01         2.84 o
  12  -3   6        186.47        182.71        10.90 o
  -9  -2   6          0.03         -3.78         3.78 o
  -8  -2   6         11.98          9.84         3.24 o
  -7  -2   6          0.23         -0.63         2.08 o
  -6  -2   6          0.43          0.22         1.50 o
  -5  -2   6          0.53         -0.14         1.39 o
  -4  -2   6          1.11          1.52         1.15 o
  -3  -2   6         48.68         48.41         2.12 o
  -2  -2   6        293.93        293.96         3.53 o
  -1  -2   6          4.93          7.60         0.85 o
   0  -2   6       1011.51        993.32         8.56 o
   1  -2   6        695.25        688.85         6.12 o
   2  -2   6         92.52         92.80         1.65 o
   3  -2   6        861.13        835.57         8.36 o
   4  -2   6         19.47         21.06         1.29 o
   5  -2   6         39.96         33.77         2.00 o
   6  -2   6        283.91        287.26         4.56 o
   7  -2   6         13.64         14.01         2.25 o
   8  -2   6        526.74        527.42         8.24 o
   9  -2   6        135.42        138.66         5.19 o
  10  -2   6        402.16        403.07         7.60 o
  11  -2   6         50.36         52.40         5.10 o
  12  -2   6         88.81        100.81         9.53 o
  13  -2   6          9.10         12.60         6.69 o
  -9  -1   6         60.80         65.16         9.05 o
  -8  -1   6          0.21         -1.18         2.66 o
  -7  -1   6        114.02        104.34         3.64 o
  -6  -1   6         43.44         39.81         2.79 o
  -5  -1   6        669.32        648.01         7.36 o
  -4  -1   6         41.21         33.57         2.08 o
  -3  -1   6       2216.08       2241.78        18.03 o
  -2  -1   6        809.25        818.97         7.25 o
  -1  -1   6       2067.27       2110.16        16.81 o
   0  -1   6       1063.32       1108.77         9.21 o
   1  -1   6       1783.51       1751.80        15.00 o
   2  -1   6        736.89        749.19         6.42 o
   3  -1   6       2316.03       2431.88        20.75 o
   4  -1   6        968.16       1021.19         9.17 o
   5  -1   6        482.54        482.44         4.90 o
   6  -1   6        250.77        257.17         3.84 o
   7  -1   6         74.46         74.81         2.79 o
   8  -1   6         21.67         21.93         2.19 o
   9  -1   6        364.13        348.70         6.38 o
  10  -1   6         22.67         19.31         2.51 o
  11  -1   6        279.16        272.02         7.49 o
  12  -1   6         15.46         19.09         9.00 o
  13  -1   6         36.35         46.22         9.23 o
 -10   0   6         28.66         26.73         5.01 o
  -9   0   6          5.09          2.21         3.78 o
  -8   0   6        138.77        143.01         6.55 o
  -7   0   6          1.01         -1.11         2.51 o
  -6   0   6        326.53        319.34         5.22 o
  -5   0   6          0.19          0.02         1.17 o
  -4   0   6        521.45        489.58         5.74 o
  -3   0   6          0.03         -0.51         0.81 o
  -2   0   6        714.14        634.92         7.46 o
  -1   0   6          2.14          1.38         0.61 o
   0   0   6       1561.00       1478.42        13.95 o
   1   0   6          3.71          2.72         0.71 o
   2   0   6       2987.31       3024.50        27.17 o
   3   0   6          3.43          3.79         0.58 o
   4   0   6       2705.24       2610.55        23.62 o
   5   0   6          2.44          1.81         0.70 o
   6   0   6        556.78        505.15         5.02 o
   7   0   6          2.90          2.77         1.06 o
   8   0   6        496.29        470.28         5.38 o
   9   0   6          0.64          0.86         1.39 o
  10   0   6       1121.49       1095.81        20.64 o
  11   0   6          2.43          0.42         1.94 o
  12   0   6        513.38        539.93        15.16 o
  13   0   6          0.41         -5.36         5.44 o
 -10   1   6         11.69         11.20         4.53 o
  -9   1   6         29.15         25.06         3.87 o
  -8   1   6          0.04          2.80         2.97 o
  -7   1   6         80.95         79.05         5.13 o
  -6   1   6          5.77          5.24         1.55 o
  -5   1   6        555.66        550.95         7.61 o
  -4   1   6         79.35         77.72         2.19 o
  -3   1   6        896.90        873.99         7.73 o
  -2   1   6        195.70        189.26         2.94 o
  -1   1   6        151.35        137.79         1.90 o
   0   1   6        211.73        201.17         2.86 o
   1   1   6         87.42         81.23         1.82 o
   2   1   6        473.86        450.24         4.99 o
   3   1   6        380.95        408.89         4.03 o
   4   1   6        739.10        730.67         6.42 o
   5   1   6          3.18          6.09         0.73 o
   6   1   6         27.34         30.44         1.55 o
   7   1   6          9.82          9.31         1.01 o
   8   1   6        212.61        204.21         3.35 o
   9   1   6         28.84         28.67         2.24 o
  10   1   6        171.03        171.09         4.01 o
  11   1   6          0.01          3.01         2.03 o
  12   1   6          2.80          6.33         4.43 o
  13   1   6          8.63         13.30         5.65 o
 -10   2   6         61.45         62.79         7.73 o
  -9   2   6        153.56        151.25         7.76 o
  -8   2   6         93.62         89.34         6.04 o
  -7   2   6        211.76        231.51         7.47 o
  -6   2   6         42.63         41.07         2.53 o
  -5   2   6        110.62        107.83         2.76 o
  -4   2   6        292.93        292.88         3.76 o
  -3   2   6        177.36        168.91         2.54 o
  -2   2   6       2222.09       2280.25        18.12 o
  -1   2   6       1738.78       1788.40        14.30 o
   0   2   6       4899.62       5161.45        45.67 o
   1   2   6       3387.56       3506.58        31.35 o
   2   2   6       6354.31       6717.35        59.06 o
   3   2   6       1475.59       1475.38        11.84 o
   4   2   6       4928.80       5095.46        39.07 o
   5   2   6       1501.74       1506.29        12.38 o
   6   2   6       1008.76        947.01         8.38 o
   7   2   6       1171.68       1184.34        11.00 o
   8   2   6        152.79        144.63         3.01 o
   9   2   6        183.55        178.77         4.35 o
  10   2   6        197.72        182.07         4.02 o
  11   2   6         13.68         18.95         2.41 o
  12   2   6        175.88        165.76         7.07 o
  13   2   6         43.20         55.90         9.23 o
 -10   3   6          0.02         -4.38         4.38 o
  -9   3   6          2.96          4.55         3.66 o
  -8   3   6          1.19         -2.78         2.78 o
  -7   3   6        104.53         91.69         5.21 o
  -6   3   6         52.33         49.55         2.63 o
  -5   3   6         55.83         50.72         2.18 o
  -4   3   6        214.64        228.45         3.28 o
  -3   3   6         22.24         19.83         1.40 o
  -2   3   6        100.85        103.53         1.99 o
  -1   3   6         68.81         56.93         1.38 o
   0   3   6         37.76         30.26         1.66 o
   1   3   6        248.98        243.03         2.76 o
   2   3   6       1521.86       1608.72        12.85 o
   3   3   6         20.78         26.67         1.13 o
   4   3   6       2026.61       2117.70        16.83 o
   5   3   6         25.28         25.33         1.44 o
   6   3   6        458.13        460.92         4.80 o
   7   3   6        202.80        198.45         3.08 o
   8   3   6         97.54         99.39         2.85 o
   9   3   6         64.25         59.09         2.84 o
  10   3   6        142.54        140.00         4.04 o
  11   3   6         15.51         18.76         2.44 o
  12   3   6        116.02        125.00         6.83 o
  13   3   6          6.20          6.94        10.16 o
 -10   4   6          0.56         -4.05         4.47 o
  -9   4   6        102.59        103.92         7.52 o
  -8   4   6          5.41          6.43         2.99 o
  -7   4   6        324.10        314.15         5.95 o
  -6   4   6          3.72          3.47         1.45 o
  -5   4   6        670.03        670.52         6.96 o
  -4   4   6          7.39          6.53         1.03 o
  -3   4   6        737.76        741.21         7.15 o
  -2   4   6         83.19         77.68         1.73 o
  -1   4   6       2015.74       1955.53        16.67 o
   0   4   6        171.00        194.63         2.40 o
   1   4   6       7323.49       7497.62        56.92 o
   2   4   6       2304.38       2506.28        21.10 o
   3   4   6       6136.06       6515.28        46.87 o
   4   4   6        627.89        646.86         5.96 o
   5   4   6       1105.87       1117.00         9.61 o
   6   4   6         35.60         35.59         1.62 o
   7   4   6         36.28         33.56         1.80 o
   8   4   6          9.23         11.38         2.52 o
   9   4   6          1.47          1.01         1.48 o
  10   4   6        114.40        111.43         5.29 o
  11   4   6         22.44         20.76         2.91 o
  12   4   6          0.13          0.47         3.55 o
 -10   5   6         19.83          7.84         4.74 o
  -9   5   6         54.94         45.63         4.97 o
  -8   5   6         60.09         55.11         6.16 o
  -7   5   6         79.13         76.76         3.83 o
  -6   5   6        170.84        169.10         3.78 o
  -5   5   6         63.83         62.38         2.78 o
  -4   5   6        304.03        277.81         3.76 o
  -3   5   6          5.29          5.15         1.09 o
  -2   5   6        684.83        638.55         6.41 o
  -1   5   6        146.75        144.46         2.13 o
   0   5   6       2642.24       2584.46        20.29 o
   1   5   6        110.67        108.46         1.82 o
   2   5   6       3048.55       3105.60        24.19 o
   3   5   6        887.08        907.93         7.96 o
   4   5   6        783.97        752.90         6.88 o
   5   5   6        246.08        235.19         3.15 o
   6   5   6        481.53        473.70         4.82 o
   7   5   6         61.98         58.72         2.40 o
   8   5   6        612.22        605.28         9.77 o
   9   5   6         34.47         29.81         3.20 o
  10   5   6        258.09        261.53         6.31 o
  11   5   6          1.12          1.32         2.37 o
  12   5   6        123.07        130.97         9.07 o
  -9   6   6          2.42         -3.52         5.62 o
  -8   6   6         32.67         47.59         7.63 o
  -7   6   6        110.97         90.05         4.02 o
  -6   6   6        124.26        116.86         3.41 o
  -5   6   6        334.23        321.37         5.23 o
  -4   6   6        247.14        233.79         4.13 o
  -3   6   6        241.72        230.00         3.39 o
  -2   6   6        134.11        126.59         2.61 o
  -1   6   6        308.37        306.31         4.22 o
   0   6   6         29.92         22.15         1.64 o
   1   6   6        448.06        452.09         5.36 o
   2   6   6         15.91         21.10         1.54 o
   3   6   6         59.80         58.88         1.57 o
   4   6   6          9.66         11.90         1.39 o
   5   6   6          5.67          6.79         1.06 o
   6   6   6         25.05         31.47         2.35 o
   7   6   6         76.30         75.85         3.45 o
   8   6   6         19.75         16.81         1.97 o
   9   6   6         61.24         56.68         3.71 o
  10   6   6          8.14          6.88         2.34 o
  11   6   6         21.09         28.04         6.73 o
  12   6   6          3.83         11.05         3.66 o
  -9   7   6         81.12         91.43         8.06 o
  -8   7   6         77.59         74.38         6.57 o
  -7   7   6        225.35        227.31         6.53 o
  -6   7   6        152.64        151.36         5.11 o
  -5   7   6        292.83        277.18         6.44 o
  -4   7   6        286.68        278.34         4.36 o
  -3   7   6        231.71        219.65         3.57 o
  -2   7   6        411.50        400.58         5.89 o
  -1   7   6        546.97        517.55         6.88 o
   0   7   6        344.40        332.74         5.12 o
   1   7   6       1835.16       1763.62        20.59 o
   2   7   6        199.29        179.37         4.00 o
   3   7   6       1749.98       1748.71        16.36 o
   4   7   6        263.55        250.21         3.47 o
   5   7   6        688.50        685.16         7.65 o
   6   7   6        741.63        755.12         9.23 o
   7   7   6        259.80        272.11         5.70 o
   8   7   6        503.61        494.53         8.18 o
   9   7   6         97.21        102.19         6.49 o
  10   7   6         76.09         79.04         4.69 o
  11   7   6         30.58         29.17         3.93 o
  -8   8   6          5.61         -1.53         4.99 o
  -7   8   6         62.05         58.64         4.97 o
  -6   8   6          6.50          6.84         2.40 o
  -5   8   6         39.29         39.43         3.62 o
  -4   8   6        194.73        178.84         4.51 o
  -3   8   6          0.54          1.99         2.10 o
  -2   8   6        148.63        145.72         5.46 o
  -1   8   6          1.15          2.45         1.59 o
   0   8   6          1.50          0.96         1.53 o
   1   8   6         22.89         21.96         2.87 o
   2   8   6         20.17         17.03         3.13 o
   3   8   6        263.24        258.40         7.53 o
   4   8   6        260.92        248.65         4.65 o
   5   8   6         48.96         45.68         2.96 o
   6   8   6        143.08        129.34         3.66 o
   7   8   6          1.06         -0.62         1.81 o
   8   8   6         96.12        103.61        10.18 o
   9   8   6         10.30          4.13         2.87 o
  10   8   6        114.79        119.79         5.71 o
  11   8   6         19.35         14.97         4.18 o
  -8   9   6          0.06          4.62         5.52 o
  -7   9   6         95.81         90.13         7.70 o
  -6   9   6         13.42          4.46         3.28 o
  -5   9   6        223.52        221.13         7.27 o
  -4   9   6          5.01          3.14         3.22 o
  -3   9   6        360.63        369.00        11.17 o
  -2   9   6        105.98         95.64         5.35 o
  -1   9   6        175.01        185.02         5.52 o
   0   9   6          1.73         -1.45         1.87 o
   1   9   6        125.66        133.35         4.85 o
   2   9   6        107.51         91.94         4.22 o
   3   9   6        609.75        609.44        18.92 o
   4   9   6          2.59          3.62         1.76 o
   5   9   6       1009.19        988.43        11.52 o
   6   9   6          7.85          9.38         1.86 o
   7   9   6        380.58        371.97         7.17 o
   8   9   6         72.04         81.71         5.73 o
   9   9   6         26.98         30.39         3.58 o
  10   9   6         20.63         14.03         3.56 o
  -7  10   6          4.17          2.70         4.44 o
  -6  10   6         31.35         41.33         5.93 o
  -5  10   6         59.13         72.03         6.55 o
  -4  10   6         90.36        107.08        11.20 o
  -3  10   6         45.65         37.12         4.34 o
  -2  10   6        298.65        295.87         9.40 o
  -1  10   6         54.72         59.00         6.12 o
   0  10   6        418.37        428.82         8.84 o
   1  10   6        143.48        161.33         5.68 o
   2  10   6        290.31        291.40         7.59 o
   3  10   6        161.69        159.78         5.89 o
   4  10   6        178.93        175.36         6.11 o
   5  10   6         57.66         54.50         3.65 o
   6  10   6        176.66        163.50         5.48 o
   7  10   6          0.30         -0.82         2.50 o
   8  10   6        127.50        117.70         5.73 o
   9  10   6          1.75          2.67         4.46 o
  -6  11   6         27.90         42.31         5.59 o
  -5  11   6         19.49         20.31         5.11 o
  -4  11   6         53.05         63.53         6.70 o
  -3  11   6         17.40         15.72         4.14 o
  -2  11   6         51.38         61.25         5.68 o
  -1  11   6         63.56         64.27         5.26 o
   0  11   6          8.15          5.77         2.70 o
   1  11   6        149.11        145.42         6.16 o
   2  11   6          7.22          9.10         2.75 o
   3  11   6        123.29        118.96         5.89 o
   4  11   6         33.09         31.46         3.98 o
   5  11   6         67.97         69.00         5.57 o
   6  11   6         22.42         17.14         3.41 o
   7  11   6         19.88         12.16         3.73 o
   8  11   6         18.05         19.34         4.38 o
  -5  12   6         65.76         81.92         8.62 o
  -4  12   6         23.24         24.98         4.40 o
  -3  12   6        116.72        126.94         8.28 o
  -2  12   6         57.46         80.84         7.39 o
  -1  12   6        184.37        209.59         7.62 o
   0  12   6         77.91         79.81         6.22 o
   1  12   6        144.17        144.79         6.86 o
   2  12   6         57.84         61.61         6.11 o
   3  12   6        171.65        178.22         7.30 o
   4  12   6         12.85          6.77         6.89 o
   5  12   6        254.39        248.53         8.60 o
   6  12   6          3.32          3.81         3.61 o
   7  12   6        126.98        133.63        17.02 o
  -4  13   6          1.69         -8.77         8.77 o
  -3  13   6          0.28          2.30         4.38 o
  -2  13   6          8.06         14.56         5.32 o
  -1  13   6          2.33          7.31         3.89 o
   0  13   6         92.43         86.94         8.78 o
   1  13   6          8.00          6.66         3.71 o
   2  13   6         40.32         32.15         6.05 o
   3  13   6          0.87         -3.78         3.78 o
   4  13   6          0.79          0.31         4.32 o
   5  13   6          0.11         -3.89         3.89 o
  -1  14   6         31.28         44.25        10.85 o
   0  14   6          1.46         -5.16         5.16 o
   1  14   6         41.26         46.61         5.80 o
   2  14   6          4.17          6.97         5.02 o
  -1 -10   7          0.01          5.85         3.84 o
   0 -10   7          0.76         -1.82         4.13 o
   1 -10   7          4.96          7.49         3.80 o
   2 -10   7          3.81          1.35         3.87 o
   3 -10   7          6.86         14.12         4.85 o
   4 -10   7          0.19          1.73         4.01 o
   5 -10   7          6.53         10.90         4.34 o
   6 -10   7          0.31          1.98         6.06 o
  -3  -9   7         78.22         88.93         7.42 o
  -2  -9   7          2.04          6.90         3.47 o
  -1  -9   7        115.07        135.73         9.06 o
   0  -9   7          0.28          5.78         3.01 o
   1  -9   7        149.14        163.33         6.34 o
   2  -9   7          3.47          1.14         3.40 o
   3  -9   7        273.72        270.68         8.58 o
   4  -9   7          6.55          5.82         3.60 o
   5  -9   7        349.32        368.20        10.10 o
   6  -9   7          2.83          5.33         6.04 o
   7  -9   7        120.79        127.36        11.99 o
   8  -9   7         17.47         29.40         8.56 o
  -4  -8   7         25.89         29.85         3.92 o
  -3  -8   7         15.76         16.61         3.80 o
  -2  -8   7         35.05         43.29         4.75 o
  -1  -8   7          0.30          0.53         3.53 o
   0  -8   7         99.13        109.20         6.36 o
   1  -8   7          5.62          3.44         2.42 o
   2  -8   7        222.85        233.56         6.17 o
   3  -8   7          4.24          4.96         2.31 o
   4  -8   7        266.93        267.94         8.39 o
   5  -8   7          3.82          1.89         3.11 o
   6  -8   7        218.00        252.64         8.72 o
   7  -8   7         21.14         17.55         4.06 o
   8  -8   7         89.78         99.31        10.54 o
   9  -8   7         17.15         13.08         4.65 o
  -5  -7   7         19.71         18.30         3.55 o
  -4  -7   7         11.28          8.51         3.33 o
  -3  -7   7         20.11         21.50         3.00 o
  -2  -7   7         28.80         26.45         3.53 o
  -1  -7   7         29.62         34.54         4.16 o
   0  -7   7         31.39         37.65         3.74 o
   1  -7   7         83.60         88.52         4.42 o
   2  -7   7         44.66         53.77         3.58 o
   3  -7   7        129.06        121.42         4.35 o
   4  -7   7        161.35        166.05         6.86 o
   5  -7   7         50.00         50.63         5.25 o
   6  -7   7        149.80        159.68        13.37 o
   7  -7   7          7.94          8.66         3.30 o
   8  -7   7         22.13         19.93         3.86 o
   9  -7   7         25.49         24.55         4.44 o
  10  -7   7          5.44          2.56         5.38 o
  -6  -6   7         24.59         29.67         3.84 o
  -5  -6   7         79.34         88.82         5.75 o
  -4  -6   7         65.83         58.46         5.21 o
  -3  -6   7        143.08        137.72         5.08 o
  -2  -6   7        166.81        161.02         5.27 o
  -1  -6   7        603.22        611.62         8.71 o
   0  -6   7        336.57        312.11         5.51 o
   1  -6   7        611.06        605.25         9.29 o
   2  -6   7         71.30         73.31         3.77 o
   3  -6   7         79.66         79.98         2.93 o
   4  -6   7          7.10          5.07         1.57 o
   5  -6   7        100.38        114.77         5.34 o
   6  -6   7         33.18         46.97         4.97 o
   7  -6   7        285.93        296.24         8.31 o
   8  -6   7        125.36        131.16         6.85 o
   9  -6   7        132.43        121.11         7.87 o
  10  -6   7         47.54         36.97         4.90 o
  11  -6   7         49.79         41.61         5.08 o
  -7  -5   7         11.61          6.24         4.20 o
  -6  -5   7         24.85         30.58         5.53 o
  -5  -5   7          0.46         -1.48         2.70 o
  -4  -5   7         21.65         19.45         2.55 o
  -3  -5   7          0.02         -1.48         1.99 o
  -2  -5   7          6.64          3.98         1.75 o
  -1  -5   7         69.20         61.31         3.26 o
   0  -5   7         18.14         15.26         1.65 o
   1  -5   7        366.89        348.07         6.02 o
   2  -5   7         25.78         24.14         1.74 o
   3  -5   7          3.56          4.67         1.26 o
   4  -5   7         59.88         62.10         2.69 o
   5  -5   7        196.20        169.69         7.90 o
   6  -5   7          1.99          8.31         3.22 o
   7  -5   7          6.35          7.53         2.70 o
   8  -5   7         20.38         16.01         3.12 o
   9  -5   7          9.06         10.97         3.73 o
  10  -5   7          5.48          7.04         3.45 o
  11  -5   7          0.02         -0.09         4.24 o
  -8  -4   7         19.42         14.22         5.43 o
  -7  -4   7        159.09        168.23         8.12 o
  -6  -4   7         17.12         17.61         2.79 o
  -5  -4   7        346.65        343.10         7.12 o
  -4  -4   7         15.46         13.93         2.15 o
  -3  -4   7        394.56        394.52         6.92 o
  -2  -4   7          1.64          4.15         1.57 o
  -1  -4   7        545.67        548.29         8.23 o
   0  -4   7         10.35         10.68         1.33 o
   1  -4   7        751.81        752.02         8.04 o
   2  -4   7          0.88         -0.39         1.02 o
   3  -4   7        606.86        614.93         6.76 o
   4  -4   7          9.69          8.60         1.17 o
   5  -4   7        464.32        464.57         7.39 o
   6  -4   7         21.55         21.66         2.23 o
   7  -4   7        636.59        642.41        11.49 o
   8  -4   7         14.95         10.63         2.67 o
   9  -4   7        682.08        693.16        17.46 o
  10  -4   7          1.67         -1.36         3.25 o
  11  -4   7        376.27        371.60        15.13 o
  12  -4   7          5.90         -0.54         4.82 o
  -8  -3   7          4.60          4.36         4.15 o
  -7  -3   7         10.74         12.90         3.53 o
  -6  -3   7          5.46          6.07         2.45 o
  -5  -3   7          3.02          1.68         1.77 o
  -4  -3   7          6.63          7.95         2.12 o
  -3  -3   7         10.03          8.53         1.48 o
  -2  -3   7        108.02        101.24         2.88 o
  -1  -3   7        164.57        166.61         3.03 o
   0  -3   7        539.47        508.71         5.94 o
   1  -3   7        197.63        197.45         3.09 o
   2  -3   7        620.62        586.84         6.33 o
   3  -3   7        304.17        295.49         3.82 o
   4  -3   7        375.99        363.33         6.23 o
   5  -3   7        292.11        282.48         5.14 o
   6  -3   7        408.47        405.43         6.76 o
   7  -3   7         61.39         59.78         3.70 o
   8  -3   7        269.93        286.20         7.19 o
   9  -3   7         38.97         36.15         6.60 o
  10  -3   7         41.70         46.13         5.45 o
  11  -3   7         17.67         15.20         3.69 o
  12  -3   7         29.22         32.31         6.46 o
  -8  -2   7         27.42         29.37         4.33 o
  -7  -2   7        124.73        134.39         6.58 o
  -6  -2   7         73.13         73.11         4.03 o
  -5  -2   7         65.04         58.35         5.13 o
  -4  -2   7        345.57        324.60         6.20 o
  -3  -2   7         38.09         34.22         2.34 o
  -2  -2   7        413.24        402.91         5.14 o
  -1  -2   7        142.47        137.07         2.61 o
   0  -2   7        221.44        199.48         3.93 o
   1  -2   7        346.09        340.04         4.14 o
   2  -2   7        265.96        253.51         2.96 o
   3  -2   7        167.45        158.05         2.57 o
   4  -2   7        243.53        245.29         3.24 o
   5  -2   7        113.17        110.68         3.23 o
   6  -2   7        186.30        191.84         4.34 o
   7  -2   7        203.55        191.56         4.70 o
   8  -2   7        300.99        299.04         7.17 o
   9  -2   7        183.10        181.41         6.07 o
  10  -2   7        120.53        114.55         5.91 o
  11  -2   7         62.13         60.56         6.09 o
  12  -2   7         14.35         11.88         5.32 o
  -9  -1   7         56.17         80.55         8.06 o
  -8  -1   7         18.12         30.90         3.89 o
  -7  -1   7         71.19         80.65         8.13 o
  -6  -1   7         11.75          7.79         2.04 o
  -5  -1   7        123.57        130.51         3.36 o
  -4  -1   7         48.27         49.40         2.46 o
  -3  -1   7        740.62        725.56         7.88 o
  -2  -1   7         56.81         49.19         2.05 o
  -1  -1   7       1338.46       1325.57        12.81 o
   0  -1   7        374.49        356.08         3.72 o
   1  -1   7        711.92        694.67         7.50 o
   2  -1   7         17.54         12.67         1.07 o
   3  -1   7        922.02        845.61         7.27 o
   4  -1   7          0.69          0.72         1.72 o
   5  -1   7        897.13        840.93         8.25 o
   6  -1   7        250.12        257.94         3.73 o
   7  -1   7        636.47        628.85         8.26 o
   8  -1   7        303.30        297.65         6.06 o
   9  -1   7        931.25        937.11        15.12 o
  10  -1   7         68.93         67.14         5.28 o
  11  -1   7        681.49        675.08        13.68 o
  12  -1   7         16.19         22.46         5.10 o
  13  -1   7        153.70        156.68        21.70 o
  -9   0   7          0.11         -1.09         4.22 o
  -8   0   7        114.54        116.26         7.16 o
  -7   0   7          0.27         -1.08         2.91 o
  -6   0   7        316.27        331.65         7.46 o
  -5   0   7          1.16          0.98         1.50 o
  -4   0   7        141.96        122.21         3.07 o
  -3   0   7          0.14         -1.02         1.07 o
  -2   0   7          0.28          0.21         0.98 o
  -1   0   7          0.61         -0.68         0.68 o
   0   0   7          9.73          6.65         0.99 o
   1   0   7         16.87         16.74         1.43 o
   2   0   7          1.86          2.89         0.83 o
   3   0   7          5.79          5.15         0.90 o
   4   0   7        396.47        398.32         3.98 o
   5   0   7          3.93          2.61         0.86 o
   6   0   7         79.78         71.94         2.21 o
   7   0   7          0.01         -0.82         1.00 o
   8   0   7        901.98        896.68        12.19 o
   9   0   7          1.12          0.75         1.39 o
  10   0   7        152.46        146.52         4.73 o
  11   0   7          0.04         -2.51         4.31 o
  12   0   7         48.05         49.10         7.21 o
  13   0   7          0.00          2.81         5.64 o
  -9   1   7        103.57        112.89         8.11 o
  -8   1   7          8.73         10.11         3.44 o
  -7   1   7        124.12        141.63         6.36 o
  -6   1   7         70.33         65.44         5.76 o
  -5   1   7        312.33        299.57         6.19 o
  -4   1   7         19.55         22.56         2.13 o
  -3   1   7       1442.16       1467.90        13.79 o
  -2   1   7        451.99        439.65         4.93 o
  -1   1   7       2324.42       2401.61        22.15 o
   0   1   7       1220.31       1252.98        12.19 o
   1   1   7       1824.30       1795.56        16.81 o
   2   1   7        244.39        235.47         3.33 o
   3   1   7       2548.70       2516.53        22.99 o
   4   1   7        180.02        181.81         2.34 o
   5   1   7       1585.32       1546.77        12.70 o
   6   1   7        392.26        396.90         4.32 o
   7   1   7        537.99        535.49         5.88 o
   8   1   7         65.52         65.16         2.53 o
   9   1   7        722.89        706.63         8.26 o
  10   1   7          0.99         -0.28         1.79 o
  11   1   7        620.99        615.59         9.55 o
  12   1   7         11.57         16.02         4.99 o
  13   1   7        150.50        157.12        11.50 o
  -9   2   7          0.27         -3.98         3.98 o
  -8   2   7          8.01          6.15         3.32 o
  -7   2   7          8.82          5.02         2.83 o
  -6   2   7          2.85          3.55         1.60 o
  -5   2   7         64.23         58.82         2.85 o
  -4   2   7          2.11          0.88         1.17 o
  -3   2   7          9.29          8.04         1.11 o
  -2   2   7        216.65        217.98         3.09 o
  -1   2   7          1.95          1.43         0.69 o
   0   2   7        942.53        924.61         9.42 o
   1   2   7        702.96        689.13         7.31 o
   2   2   7        127.34        121.07         2.38 o
   3   2   7       1018.46       1028.01        10.20 o
   4   2   7         31.21         35.27         1.52 o
   5   2   7         48.60         45.32         1.80 o
   6   2   7        274.19        286.63         3.55 o
   7   2   7          7.64          5.62         1.27 o
   8   2   7        584.51        583.20         7.40 o
   9   2   7        116.64        129.56         3.76 o
  10   2   7        510.26        519.61         8.22 o
  11   2   7         64.76         69.72         5.33 o
  12   2   7        110.29        118.60        20.55 o
  13   2   7         15.17         17.23         5.98 o
  -9   3   7         83.82         71.05         7.87 o
  -8   3   7        161.83        157.02         7.46 o
  -7   3   7         95.56         98.08         5.83 o
  -6   3   7        462.71        474.99        11.27 o
  -5   3   7         73.43         74.04         3.72 o
  -4   3   7        461.48        459.48         5.32 o
  -3   3   7         44.18         36.33         1.91 o
  -2   3   7        205.72        193.39         2.75 o
  -1   3   7         63.23         48.79         1.52 o
   0   3   7        440.63        441.50         4.64 o
   1   3   7        464.37        470.93         5.38 o
   2   3   7       1874.56       1955.35        18.18 o
   3   3   7       1050.14       1110.48         9.24 o
   4   3   7       1744.54       1821.62        15.77 o
   5   3   7        196.54        194.33         2.73 o
   6   3   7        451.06        449.29         4.77 o
   7   3   7         71.29         69.59         2.31 o
   8   3   7         99.56         97.50         2.85 o
   9   3   7        104.72         96.77         4.14 o
  10   3   7        144.34        142.97         4.58 o
  11   3   7         27.73         26.97         2.98 o
  12   3   7         80.09         77.22         6.70 o
  13   3   7         10.49          7.27         6.10 o
  -9   4   7         10.47         12.83         4.20 o
  -8   4   7          0.04          0.07         3.35 o
  -7   4   7         75.18         65.91         6.21 o
  -6   4   7         12.27          8.20         1.87 o
  -5   4   7        292.91        283.92         4.23 o
  -4   4   7          0.03         -0.46         1.08 o
  -3   4   7        277.66        267.97         3.64 o
  -2   4   7         16.75         18.91         1.61 o
  -1   4   7        722.45        671.73         6.56 o
   0   4   7         50.59         52.59         1.95 o
   1   4   7       3572.97       3670.25        28.43 o
   2   4   7         29.44         24.57         1.32 o
   3   4   7       4223.25       4274.18        40.23 o
   4   4   7        461.86        457.09         4.63 o
   5   4   7       1452.65       1425.73        11.97 o
   6   4   7        192.05        191.19         3.06 o
   7   4   7        834.18        812.36         8.62 o
   8   4   7         41.46         44.05         3.12 o
   9   4   7        674.73        683.04         9.79 o
  10   4   7         19.71         17.31         2.15 o
  11   4   7        358.30        362.11         7.19 o
  12   4   7          1.30          1.87         3.53 o
  -9   5   7          6.41          9.38         4.32 o
  -8   5   7         67.89         63.58         6.66 o
  -7   5   7          0.08         -2.78         2.78 o
  -6   5   7        158.81        146.49         4.40 o
  -5   5   7        135.93        133.37         3.29 o
  -4   5   7        214.29        215.07         4.99 o
  -3   5   7        221.22        216.56         3.58 o
  -2   5   7        480.28        470.07         5.08 o
  -1   5   7          0.43          0.06         0.94 o
   0   5   7        450.73        403.40         4.19 o
   1   5   7        183.95        195.31         3.47 o
   2   5   7         79.29         75.32         1.95 o
   3   5   7         88.83         92.59         2.47 o
   4   5   7         65.62         63.31         1.83 o
   5   5   7          0.63         -0.92         0.92 o
   6   5   7         28.45         26.87         2.02 o
   7   5   7         22.80         25.18         2.10 o
   8   5   7         12.92          9.18         1.78 o
   9   5   7          5.00          1.50         1.87 o
  10   5   7          4.28          3.52         2.45 o
  11   5   7         43.42         61.51         6.53 o
  12   5   7         10.70         13.08         3.73 o
  -9   6   7         83.51         95.76         8.40 o
  -8   6   7         95.64        106.43         7.11 o
  -7   6   7        148.63        165.59         7.04 o
  -6   6   7        369.21        359.22         6.62 o
  -5   6   7        461.92        459.42         6.20 o
  -4   6   7        292.66        291.36         4.22 o
  -3   6   7        809.66        788.58         7.38 o
  -2   6   7         36.71         37.84         2.19 o
  -1   6   7        691.85        633.37         8.27 o
   0   6   7        130.50        111.69         2.97 o
   1   6   7        519.61        475.68         6.38 o
   2   6   7        634.88        612.74         6.46 o
   3   6   7        558.52        540.92         7.24 o
   4   6   7        309.58        290.93         3.96 o
   5   6   7       1115.45       1109.69        11.22 o
   6   6   7        160.89        176.41         3.23 o
   7   6   7       1030.77       1052.26        12.05 o
   8   6   7        180.32        183.91         4.61 o
   9   6   7        360.68        372.11         6.97 o
  10   6   7        127.10        136.21         5.11 o
  11   6   7        117.94        134.78         6.34 o
  12   6   7         63.72         50.53         8.00 o
  -8   7   7          0.04         -1.41         3.98 o
  -7   7   7          2.59          5.09         3.32 o
  -6   7   7          3.57          2.49         2.07 o
  -5   7   7          5.95          5.39         1.87 o
  -4   7   7          0.05          0.31         1.75 o
  -3   7   7          0.11         -0.88         1.42 o
  -2   7   7          5.00          6.42         1.87 o
  -1   7   7         16.06          8.35         1.72 o
   0   7   7        119.44        112.29         3.47 o
   1   7   7         55.90         53.10         3.20 o
   2   7   7        455.64        451.21         6.89 o
   3   7   7        468.28        447.21         5.17 o
   4   7   7        168.38        164.24         3.48 o
   5   7   7        325.84        309.06         5.16 o
   6   7   7         27.19         33.34         2.78 o
   7   7   7        219.98        216.95         5.28 o
   8   7   7         46.15         55.47         3.94 o
   9   7   7        175.36        181.97         6.70 o
  10   7   7         25.95         26.24         3.14 o
  11   7   7         71.00         76.39         5.67 o
  -8   8   7         98.54        105.03        14.31 o
  -7   8   7         17.69         20.28         5.31 o
  -6   8   7        246.59        244.77         7.26 o
  -5   8   7         29.64         36.19         5.26 o
  -4   8   7        256.10        255.54         5.52 o
  -3   8   7          8.75          8.93         2.48 o
  -2   8   7        111.39        123.24         4.81 o
  -1   8   7        186.95        176.58         4.58 o
   0   8   7        266.07        282.02         5.49 o
   1   8   7        600.29        579.18        11.73 o
   2   8   7        724.13        746.81        12.22 o
   3   8   7         99.92        105.65         4.66 o
   4   8   7        566.15        569.99         8.77 o
   5   8   7          2.66          2.43         1.51 o
   6   8   7        240.65        247.66         5.10 o
   7   8   7         36.26         29.06         3.13 o
   8   8   7        105.25        107.87         4.71 o
   9   8   7         10.92         11.60         2.99 o
  10   8   7         32.42         34.81         4.45 o
  11   8   7          0.10         -2.60         3.67 o
  -7   9   7        114.61         92.94         9.76 o
  -6   9   7          0.29         -2.54         3.62 o
  -5   9   7         74.26         78.21         6.65 o
  -4   9   7          1.70          0.16         3.24 o
  -3   9   7        171.14        167.81         6.85 o
  -2   9   7         47.14         44.89         5.36 o
  -1   9   7        395.42        398.63         9.78 o
   0   9   7        156.33        153.37         6.31 o
   1   9   7        340.18        335.42         8.38 o
   2   9   7         35.44         35.42         3.64 o
   3   9   7        324.61        332.84         7.40 o
   4   9   7         29.93         28.92         3.05 o
   5   9   7        691.82        684.65         8.58 o
   6   9   7         17.81         24.19         2.69 o
   7   9   7        721.34        719.54        10.66 o
   8   9   7          4.15          4.48         2.56 o
   9   9   7        203.71        193.76         6.77 o
  10   9   7          8.70          6.06         3.58 o
  -6  10   7         27.11         20.15         4.52 o
  -5  10   7         19.01         25.55        10.05 o
  -4  10   7         69.07         77.97         6.44 o
  -3  10   7          1.72         -1.17         2.91 o
  -2  10   7        105.42         98.39        14.54 o
  -1  10   7         18.31         15.15         2.81 o
   0  10   7        129.77        123.09         5.61 o
   1  10   7          8.57          3.84         2.54 o
   2  10   7        155.93        150.95         5.79 o
   3  10   7          8.53          7.50         2.64 o
   4  10   7        138.57        120.28        14.77 o
   5  10   7         23.09         16.62         2.00 o
   6  10   7         24.56         21.44         2.72 o
   7  10   7          0.28         -1.30         2.50 o
   8  10   7         11.97         12.51         2.94 o
   9  10   7          5.73          1.82         3.48 o
  -6  11   7         62.13         86.10         9.12 o
  -5  11   7         47.63         72.34         7.96 o
  -4  11   7         87.37         97.55         7.58 o
  -3  11   7         54.00         74.31         7.72 o
  -2  11   7        131.13        132.16         6.86 o
  -1  11   7        128.08        130.64         6.59 o
   0  11   7         77.94         75.67         8.17 o
   1  11   7        411.63        400.68         9.28 o
   2  11   7         57.08         62.42         5.41 o
   3  11   7        397.40        412.70        12.30 o
   4  11   7        183.54        199.61         7.09 o
   5  11   7         93.85         86.14         6.16 o
   6  11   7        144.93        153.36         7.25 o
   7  11   7         24.73         23.90         4.11 o
   8  11   7         38.51         28.81         4.53 o
  -4  12   7          1.04          2.95         4.47 o
  -3  12   7         11.88         14.48         4.06 o
  -2  12   7          0.00         -1.16         3.62 o
  -1  12   7          5.56          6.94         3.55 o
   0  12   7          5.18          9.63         3.41 o
   1  12   7         40.08         39.36         5.47 o
   2  12   7          1.90          0.09         3.29 o
   3  12   7         12.64         15.00         3.62 o
   4  12   7          0.16         -1.52         3.29 o
   5  12   7         16.05         14.29         3.95 o
   6  12   7          1.77          1.51         4.00 o
   7  12   7         20.32         17.71         4.43 o
  -3  13   7          0.44          4.50         4.59 o
  -2  13   7         68.51         77.11         8.38 o
  -1  13   7          1.41         -2.26         4.05 o
   0  13   7         58.17         64.56         7.40 o
   1  13   7          4.98          3.22         3.81 o
   2  13   7         76.63         91.06         7.64 o
   3  13   7          1.07         -1.15         3.98 o
   4  13   7        110.41        114.01        15.23 o
   5  13   7          0.40         -1.74         4.76 o
  -1  -9   8         18.10         17.76         4.12 o
   0  -9   8          9.04          8.62         3.74 o
   1  -9   8         93.68         82.91         6.73 o
   2  -9   8          1.25          2.34         4.25 o
   3  -9   8        179.34        164.72        13.63 o
   4  -9   8          1.18          1.79         4.05 o
   5  -9   8        221.78        214.47        13.54 o
   6  -9   8          5.81         31.60        31.16 o
  -3  -8   8          0.09         -0.81         4.00 o
  -2  -8   8         43.69         47.56         7.93 o
  -1  -8   8          0.35         -3.07         3.14 o
   0  -8   8         71.84         91.02         6.62 o
   1  -8   8          1.42          0.12         3.18 o
   2  -8   8         51.03         55.34         7.25 o
   3  -8   8         92.56         86.71         7.95 o
   4  -8   8         37.49         42.67         7.46 o
   5  -8   8        121.70        107.38         7.29 o
   6  -8   8         21.34         22.20         5.45 o
   7  -8   8          4.18          8.49         4.19 o
   8  -8   8          4.88          1.17         4.85 o
  -4  -7   8         75.13         91.26         6.86 o
  -3  -7   8         50.48         53.47         5.92 o
  -2  -7   8        124.49        136.11         6.83 o
  -1  -7   8         90.93         94.66         5.50 o
   0  -7   8         66.91         70.87         5.10 o
   1  -7   8         58.21         58.84         4.79 o
   2  -7   8         35.78         34.77         6.06 o
   3  -7   8        110.53        110.86         5.93 o
   4  -7   8        137.34        138.17         6.22 o
   5  -7   8        447.58        472.04        10.52 o
   6  -7   8        152.11        154.80        11.07 o
   7  -7   8        335.23        377.63        10.43 o
   8  -7   8         42.89         36.78         4.47 o
   9  -7   8         59.77         63.73         8.32 o
  -5  -6   8          1.80          1.46         5.57 o
  -4  -6   8          0.01         -2.89         2.89 o
  -3  -6   8          0.14          1.66         2.63 o
  -2  -6   8         17.97          9.31         2.74 o
  -1  -6   8          1.90          2.16         2.26 o
   0  -6   8         57.42         48.27         4.17 o
   1  -6   8         18.65         17.03         3.54 o
   2  -6   8         24.41         22.87         2.62 o
   3  -6   8         30.70         26.36         2.87 o
   4  -6   8          1.31         -1.43         1.82 o
   5  -6   8          0.06         -0.52         3.50 o
   6  -6   8          8.68          5.92         2.97 o
   7  -6   8          0.83          5.69         3.16 o
   8  -6   8          0.80         -3.38         3.38 o
   9  -6   8         50.21         65.18        11.12 o
  10  -6   8          0.07         -5.31         5.31 o
  -6  -5   8         99.35         91.96         7.94 o
  -5  -5   8          0.44         -2.99         2.99 o
  -4  -5   8        214.08        201.36         6.19 o
  -3  -5   8          1.95         -2.33         2.33 o
  -2  -5   8        377.69        377.70         7.25 o
  -1  -5   8        148.53        136.13         4.52 o
   0  -5   8        265.80        264.59         5.16 o
   1  -5   8        185.42        168.60         3.80 o
   2  -5   8        102.32         94.46         3.59 o
   3  -5   8          7.79          4.65         1.46 o
   4  -5   8        228.29        233.19         5.15 o
   5  -5   8         13.61         14.72         2.15 o
   6  -5   8        463.12        475.48         9.72 o
   7  -5   8         36.15         41.02         5.57 o
   8  -5   8        315.79        322.90         8.73 o
   9  -5   8          1.51         -3.18         3.41 o
  10  -5   8        146.91        139.60         8.18 o
  11  -5   8          9.81          8.80         4.65 o
  -7  -4   8         42.50         52.13        11.65 o
  -6  -4   8          2.82          4.65         3.68 o
  -5  -4   8         72.35         83.30         5.04 o
  -4  -4   8          3.43          2.21         2.38 o
  -3  -4   8        125.14        115.08         4.54 o
  -2  -4   8         38.72         38.29         3.54 o
  -1  -4   8        154.47        150.22         3.97 o
   0  -4   8         19.03         17.54         1.78 o
   1  -4   8         83.46         82.41         2.84 o
   2  -4   8         64.89         59.99         2.45 o
   3  -4   8        115.56        109.32         2.78 o
   4  -4   8        158.35        147.01         3.35 o
   5  -4   8        506.69        513.07         8.74 o
   6  -4   8          1.90          2.15         1.95 o
   7  -4   8        762.37        774.26        13.34 o
   8  -4   8          0.03          1.86         2.67 o
   9  -4   8        320.70        312.17         9.10 o
  10  -4   8          4.78         -0.19         3.45 o
  11  -4   8        122.09        120.63         8.12 o
  -7  -3   8          8.52          4.84         3.98 o
  -6  -3   8        157.52        162.38        10.00 o
  -5  -3   8        100.93         99.22         4.73 o
  -4  -3   8        131.11        127.92         4.58 o
  -3  -3   8        112.53        109.67         3.86 o
  -2  -3   8        114.41        103.93         3.37 o
  -1  -3   8          4.81          5.01         1.49 o
   0  -3   8        115.56        115.38         3.13 o
   1  -3   8          8.92          9.03         1.33 o
   2  -3   8        106.88        102.75         2.48 o
   3  -3   8         63.94         59.82         2.13 o
   4  -3   8         93.38         80.94         2.28 o
   5  -3   8         30.82         30.65         2.94 o
   6  -3   8         70.73         68.07         4.19 o
   7  -3   8         56.11         54.69         3.85 o
   8  -3   8         73.14         74.40         5.41 o
   9  -3   8         26.57         21.52         3.18 o
  10  -3   8         64.65         53.74         5.72 o
  11  -3   8          4.51          7.80         3.69 o
  12  -3   8         10.96         -0.43        14.54 o
  -8  -2   8         67.30         73.71         9.65 o
  -7  -2   8         53.18         62.90        10.64 o
  -6  -2   8        128.12        141.21         5.23 o
  -5  -2   8         45.05         43.18         6.66 o
  -4  -2   8        312.21        308.88         6.10 o
  -3  -2   8         99.27         96.20         4.55 o
  -2  -2   8        510.33        506.58         7.71 o
  -1  -2   8        137.80        133.46         3.17 o
   0  -2   8        459.82        453.93         6.17 o
   1  -2   8        242.94        232.98         3.45 o
   2  -2   8        298.81        286.63         3.80 o
   3  -2   8        684.74        668.78         9.69 o
   4  -2   8        156.06        143.31         2.61 o
   5  -2   8        831.95        851.60         9.70 o
   6  -2   8        356.43        356.91         6.20 o
   7  -2   8        327.80        323.32         6.31 o
   8  -2   8       1134.74       1175.03        20.77 o
   9  -2   8         68.33         64.53         5.52 o
  10  -2   8        723.25        691.70        35.09 o
  11  -2   8         28.46         22.29         3.83 o
  12  -2   8         68.54         62.93         6.07 o
  -8  -1   8          0.14          4.68         4.33 o
  -7  -1   8          0.95         -1.43         3.44 o
  -6  -1   8         23.26         20.09         2.41 o
  -5  -1   8          0.24          0.66         1.77 o
  -4  -1   8          0.12         -0.59         1.47 o
  -3  -1   8          9.47          9.50         1.43 o
  -2  -1   8        152.91        145.82         2.99 o
  -1  -1   8          0.04          1.05         1.00 o
   0  -1   8        158.77        156.36         3.65 o
   1  -1   8         98.15        103.90         2.99 o
   2  -1   8          0.98          0.39         1.14 o
   3  -1   8         14.13          9.39         1.36 o
   4  -1   8          0.32          0.68         0.90 o
   5  -1   8         20.46         17.93         1.60 o
   6  -1   8          2.75          2.90         1.25 o
   7  -1   8          0.13         -0.53         1.67 o
   8  -1   8         39.14         40.13         3.72 o
   9  -1   8          8.74          8.34         2.78 o
  10  -1   8         30.34         28.45         4.18 o
  11  -1   8         59.65         65.05         6.14 o
  12  -1   8          2.11         -0.88         4.87 o
  -8   0   8        100.21        112.42         7.81 o
  -7   0   8          0.03         -3.73         3.73 o
  -6   0   8        479.66        501.69         9.13 o
  -5   0   8          8.68          6.47         1.77 o
  -4   0   8       1247.53       1232.87        13.15 o
  -3   0   8         12.13         10.60         1.26 o
  -2   0   8        796.73        801.98         9.41 o
  -1   0   8          0.05         -0.49         1.57 o
   0   0   8        278.05        250.47         4.09 o
   1   0   8          2.01          0.88         1.02 o
   2   0   8        904.56        834.75        11.79 o
   3   0   8          5.46          4.37         1.08 o
   4   0   8        618.60        584.47         5.74 o
   5   0   8          0.12          1.18         1.01 o
   6   0   8         68.82         64.84         2.17 o
   7   0   8          0.97          0.22         1.69 o
   8   0   8        405.20        385.66         8.47 o
   9   0   8          1.28          0.72         2.40 o
  10   0   8        817.73        830.99        14.62 o
  11   0   8          4.32         -1.57         2.72 o
  12   0   8        224.33        226.95         8.20 o
  -8   1   8         40.52         40.21         7.50 o
  -7   1   8         29.63         31.62         4.73 o
  -6   1   8         64.08         66.10         4.60 o
  -5   1   8         31.79         38.25         2.71 o
  -4   1   8          0.69          0.71         1.45 o
  -3   1   8        156.72        157.38         3.17 o
  -2   1   8         94.61         96.04         2.74 o
  -1   1   8        423.70        403.83         5.51 o
   0   1   8          5.53          5.93         1.14 o
   1   1   8        176.52        163.75         3.04 o
   2   1   8          2.04          2.74         0.95 o
   3   1   8        127.21        116.88         2.60 o
   4   1   8         19.02         18.94         1.76 o
   5   1   8        241.35        230.71         4.12 o
   6   1   8         64.10         58.40         2.72 o
   7   1   8        300.09        290.59         4.30 o
   8   1   8        316.48        303.84         5.16 o
   9   1   8        492.44        507.46         7.17 o
  10   1   8        101.81        101.99         8.66 o
  11   1   8        350.03        356.91        10.21 o
  12   1   8          1.05          6.45         4.35 o
  -8   2   8         31.98         49.98         8.61 o
  -7   2   8        113.35        134.59         7.02 o
  -6   2   8         79.09         75.80         4.13 o
  -5   2   8         72.43         73.46         3.44 o
  -4   2   8        319.01        298.51         4.61 o
  -3   2   8         16.27         15.44         1.48 o
  -2   2   8        389.39        375.46         4.91 o
  -1   2   8         86.46         83.27         2.85 o
   0   2   8        294.68        271.73         4.51 o
   1   2   8        307.58        296.82         4.58 o
   2   2   8        390.45        383.38         5.33 o
   3   2   8        117.60        106.41         2.59 o
   4   2   8        288.55        290.37         3.26 o
   5   2   8         48.52         49.23         1.99 o
   6   2   8        160.00        156.68         3.54 o
   7   2   8         91.64         89.40         2.72 o
   8   2   8        270.66        257.36         4.34 o
   9   2   8        119.46        114.72         5.75 o
  10   2   8        123.71        106.24         5.78 o
  11   2   8         59.19         61.70         7.35 o
  12   2   8         21.69         12.77         3.66 o
  -8   3   8         82.32         92.80         8.16 o
  -7   3   8         27.27         33.27         4.52 o
  -6   3   8        177.13        181.87         5.15 o
  -5   3   8         21.70         29.02         2.24 o
  -4   3   8        146.72        151.99         3.77 o
  -3   3   8         43.47         47.81         2.38 o
  -2   3   8        268.99        266.44         3.62 o
  -1   3   8        112.35        113.72         2.22 o
   0   3   8       1071.61       1057.87        13.25 o
   1   3   8        329.57        324.71         4.41 o
   2   3   8       2008.83       1999.45        18.78 o
   3   3   8        981.96        937.16         9.67 o
   4   3   8       1783.63       1756.22        15.14 o
   5   3   8        697.63        677.90         6.76 o
   6   3   8       1250.04       1261.46        11.57 o
   7   3   8        231.65        221.96         3.85 o
   8   3   8        547.57        545.59         7.99 o
   9   3   8        142.26        124.64         3.51 o
  10   3   8        182.14        179.31         5.57 o
  11   3   8         26.78         20.97         3.73 o
  12   3   8        126.80        128.44         8.57 o
  -8   4   8         17.19         12.81         4.43 o
  -7   4   8         76.64         79.22         6.71 o
  -6   4   8         48.25         51.02         3.98 o
  -5   4   8         68.82         64.37         3.16 o
  -4   4   8         56.00         47.52         2.55 o
  -3   4   8          8.47          6.15         1.24 o
  -2   4   8         23.55         25.91         1.86 o
  -1   4   8          7.22          6.95         1.11 o
   0   4   8        196.32        190.82         2.69 o
   1   4   8         84.82         70.76         1.88 o
   2   4   8          1.49          2.55         0.75 o
   3   4   8        172.77        171.86         2.56 o
   4   4   8          0.53          0.55         0.92 o
   5   4   8         34.10         30.34         2.13 o
   6   4   8          5.35          5.46         1.18 o
   7   4   8         32.30         32.28         2.23 o
   8   4   8        104.33         98.64         3.62 o
   9   4   8         25.86         24.07         2.65 o
  10   4   8         65.01         55.75         3.99 o
  11   4   8          0.11         -0.59         2.42 o
  12   4   8          0.02          1.87         3.71 o
  -8   5   8         45.37         47.72        10.30 o
  -7   5   8         46.10         39.42         7.03 o
  -6   5   8        201.24        209.44         5.51 o
  -5   5   8        145.82        143.01         4.13 o
  -4   5   8        401.76        409.73         5.26 o
  -3   5   8        157.14        159.46         3.16 o
  -2   5   8        831.35        840.45         8.20 o
  -1   5   8         71.62         67.45         2.40 o
   0   5   8       2010.41       2009.68        18.49 o
   1   5   8          2.25          0.56         0.95 o
   2   5   8       1576.74       1665.08        16.23 o
   3   5   8         54.33         49.73         1.84 o
   4   5   8        588.61        593.04         6.20 o
   5   5   8          2.78          2.88         1.11 o
   6   5   8        622.68        622.22         7.24 o
   7   5   8         63.73         63.79         2.79 o
   8   5   8        663.28        686.13         9.81 o
   9   5   8         29.51         26.36         2.82 o
  10   5   8        355.53        364.37         8.85 o
  11   5   8         31.34         32.16         6.02 o
  12   5   8        178.13        183.62         8.12 o
  -8   6   8          6.54          0.83         4.59 o
  -7   6   8          0.51          3.15         4.20 o
  -6   6   8         20.84         14.88         2.44 o
  -5   6   8          0.17          0.24         2.01 o
  -4   6   8          4.13          3.59         1.64 o
  -3   6   8         41.16         47.24         2.53 o
  -2   6   8         11.41         10.45         1.34 o
  -1   6   8        430.49        406.00         5.46 o
   0   6   8          2.39          4.83         1.78 o
   1   6   8        622.21        605.67         6.07 o
   2   6   8         12.71         12.29         1.16 o
   3   6   8         91.42         88.99         2.24 o
   4   6   8          1.43          3.71         1.09 o
   5   6   8         20.52         22.89         1.85 o
   6   6   8         62.71         63.13         2.67 o
   7   6   8        101.42        103.56         4.12 o
   8   6   8        217.96        203.59         5.16 o
   9   6   8         28.53         28.41         6.04 o
  10   6   8         68.62         60.05         4.58 o
  11   6   8          0.93         -2.24         2.72 o
  12   6   8         13.74         13.39         5.22 o
  -8   7   8         21.05         16.28         6.03 o
  -7   7   8         51.20         58.61         8.97 o
  -6   7   8         71.58         70.89         4.61 o
  -5   7   8        125.56        136.83         4.78 o
  -4   7   8        110.22        109.46         4.13 o
  -3   7   8        132.14        141.69         3.74 o
  -2   7   8        463.66        436.46         7.29 o
  -1   7   8        577.70        567.76         8.50 o
   0   7   8        687.15        682.81         9.57 o
   1   7   8       1596.82       1560.10        18.60 o
   2   7   8         11.41         13.37         1.82 o
   3   7   8        658.20        655.07         8.47 o
   4   7   8         39.01         32.44         2.01 o
   5   7   8         19.04         21.99         1.83 o
   6   7   8        138.43        146.02         4.06 o
   7   7   8          0.53          0.83         1.68 o
   8   7   8        213.05        201.85         7.33 o
   9   7   8         19.32         24.19         3.31 o
  10   7   8         37.27         28.96         3.04 o
  11   7   8         28.11         27.86         3.47 o
  -7   8   8          0.31          8.97         5.19 o
  -6   8   8         51.06         56.68         5.31 o
  -5   8   8         39.35         39.09         4.06 o
  -4   8   8        191.03        187.20         5.49 o
  -3   8   8         55.62         52.55         4.85 o
  -2   8   8        463.74        479.07        15.50 o
  -1   8   8          8.67          9.15         2.11 o
   0   8   8        443.41        424.01         7.22 o
   1   8   8         43.07         45.09         3.98 o
   2   8   8        437.10        420.01        11.12 o
   3   8   8         89.03         87.43         4.81 o
   4   8   8        683.97        682.68        12.45 o
   5   8   8         39.42         32.26         2.53 o
   6   8   8        685.58        676.74         9.97 o
   7   8   8         49.82         45.77         4.66 o
   8   8   8        300.08        315.56         6.49 o
   9   8   8         61.49         55.59         7.68 o
  10   8   8        127.47        144.47         6.05 o
  -6   9   8          0.02         -3.41         3.41 o
  -5   9   8         24.23         30.27         9.09 o
  -4   9   8          0.00          0.18         3.10 o
  -3   9   8        101.12        105.68         6.19 o
  -2   9   8          0.96          1.73         2.64 o
  -1   9   8         90.99         81.56         5.07 o
   0   9   8         10.18         11.62         2.54 o
   1   9   8          0.80         -1.65         2.21 o
   2   9   8          1.01         -2.20         2.21 o
   3   9   8         18.07         13.23         2.54 o
   4   9   8          0.19         -2.24         2.52 o
   5   9   8          8.73         10.72         2.13 o
   6   9   8          4.82          2.52         2.39 o
   7   9   8          4.54          0.54         2.31 o
   8   9   8          4.17          0.12         2.65 o
   9   9   8         11.95         14.12         3.44 o
  10   9   8         11.39          3.99         4.48 o
  -6  10   8         34.76         37.18         5.24 o
  -5  10   8         32.99         34.61         9.57 o
  -4  10   8         56.12         71.38         8.34 o
  -3  10   8        147.31        157.10         7.17 o
  -2  10   8        185.96        183.11        10.08 o
  -1  10   8        124.50        117.82         6.11 o
   0  10   8        432.84        445.86         9.53 o
   1  10   8         58.19         55.32         5.64 o
   2  10   8        615.05        642.36        11.85 o
   3  10   8        128.05        132.99         5.94 o
   4  10   8        509.27        515.51        13.31 o
   5  10   8         43.01         42.57         5.12 o
   6  10   8        289.98        291.27         8.31 o
   7  10   8          3.88          2.67         3.24 o
   8  10   8        103.52        112.95        12.91 o
   9  10   8          5.41          9.51         3.54 o
  -5  11   8          0.99         -0.56         4.74 o
  -4  11   8          3.81          5.26         4.13 o
  -3  11   8          2.20          3.84         3.79 o
  -2  11   8          0.08          2.17         3.62 o
  -1  11   8          9.06          5.31         3.35 o
   0  11   8         27.65         29.46         4.11 o
   1  11   8          7.31         10.01         3.08 o
   2  11   8         48.68         44.47         5.09 o
   3  11   8         23.18         27.24         7.18 o
   4  11   8         48.94         39.10         4.39 o
   5  11   8         33.96         26.80         3.73 o
   6  11   8         20.68         21.65         3.89 o
   7  11   8         12.28         -0.78         3.89 o
   8  11   8          3.36          3.14         4.28 o
  -3  12   8        102.63        129.64         9.27 o
  -2  12   8          3.06          5.19         4.16 o
  -1  12   8         69.44         73.24         8.42 o
   0  12   8         20.71         23.00         3.95 o
   1  12   8         32.34         33.90         4.11 o
   2  12   8         22.77         22.18         3.84 o
   3  12   8         61.78         68.29         7.03 o
   4  12   8          8.28          2.40         3.57 o
   5  12   8         58.28         59.41         7.47 o
   6  12   8         18.18         10.78         5.30 o
   7  12   8         31.30         23.27         5.65 o
  -2  13   8         40.73         36.47        10.62 o
  -1  13   8          3.77         11.75         4.65 o
   0  13   8        105.70        133.03         8.74 o
   1  13   8          0.51          5.44         4.27 o
   2  13   8        107.69        108.03        11.53 o
   3  13   8          2.30          4.02         5.58 o
   4  13   8        158.35        152.60         9.03 o
  -1  -8   9          6.76          1.47         5.02 o
   0  -8   9         71.81        117.54         8.50 o
   1  -8   9          0.19          4.17         3.87 o
   2  -8   9        159.45        165.96        11.05 o
   3  -8   9          7.76          6.70         3.87 o
   4  -8   9        369.92        366.01        10.38 o
   5  -8   9         24.30         24.65         4.39 o
   6  -8   9        249.17        246.29        10.01 o
   7  -8   9          9.26         11.19         7.16 o
  -3  -7   9          1.85          2.09         6.37 o
  -2  -7   9          7.96          6.10         3.95 o
  -1  -7   9          1.76          1.24         4.11 o
   0  -7   9         33.30         27.30         3.39 o
   1  -7   9          1.32         -1.35         2.81 o
   2  -7   9         16.05         14.67         2.87 o
   3  -7   9         16.61         11.13         3.24 o
   4  -7   9          0.34          2.16         3.18 o
   5  -7   9         75.85         90.33         8.64 o
   6  -7   9          0.13         -0.95         3.51 o
   7  -7   9         54.95         73.35         7.82 o
   8  -7   9          6.68          4.76         4.52 o
  -4  -6   9         18.05         13.16         4.47 o
  -3  -6   9         39.65         40.63         5.19 o
  -2  -6   9         35.09         36.57         3.44 o
  -1  -6   9        121.91        125.57         5.71 o
   0  -6   9         53.43         50.90         5.70 o
   1  -6   9        256.53        262.23         7.94 o
   2  -6   9         44.89         52.50         5.69 o
   3  -6   9        318.82        326.58         6.81 o
   4  -6   9         69.10         76.50         4.98 o
   5  -6   9        252.42        259.50        11.77 o
   6  -6   9         68.03         80.05         6.35 o
   7  -6   9         97.77        112.65        12.41 o
   8  -6   9         36.10         39.13         5.26 o
   9  -6   9         21.80         36.15        10.70 o
  -5  -5   9          0.90          1.17         5.06 o
  -4  -5   9         24.35         19.29         4.05 o
  -3  -5   9          2.40          2.64         2.82 o
  -2  -5   9         75.87         62.01         4.85 o
  -1  -5   9         17.02         11.45         2.42 o
   0  -5   9        209.85        218.57         5.67 o
   1  -5   9        108.36        106.14         8.98 o
   2  -5   9        174.59        181.33         4.74 o
   3  -5   9         51.10         53.57         3.56 o
   4  -5   9        193.47        197.12         5.00 o
   5  -5   9         25.26         23.10         3.08 o
   6  -5   9        369.83        359.27         8.76 o
   7  -5   9         26.04         25.62         3.48 o
   8  -5   9        241.37        252.48         9.04 o
   9  -5   9          9.17          7.08         3.91 o
  10  -5   9         89.78         85.73         8.42 o
  -5  -4   9         66.83         58.83         5.95 o
  -4  -4   9          0.00         -2.66         2.66 o
  -3  -4   9        116.77        127.29         5.90 o
  -2  -4   9          0.15          1.30         2.11 o
  -1  -4   9        121.25        124.31         4.85 o
   0  -4   9         81.04         74.78         4.53 o
   1  -4   9        182.94        179.54         5.12 o
   2  -4   9         98.65        101.68         3.12 o
   3  -4   9        167.85        167.69         3.52 o
   4  -4   9         20.45         14.80         1.63 o
   5  -4   9         17.03         19.07         2.49 o
   6  -4   9         49.70         48.05         4.16 o
   7  -4   9          1.77          4.34         2.75 o
   8  -4   9          7.60          4.59         3.16 o
   9  -4   9         44.47         43.14         5.33 o
  10  -4   9         13.71         15.47         4.02 o
  11  -4   9         30.98         26.59         4.99 o
  -6  -3   9        101.80        106.84        18.24 o
  -5  -3   9         13.79         16.37         3.08 o
  -4  -3   9        194.28        202.12        12.79 o
  -3  -3   9         87.13         71.46         4.93 o
  -2  -3   9        271.36        276.92         6.77 o
  -1  -3   9        325.29        324.99        10.86 o
   0  -3   9        438.53        424.61         8.20 o
   1  -3   9        507.03        502.47        13.51 o
   2  -3   9        846.46        832.96        10.10 o
   3  -3   9        247.28        225.93         4.26 o
   4  -3   9       1094.25       1084.21        10.96 o
   5  -3   9         31.73         31.39         2.54 o
   6  -3   9        751.18        737.56        10.47 o
   7  -3   9         84.22         90.24         5.13 o
   8  -3   9        291.34        295.61         8.01 o
   9  -3   9        100.44         88.15         7.09 o
  10  -3   9         90.19         88.25         7.00 o
  11  -3   9          5.28          5.98         4.08 o
  -7  -2   9          0.38          1.39        15.24 o
  -6  -2   9         17.01         13.25         4.73 o
  -5  -2   9          3.12          5.28         2.55 o
  -4  -2   9         23.51         23.39         2.81 o
  -3  -2   9         17.06         17.76         2.22 o
  -2  -2   9          5.35          4.78         1.73 o
  -1  -2   9          9.19          7.68         1.58 o
   0  -2   9         29.71         28.55         3.16 o
   1  -2   9          1.08          0.69         1.67 o
   2  -2   9         14.33         15.23         1.95 o
   3  -2   9         25.50         24.51         2.44 o
   4  -2   9         22.43         19.45         1.91 o
   5  -2   9        135.99        133.65         2.99 o
   6  -2   9         24.88         25.19         3.14 o
   7  -2   9        200.03        197.78         7.06 o
   8  -2   9         64.46         70.74         4.64 o
   9  -2   9         46.79         45.22         4.92 o
  10  -2   9        137.43        134.00         7.07 o
  11  -2   9          1.01          1.60         3.92 o
  12  -2   9         29.93         27.03         5.64 o
  -7  -1   9         94.82         90.09        13.62 o
  -6  -1   9         19.35         15.87         3.71 o
  -5  -1   9        331.63        354.32         7.09 o
  -4  -1   9         10.73          8.89         2.22 o
  -3  -1   9        474.96        492.76        10.73 o
  -2  -1   9         29.55         20.02         2.05 o
  -1  -1   9        366.19        360.44         7.62 o
   0  -1   9         56.22         47.02         3.71 o
   1  -1   9        408.38        404.05         6.81 o
   2  -1   9          6.05          4.89         1.59 o
   3  -1   9        356.43        342.11         5.85 o
   4  -1   9          0.52          1.19         1.43 o
   5  -1   9        170.45        167.00         3.35 o
   6  -1   9        100.92         99.85         2.69 o
   7  -1   9        511.99        484.76         9.15 o
   8  -1   9        206.26        198.39         7.26 o
   9  -1   9        565.41        562.32        11.14 o
  10  -1   9         57.90         53.90         8.52 o
  11  -1   9        104.16        103.08         7.09 o
  12  -1   9          6.56          1.47         3.63 o
  -7   0   9          1.16         -0.23         4.90 o
  -6   0   9          6.71          3.87         3.32 o
  -5   0   9          0.20          0.03         2.19 o
  -4   0   9        369.03        361.03         6.73 o
  -3   0   9          4.70          4.29         1.57 o
  -2   0   9        924.61        909.99        11.86 o
  -1   0   9          2.44          2.62         1.87 o
   0   0   9        231.67        221.92         5.58 o
   1   0   9          7.83          6.30         1.43 o
   2   0   9         88.44         89.52         5.33 o
   3   0   9          3.01          0.39         1.49 o
   4   0   9        872.37        887.23        11.50 o
   5   0   9          0.67          2.26         1.09 o
   6   0   9        626.53        609.71         6.84 o
   7   0   9          0.15          1.23         1.88 o
   8   0   9        165.01        147.24         3.47 o
   9   0   9          0.00         -2.44         2.69 o
  10   0   9        150.49        147.38         6.87 o
  11   0   9          0.09          0.17         3.58 o
  12   0   9        172.17        174.94         8.13 o
  -7   1   9         67.85         75.09         7.20 o
  -6   1   9         13.36          9.15         3.68 o
  -5   1   9        116.49        115.22         5.01 o
  -4   1   9         37.29         35.16         5.26 o
  -3   1   9        103.51         96.61         3.12 o
  -2   1   9         50.41         39.82         2.75 o
  -1   1   9        144.35        140.88         4.70 o
   0   1   9        170.92        167.85         5.60 o
   1   1   9        270.54        267.68         7.21 o
   2   1   9          3.41          3.94         1.35 o
   3   1   9        133.08        123.39         3.68 o
   4   1   9         30.95         29.69         2.56 o
   5   1   9         77.29         75.72         2.11 o
   6   1   9         12.84         12.89         1.38 o
   7   1   9        314.70        310.04         4.60 o
   8   1   9         12.36         12.35         2.77 o
   9   1   9        164.58        156.48         5.42 o
  10   1   9          0.44          2.22         3.02 o
  11   1   9          0.39         -0.78         2.92 o
  12   1   9          2.41          9.07         3.91 o
  -7   2   9         64.92         66.71         8.03 o
  -6   2   9        138.60        147.59         7.08 o
  -5   2   9         95.68         97.70         7.40 o
  -4   2   9        298.60        299.51         5.99 o
  -3   2   9        140.23        135.86         4.40 o
  -2   2   9        478.34        465.45         6.98 o
  -1   2   9        182.06        180.50         4.43 o
   0   2   9        420.53        435.23         6.98 o
   1   2   9        295.77        277.32         4.73 o
   2   2   9        242.45        231.38         4.25 o
   3   2   9        638.88        615.98         7.72 o
   4   2   9        195.25        177.98         3.67 o
   5   2   9        827.69        837.73        10.72 o
   6   2   9        482.38        487.19         5.87 o
   7   2   9        324.74        321.89         4.71 o
   8   2   9       1209.73       1213.73        16.33 o
   9   2   9         53.00         57.10         4.63 o
  10   2   9        763.48        744.38        12.93 o
  11   2   9         28.85         37.81         8.58 o
  12   2   9         85.85        101.08         7.39 o
  -8   3   9         23.37         22.16         9.23 o
  -7   3   9          7.87          7.01         4.16 o
  -6   3   9         36.28         38.45         6.93 o
  -5   3   9         96.26         85.99         4.43 o
  -4   3   9          2.13         -0.37         1.82 o
  -3   3   9         38.83         35.61         2.79 o
  -2   3   9         26.62         23.29         1.98 o
  -1   3   9         17.11         18.10         1.96 o
   0   3   9        143.41        138.18         3.80 o
   1   3   9          1.98          1.87         1.31 o
   2   3   9        104.60         97.99         3.00 o
   3   3   9          1.18          1.02         1.13 o
   4   3   9          5.49          8.10         1.29 o
   5   3   9         22.66         24.22         1.83 o
   6   3   9         23.95         27.48         2.15 o
   7   3   9          4.47          4.24         1.45 o
   8   3   9         35.77         37.57         2.75 o
   9   3   9          0.77          4.62         2.25 o
  10   3   9          0.25         -0.83         2.43 o
  11   3   9          6.70          7.33         2.62 o
  12   3   9          1.09          2.53         3.53 o
  -7   4   9        146.21        162.38         8.70 o
  -6   4   9         12.45         14.08         2.93 o
  -5   4   9        347.54        352.08         6.93 o
  -4   4   9          3.73          3.41         1.97 o
  -3   4   9        355.53        355.37         5.10 o
  -2   4   9          0.09          0.86         1.70 o
  -1   4   9        495.61        509.69         5.80 o
   0   4   9          3.24          3.54         1.47 o
   1   4   9        665.23        703.74         9.39 o
   2   4   9          6.85          5.44         1.40 o
   3   4   9        493.85        510.77         7.49 o
   4   4   9         38.16         33.77         1.98 o
   5   4   9        497.55        506.45         5.63 o
   6   4   9         39.20         44.56         2.87 o
   7   4   9        683.41        677.97         8.63 o
   8   4   9         26.66         30.65         3.26 o
   9   4   9        700.24        710.66        10.31 o
  10   4   9          0.09         -1.93         2.15 o
  11   4   9        400.33        393.58         7.95 o
  12   4   9          3.74          8.68         4.92 o
  -7   5   9          4.37          5.70         4.25 o
  -6   5   9         11.69         15.99         3.33 o
  -5   5   9         13.00          9.40         2.40 o
  -4   5   9         63.21         65.44         3.63 o
  -3   5   9         24.27         19.09         1.76 o
  -2   5   9        193.03        189.35         3.53 o
  -1   5   9        273.78        252.04         3.75 o
   0   5   9        219.37        216.54         3.73 o
   1   5   9        384.06        357.34         4.40 o
   2   5   9         17.68         18.77         1.39 o
   3   5   9         68.83         57.42         2.24 o
   4   5   9          1.58          1.95         1.19 o
   5   5   9        316.61        291.20         4.36 o
   6   5   9        275.52        269.43         4.39 o
   7   5   9          9.89         14.74         2.11 o
   8   5   9        542.62        540.49         8.36 o
   9   5   9         68.54         59.87         4.03 o
  10   5   9        218.21        219.61         5.92 o
  11   5   9          0.39          0.21         2.71 o
  12   5   9         83.12         95.63         7.26 o
  -7   6   9         90.73        124.25         9.04 o
  -6   6   9         28.35         33.04        10.62 o
  -5   6   9        113.98        108.02         6.26 o
  -4   6   9         16.10         21.42         3.40 o
  -3   6   9        375.58        354.11         5.26 o
  -2   6   9         11.76         16.77         1.61 o
  -1   6   9        475.82        450.87         5.47 o
   0   6   9        128.12        120.62         2.63 o
   1   6   9          2.15          0.22         1.48 o
   2   6   9        279.18        277.32         3.86 o
   3   6   9        162.89        141.00         2.89 o
   4   6   9        108.87        107.23         2.77 o
   5   6   9        139.16        136.22         3.52 o
   6   6   9          5.44          6.96         1.52 o
   7   6   9        418.76        426.23         7.72 o
   8   6   9          0.54         -0.29         1.99 o
   9   6   9         99.21         99.91         5.10 o
  10   6   9          9.83         13.41         2.81 o
  11   6   9         44.68         47.68         4.83 o
  -7   7   9          7.69          6.77         5.85 o
  -6   7   9         55.98         74.47        16.16 o
  -5   7   9         94.54         98.79         8.71 o
  -4   7   9        155.86        170.31         5.12 o
  -3   7   9        227.50        244.01         5.37 o
  -2   7   9        183.46        184.52         3.61 o
  -1   7   9        180.86        181.82         3.78 o
   0   7   9        279.74        293.15         5.55 o
   1   7   9        172.74        182.50         4.57 o
   2   7   9        340.31        336.57         5.90 o
   3   7   9        158.21        179.28         4.59 o
   4   7   9        205.61        204.27         5.51 o
   5   7   9        151.27        148.01         3.49 o
   6   7   9        184.04        191.83         3.95 o
   7   7   9        233.29        231.47         4.84 o
   8   7   9        160.71        170.47         5.11 o
   9   7   9        279.39        297.13         6.93 o
  10   7   9        135.70        137.89         5.93 o
  11   7   9        226.24        234.22         7.42 o
  -6   8   9          0.63         -0.66         5.05 o
  -5   8   9          1.17          3.26         3.18 o
  -4   8   9         10.26         11.27         2.91 o
  -3   8   9          0.20         -0.11         2.59 o
  -2   8   9         22.66         20.98         3.02 o
  -1   8   9         45.30         38.54         3.68 o
   0   8   9          7.29          3.86         2.15 o
   1   8   9         33.16         31.33         4.13 o
   2   8   9          0.71          0.26         1.91 o
   3   8   9          4.28          4.08         2.78 o
   4   8   9          1.04          0.79         1.52 o
   5   8   9          3.56          3.15         1.52 o
   6   8   9         12.90          9.66         1.93 o
   7   8   9          0.57         -1.59         1.95 o
   8   8   9         29.91         21.73         2.65 o
   9   8   9          0.60          1.53         4.86 o
  10   8   9          7.09          0.04         3.08 o
  -6   9   9          0.90         -2.65         5.65 o
  -5   9   9         68.51         63.28         6.71 o
  -4   9   9          0.28         -2.79         3.81 o
  -3   9   9        158.07        155.11         5.80 o
  -2   9   9          0.01         -0.24         2.81 o
  -1   9   9        462.24        480.33         9.86 o
   0   9   9          0.00         -2.64         2.64 o
   1   9   9        591.91        642.59        10.30 o
   2   9   9          9.72          6.94         2.54 o
   3   9   9        372.85        403.31         8.67 o
   4   9   9          8.83          4.62         3.48 o
   5   9   9        327.09        336.57         6.28 o
   6   9   9          0.66         -2.07         2.07 o
   7   9   9        288.56        323.79         6.17 o
   8   9   9          2.76          2.71         2.62 o
   9   9   9        119.49        125.80         7.00 o
  -5  10   9          6.43          9.50         4.03 o
  -4  10   9          2.13          8.01         4.05 o
  -3  10   9          0.83         -2.78         4.46 o
  -2  10   9          7.81          3.71         4.03 o
  -1  10   9         33.43         29.93         4.81 o
   0  10   9         19.72         25.18         3.79 o
   1  10   9         11.22          6.46         3.02 o
   2  10   9         50.00         49.38         4.89 o
   3  10   9         19.59         13.46         3.11 o
   4  10   9         57.81         41.79         4.80 o
   5  10   9         60.69         54.13         4.95 o
   6  10   9         49.70         57.33         5.28 o
   7  10   9         15.50          3.54         3.57 o
   8  10   9         53.12         59.64         5.35 o
   9  10   9         10.51          1.89         3.94 o
  -4  11   9         62.05         65.99        11.00 o
  -3  11   9         50.36         53.16         5.94 o
  -2  11   9         55.49         70.49         7.30 o
  -1  11   9         82.06         73.59         6.92 o
   0  11   9         29.21         39.77         5.32 o
   1  11   9        123.71        119.39         6.73 o
   2  11   9         22.83         35.35         6.47 o
   3  11   9         89.65         90.88         6.63 o
   4  11   9          9.47         11.67         3.62 o
   5  11   9         17.57         15.70         4.46 o
   6  11   9          6.02          7.50         3.84 o
   7  11   9          3.51         -1.23         3.95 o
  -2  12   9         22.46         38.78        10.01 o
  -1  12   9         61.92         61.91         7.39 o
   0  12   9         11.46         13.97         4.00 o
   1  12   9         64.32         70.39         8.11 o
   2  12   9         21.24         22.16         4.15 o
   3  12   9         78.17         83.81         9.85 o
   4  12   9         18.06         15.90         4.32 o
   5  12   9         76.11         79.67         7.79 o
   6  12   9          7.10          5.67         4.55 o
   0  13   9         10.22         14.29         5.88 o
   1  13   9          1.96         -0.06         4.38 o
   2  13   9         17.57         15.54         5.19 o
   3  13   9          3.61          5.84         5.94 o
   0  -7  10         11.52         18.79        14.11 o
   1  -7  10         16.63         17.48         4.06 o
   2  -7  10         18.52         29.55         6.46 o
   3  -7  10         23.99         27.11         6.46 o
   4  -7  10         60.49         62.09        13.62 o
   5  -7  10         47.40         74.86        12.23 o
   6  -7  10         56.73         52.88         7.63 o
   7  -7  10         34.04         39.70        14.31 o
  -2  -6  10          1.05          3.25         4.05 o
  -1  -6  10         66.64         65.84         7.27 o
   0  -6  10          9.58         10.66         3.71 o
   1  -6  10         90.01         90.48         7.07 o
   2  -6  10         18.80         22.05        10.42 o
   3  -6  10        140.64        134.82         9.00 o
   4  -6  10         96.36         98.45         8.54 o
   5  -6  10        154.64        161.23         9.54 o
   6  -6  10        138.29        145.12        10.85 o
   7  -6  10         71.05         88.56        28.86 o
   8  -6  10         25.75         20.26         5.54 o
  -3  -5  10          3.20          4.53         3.93 o
  -2  -5  10         44.50         57.63        15.21 o
  -1  -5  10         10.40          5.86         4.43 o
   0  -5  10         74.74         82.35         6.35 o
   1  -5  10         22.34         16.88         3.18 o
   2  -5  10         39.35         54.94        11.64 o
   3  -5  10         39.72         30.39         4.26 o
   4  -5  10          7.26          7.60         2.55 o
   5  -5  10         19.40         17.00         3.29 o
   6  -5  10          2.13          3.22         3.11 o
   7  -5  10          5.25         22.23        27.24 o
   8  -5  10          2.68          3.78         4.30 o
   9  -5  10          1.86         11.46         5.30 o
  -4  -4  10          3.05          2.29         3.84 o
  -3  -4  10        173.64        183.88         7.93 o
  -2  -4  10          1.37          2.74         3.18 o
  -1  -4  10        230.03        249.44         7.76 o
   0  -4  10         10.93          7.10         2.99 o
   1  -4  10        244.88        252.01         7.40 o
   2  -4  10         89.84         88.05         4.09 o
   3  -4  10        451.94        446.43        12.86 o
   4  -4  10         25.24         21.86         2.44 o
   5  -4  10        629.03        638.92        10.01 o
   6  -4  10         12.72          9.77         2.91 o
   7  -4  10        350.33        363.04        20.29 o
   8  -4  10          9.03          8.85         3.56 o
   9  -4  10        136.23        155.70        19.83 o
  10  -4  10          0.76         -2.42         4.71 o
  -5  -3  10          0.58          4.62         5.19 o
  -4  -3  10          4.03          2.22         3.60 o
  -3  -3  10          0.19         -0.52         3.05 o
  -2  -3  10         10.86          5.12         3.58 o
  -1  -3  10          2.21          4.70         2.64 o
   0  -3  10         26.56         26.26         3.36 o
   1  -3  10         11.82         17.72         8.96 o
   2  -3  10          0.12         -0.78         2.21 o
   3  -3  10         88.90         79.05         4.18 o
   4  -3  10        173.03        161.10         4.38 o
   5  -3  10         14.87         15.76         2.47 o
   6  -3  10        340.23        335.79         7.96 o
   7  -3  10          8.12          7.20         3.33 o
   8  -3  10        107.74         93.00         7.01 o
   9  -3  10         74.16         79.78         6.72 o
  10  -3  10         19.88         17.68         4.47 o
  -5  -2  10         19.44         11.24         3.89 o
  -4  -2  10         54.34         59.12         8.82 o
  -3  -2  10        141.97        143.60         6.62 o
  -2  -2  10         88.23         89.43         5.77 o
  -1  -2  10        345.52        349.66         8.31 o
   0  -2  10        277.04        274.70         7.19 o
   1  -2  10        254.70        254.90         6.83 o
   2  -2  10        424.87        428.44         7.74 o
   3  -2  10        202.24        195.83         7.18 o
   4  -2  10        205.26        193.86         5.06 o
   5  -2  10        307.21        300.87         6.18 o
   6  -2  10        272.24        265.96         5.45 o
   7  -2  10        149.36        140.83         5.99 o
   8  -2  10        360.65        359.45         8.81 o
   9  -2  10          4.99          8.78         3.59 o
  10  -2  10         64.92         64.64         6.40 o
  11  -2  10          0.57          4.71         4.25 o
  -6  -1  10         25.54         50.90        16.62 o
  -5  -1  10        102.24         77.72         6.71 o
  -4  -1  10         34.65         30.22         4.21 o
  -3  -1  10        400.32        409.31        11.91 o
  -2  -1  10          0.06          0.92         3.06 o
  -1  -1  10        248.81        255.12        11.01 o
   0  -1  10         27.56         26.63         3.80 o
   1  -1  10        164.16        172.71         8.54 o
   2  -1  10          4.81          2.24         1.95 o
   3  -1  10        532.45        514.16        15.33 o
   4  -1  10        117.14        110.93         4.40 o
   5  -1  10        511.36        500.51         9.80 o
   6  -1  10        104.48         91.54         3.55 o
   7  -1  10        284.23        270.60         5.42 o
   8  -1  10         65.09         68.15         7.44 o
   9  -1  10        251.73        249.24         8.01 o
  10  -1  10         40.29         36.14         4.25 o
  11  -1  10        132.32        126.08         8.27 o
  -6   0  10         46.42         63.47         9.47 o
  -5   0  10          8.23          5.08         3.18 o
  -4   0  10         47.93         45.33         4.63 o
  -3   0  10          7.89          5.57         2.72 o
  -2   0  10         25.90         24.77         3.29 o
  -1   0  10          0.32          3.87         2.96 o
   0   0  10         90.70         90.53         4.52 o
   1   0  10          0.24          2.94         2.03 o
   2   0  10        422.06        414.57         8.39 o
   3   0  10          1.36         -1.15         1.96 o
   4   0  10        376.38        372.77         6.70 o
   5   0  10          1.21          0.80         1.60 o
   6   0  10         90.34         86.33         4.03 o
   7   0  10          2.58          3.41         1.62 o
   8   0  10          8.14         10.81         2.11 o
   9   0  10          2.28          7.72         3.00 o
  10   0  10        102.54         98.82         6.73 o
  11   0  10          2.26          0.02         3.96 o
  -6   1  10         65.17         74.95         9.30 o
  -5   1  10        265.99        264.47         9.68 o
  -4   1  10         32.75         45.27         7.29 o
  -3   1  10        578.79        597.88         8.99 o
  -2   1  10          3.45          2.14         2.55 o
  -1   1  10        550.11        532.44        30.65 o
   0   1  10          1.80         -0.05         1.90 o
   1   1  10        669.47        674.04        11.28 o
   2   1  10          5.14          4.29         1.90 o
   3   1  10        818.92        803.41        12.61 o
   4   1  10         28.14         26.77         2.89 o
   5   1  10        438.68        433.70         8.93 o
   6   1  10        107.07        104.08         3.09 o
   7   1  10        497.40        478.10         6.55 o
   8   1  10        102.47         97.52         4.17 o
   9   1  10        562.14        558.05        11.40 o
  10   1  10         28.00         23.36         3.71 o
  11   1  10        173.71        173.14         8.59 o
  12   1  10          1.13          2.88         4.20 o
  -6   2  10         11.18          9.70         4.90 o
  -5   2  10          0.03          3.79         2.91 o
  -4   2  10          2.82          1.29         2.20 o
  -3   2  10          8.30          8.36         2.00 o
  -2   2  10          0.71          1.30         2.17 o
  -1   2  10          0.69          0.68         1.96 o
   0   2  10         31.32         30.77         3.64 o
   1   2  10         18.62         16.25         2.20 o
   2   2  10         10.85         10.26         2.03 o
   3   2  10         47.28         52.23         3.67 o
   4   2  10         10.69          6.62         1.64 o
   5   2  10        226.51        230.68         5.79 o
   6   2  10         25.56         28.22         1.87 o
   7   2  10        374.76        377.67         6.44 o
   8   2  10         83.89         86.76         5.61 o
   9   2  10         81.06         75.88         4.22 o
  10   2  10        136.63        134.93        11.56 o
  11   2  10          0.61          4.38         4.08 o
  12   2  10         22.68         27.95         9.09 o
  -7   3  10         14.65         24.93        13.85 o
  -6   3  10        198.54        212.16        10.58 o
  -5   3  10         61.61         59.62         5.11 o
  -4   3  10        245.67        247.47         5.98 o
  -3   3  10        180.02        177.91         4.87 o
  -2   3  10        291.34        289.23         6.92 o
  -1   3  10        216.71        210.53         5.85 o
   0   3  10        469.54        465.08         7.55 o
   1   3  10        199.94        196.80         6.43 o
   2   3  10        539.64        523.99        11.39 o
   3   3  10        158.23        153.31         4.27 o
   4   3  10        462.52        452.25         7.38 o
   5   3  10         83.29         75.38         4.28 o
   6   3  10        285.60        284.29         4.58 o
   7   3  10        164.62        160.52         3.67 o
   8   3  10        144.67        149.00         4.21 o
   9   3  10        119.15        108.73         4.65 o
  10   3  10         81.36         79.65         5.75 o
  11   3  10          4.98          7.87         3.55 o
  12   3  10         39.63         56.33        11.54 o
  -6   4  10          0.14          2.02         4.73 o
  -5   4  10         70.27         73.62         5.11 o
  -4   4  10          3.16          2.63         2.29 o
  -3   4  10        140.76        131.86         4.43 o
  -2   4  10         47.78         42.98         3.50 o
  -1   4  10        240.49        226.80         5.16 o
   0   4  10         72.91         71.83         3.61 o
   1   4  10        136.67        143.20         4.08 o
   2   4  10         17.88         18.07         2.35 o
   3   4  10         56.57         55.97         3.27 o
   4   4  10        186.19        172.13         5.24 o
   5   4  10        422.50        411.70        14.04 o
   6   4  10         10.53          9.68         1.57 o
   7   4  10        877.67        883.13        10.59 o
   8   4  10          0.46          0.92         2.13 o
   9   4  10        386.28        390.91         6.65 o
  10   4  10          2.94          4.33         2.97 o
  11   4  10        142.03        159.99         7.88 o
  -6   5  10         45.59         45.04         6.57 o
  -5   5  10          0.06          0.85         2.91 o
  -4   5  10         95.97         90.56         4.61 o
  -3   5  10          3.22          3.12         1.99 o
  -2   5  10        146.43        144.95         4.06 o
  -1   5  10          0.07         -0.89         1.64 o
   0   5  10         46.79         50.82         3.26 o
   1   5  10          7.93         10.06         1.82 o
   2   5  10          3.02          0.57         2.03 o
   3   5  10         10.70         12.97         1.90 o
   4   5  10         80.02         80.55         3.15 o
   5   5  10         18.61         14.28         1.54 o
   6   5  10        171.42        163.44         3.93 o
   7   5  10          8.23          8.80         1.98 o
   8   5  10         94.78         87.91         4.17 o
   9   5  10          6.99          9.84         3.41 o
  10   5  10         52.36         50.52         4.93 o
  11   5  10         14.17         11.52         3.13 o
  -6   6  10          8.96          4.62         6.93 o
  -5   6  10        101.61        111.45         5.92 o
  -4   6  10         42.85         43.46         4.05 o
  -3   6  10        191.72        195.99        10.50 o
  -2   6  10        134.17        132.11         7.53 o
  -1   6  10        687.57        695.93         8.70 o
   0   6  10        248.65        229.81         3.80 o
   1   6  10        767.99        780.80         9.17 o
   2   6  10         95.48        105.53         3.08 o
   3   6  10        122.37        124.93         5.13 o
   4   6  10          2.83          6.35         1.45 o
   5   6  10        118.25        127.13         3.39 o
   6   6  10         27.57         34.61         3.00 o
   7   6  10        363.49        375.15         6.82 o
   8   6  10         71.60         73.73         4.20 o
   9   6  10        204.36        192.49         5.86 o
  10   6  10         37.06         38.06         4.72 o
  11   6  10         79.12         92.45         6.24 o
  -6   7  10          0.43         -5.54         7.39 o
  -5   7  10          6.72          5.69         3.51 o
  -4   7  10         17.56         22.16         3.24 o
  -3   7  10         48.39         44.30         5.12 o
  -2   7  10          2.54          5.22         2.47 o
  -1   7  10         21.07         14.99         2.33 o
   0   7  10          4.77          3.35         2.20 o
   1   7  10         40.42         39.02         3.02 o
   2   7  10          0.18         -0.21         1.29 o
   3   7  10         75.72         57.55         2.67 o
   4   7  10          0.92          1.60         1.52 o
   5   7  10          4.79          8.74         1.72 o
   6   7  10          4.12          2.44         1.90 o
   7   7  10         63.15         61.07         4.11 o
   8   7  10          0.17         -2.23         2.23 o
   9   7  10         10.15          9.61         2.76 o
  10   7  10          9.02          9.53         3.80 o
  -5   8  10         27.78         26.98         4.28 o
  -4   8  10         57.33         56.84         6.24 o
  -3   8  10         63.32         65.06         8.48 o
  -2   8  10        306.20        312.06         7.83 o
  -1   8  10         79.47         82.19         5.12 o
   0   8  10        602.09        637.72        11.22 o
   1   8  10         39.19         36.42         4.91 o
   2   8  10        350.12        366.80         7.74 o
   3   8  10         33.04         27.57         2.82 o
   4   8  10        209.35        211.05         4.70 o
   5   8  10         65.42         58.94         3.72 o
   6   8  10        273.11        288.55         6.07 o
   7   8  10         17.67         26.81         4.26 o
   8   8  10        136.64        148.80         5.44 o
   9   8  10          9.96          5.46         3.07 o
  10   8  10         34.63         39.79         4.33 o
  -5   9  10         17.78         20.78         8.31 o
  -4   9  10          0.11          4.14         5.34 o
  -3   9  10         46.21         38.98         4.45 o
  -2   9  10         15.51         14.14         4.61 o
  -1   9  10         83.31         98.97         5.72 o
   0   9  10          4.09          4.52         2.36 o
   1   9  10        200.01        207.56         9.06 o
   2   9  10          0.13         -0.80         3.07 o
   3   9  10        269.97        287.59         6.63 o
   4   9  10         10.55          9.52         2.42 o
   5   9  10        126.09        127.85         5.90 o
   6   9  10          1.44          0.15         2.70 o
   7   9  10         41.34         43.01         5.55 o
   8   9  10          1.64          2.97         3.44 o
   9   9  10         45.76         55.97         5.97 o
  -4  10  10         29.07         43.04        17.65 o
  -3  10  10         14.30         20.40         3.79 o
  -2  10  10         62.26         64.19         9.14 o
  -1  10  10         24.49         22.56         4.12 o
   0  10  10         79.32         80.06        10.49 o
   1  10  10         26.77         34.02         7.69 o
   2  10  10         70.85         76.96        11.39 o
   3  10  10         18.06         17.48         4.37 o
   4  10  10         77.60         92.51         9.62 o
   5  10  10          0.86          3.13         4.33 o
   6  10  10         59.70         79.94         6.26 o
   7  10  10          3.78          2.18         3.26 o
   8  10  10         19.40         17.12         3.94 o
  -3  11  10         51.90         59.67         8.65 o
  -2  11  10         74.50         98.56         9.95 o
  -1  11  10         51.95         56.78        10.12 o
   0  11  10         39.13         35.44         7.70 o
   1  11  10         52.79         53.09         5.49 o
   2  11  10         51.82         42.96         4.25 o
   3  11  10         56.05         70.27         7.97 o
   4  11  10         41.47         35.51         4.28 o
   5  11  10         51.81         43.26         4.59 o
   6  11  10          0.52         -3.75         4.00 o
   7  11  10         53.48         60.01         8.80 o
  -1  12  10          0.13          4.77         4.53 o
   0  12  10          9.88          9.11         8.41 o
   1  12  10          1.47         -2.02         4.11 o
   2  12  10          6.97          3.08         4.15 o
   3  12  10          7.39          1.68         4.22 o
   4  12  10         26.27         18.49         4.49 o
   5  12  10          0.18         -2.18         4.43 o
   0  -6  11          2.01         -3.59         5.19 o
   1  -6  11          0.92          4.43         4.06 o
   2  -6  11          8.89          0.92         6.00 o
   3  -6  11          5.27          5.11         4.86 o
   4  -6  11          7.01          3.22         4.53 o
   5  -6  11          2.36          7.76         4.87 o
   6  -6  11          0.03         -4.16         5.30 o
  -1  -5  11          2.29          2.82         4.01 o
   0  -5  11        104.33        129.83         7.85 o
   1  -5  11          3.17          0.41         4.69 o
   2  -5  11        173.64        199.77        12.48 o
   3  -5  11         15.65         10.31         4.33 o
   4  -5  11        168.73        189.36        10.09 o
   5  -5  11         28.22         12.03         5.54 o
   6  -5  11        110.37        119.51         9.64 o
   7  -5  11          9.57         16.82         6.69 o
   8  -5  11         96.49        116.77        11.90 o
  -2  -4  11          5.82         10.87         4.06 o
  -1  -4  11         13.23         16.70         3.94 o
   0  -4  11          5.26          8.04         4.62 o
   1  -4  11         21.23         27.54         3.78 o
   2  -4  11          8.18          4.09         4.23 o
   3  -4  11         37.49         38.47         9.07 o
   4  -4  11         20.49         18.73         3.73 o
   5  -4  11         98.57        102.26         8.43 o
   6  -4  11         18.96         13.05         4.62 o
   7  -4  11         48.73         58.86        28.86 o
   8  -4  11         11.56          4.74         7.16 o
   9  -4  11          1.09          2.64         9.46 o
  -3  -3  11          0.97          4.92         3.79 o
  -2  -3  11        170.91        178.08         8.30 o
  -1  -3  11         54.98         52.65         5.35 o
   0  -3  11        260.31        255.57         7.97 o
   1  -3  11        307.16        286.59        18.27 o
   2  -3  11        397.90        401.62         9.58 o
   3  -3  11        111.06        107.14         5.72 o
   4  -3  11        362.82        355.42         8.37 o
   5  -3  11          6.64          7.04         3.11 o
   6  -3  11         94.09         96.38         8.08 o
   7  -3  11         30.96         28.30         4.95 o
   8  -3  11         10.88          7.29         4.61 o
   9  -3  11          6.56          4.84        12.00 o
  -4  -2  11         35.68         33.47         5.03 o
  -3  -2  11          5.06          4.25         3.71 o
  -2  -2  11         55.83         53.41         6.31 o
  -1  -2  11         14.23         11.53         3.26 o
   0  -2  11        145.54        157.55         6.62 o
   1  -2  11        109.34        110.02         5.95 o
   2  -2  11        344.46        361.86         8.69 o
   3  -2  11        203.37        202.64         6.57 o
   4  -2  11        215.38        202.52         6.49 o
   5  -2  11        132.31        119.32         5.56 o
   6  -2  11         77.07         62.78         7.17 o
   7  -2  11         93.90         94.75        17.77 o
   8  -2  11        100.05        101.82         8.86 o
   9  -2  11        102.78        114.96        21.47 o
  10  -2  11         58.10         62.11        15.00 o
  -5  -1  11         37.32         33.10         6.20 o
  -4  -1  11          8.62         11.04         3.73 o
  -3  -1  11          4.80          2.53         3.32 o
  -2  -1  11         20.89         19.45         3.26 o
  -1  -1  11          1.05         -2.83         2.83 o
   0  -1  11         13.09          9.16         2.83 o
   1  -1  11         26.41         29.15         8.07 o
   2  -1  11          0.43          1.82         4.02 o
   3  -1  11         40.51         33.76         4.65 o
   4  -1  11          7.67          5.54         2.80 o
   5  -1  11         51.35         46.23         4.52 o
   6  -1  11          0.70         -1.00         2.35 o
   7  -1  11         50.64         50.25        11.08 o
   8  -1  11         10.63          7.11         3.84 o
   9  -1  11          0.16          4.22         4.53 o
  10  -1  11          4.37          0.24         5.08 o
  -5   0  11          0.06         -0.89         5.05 o
  -4   0  11        105.85        101.11         7.00 o
  -3   0  11          0.00          1.26         3.29 o
  -2   0  11        259.03        282.41         7.97 o
  -1   0  11          0.11         -2.05         2.72 o
   0   0  11        450.04        447.58         9.40 o
   1   0  11          0.41          0.72         2.23 o
   2   0  11        790.73        795.94        13.31 o
   3   0  11          3.06         -1.79         2.15 o
   4   0  11        982.69        968.73        21.40 o
   5   0  11          1.54          1.59         2.33 o
   6   0  11        846.93        822.76        14.22 o
   7   0  11          3.60          0.22         2.35 o
   8   0  11        387.34        405.65        12.41 o
   9   0  11          3.26          2.67         4.26 o
  10   0  11         53.55         70.55        20.55 o
  11   0  11          0.77          0.65         5.38 o
  -5   1  11          0.13          1.75         4.73 o
  -4   1  11          7.16          6.61         3.53 o
  -3   1  11         36.88         43.25         4.80 o
  -2   1  11          2.67          6.14         2.78 o
  -1   1  11         21.35         18.99         2.91 o
   0   1  11          2.30          2.96         2.56 o
   1   1  11          6.04          6.22         2.99 o
   2   1  11         35.85         36.70         4.25 o
   3   1  11         94.07         89.96         4.78 o
   4   1  11        132.91        121.70         5.49 o
   5   1  11         93.43         88.71         4.39 o
   6   1  11         86.83         77.72         4.55 o
   7   1  11         27.74         26.30         3.53 o
   8   1  11         10.87         12.59         2.24 o
   9   1  11         83.49         83.06         9.93 o
  10   1  11          1.18          0.92        12.93 o
  11   1  11        101.63         97.00        10.33 o
  -5   2  11         29.29         26.48         5.54 o
  -4   2  11         53.14         44.02         5.45 o
  -3   2  11        148.84        164.66         7.14 o
  -2   2  11        127.31        131.91         5.97 o
  -1   2  11        320.12        322.49        11.25 o
   0   2  11        386.21        391.30         8.35 o
   1   2  11        166.76        157.16         5.89 o
   2   2  11        466.09        449.72        10.21 o
   3   2  11        134.66        134.60         5.32 o
   4   2  11        226.28        226.40         6.35 o
   5   2  11        270.23        295.55         7.23 o
   6   2  11        350.68        342.40         8.00 o
   7   2  11         83.51         90.82         3.80 o
   8   2  11        429.59        438.57        10.93 o
   9   2  11          0.55          2.00         2.49 o
  10   2  11         77.16         79.89         6.37 o
  11   2  11          0.26          6.37         5.10 o
  -5   3  11          0.30          5.31         4.90 o
  -4   3  11         42.68         43.43         8.60 o
  -3   3  11          0.16          0.16         2.91 o
  -2   3  11        128.38        134.23         5.93 o
  -1   3  11         22.61         26.94         7.44 o
   0   3  11        242.78        239.96         6.56 o
   1   3  11        158.99        165.51         5.95 o
   2   3  11        432.24        446.79         8.80 o
   3   3  11        224.59        223.61         6.34 o
   4   3  11        851.34        882.15        14.11 o
   5   3  11         61.64         68.54         4.70 o
   6   3  11        796.79        801.57        13.37 o
   7   3  11         65.31         68.19         3.74 o
   8   3  11        220.14        217.84         5.58 o
   9   3  11        106.53        106.77         5.20 o
  10   3  11         60.00         74.59         6.69 o
  11   3  11         20.94         21.76         6.46 o
  -5   4  11         37.71         39.79         6.64 o
  -4   4  11          0.95          1.48         3.12 o
  -3   4  11         72.72         91.56         7.36 o
  -2   4  11          3.77          2.41         2.57 o
  -1   4  11         70.87         67.72         4.80 o
   0   4  11        116.17        113.32         5.29 o
   1   4  11         62.98         63.48         4.93 o
   2   4  11        211.65        206.33         7.85 o
   3   4  11         93.22         88.41         4.73 o
   4   4  11          1.72          3.59         2.15 o
   5   4  11         34.49         36.96         3.79 o
   6   4  11         24.74         17.82         2.07 o
   7   4  11          0.67         -0.29         1.86 o
   8   4  11          3.06          1.97         2.40 o
   9   4  11         19.02         21.92         3.46 o
  10   4  11          2.37          2.63         2.82 o
  11   4  11         19.62         21.68         4.34 o
  -5   5  11          0.16         -2.37         4.73 o
  -4   5  11        125.16        132.57         9.00 o
  -3   5  11          0.06         -1.40         2.72 o
  -2   5  11        333.99        324.36         7.94 o
  -1   5  11         88.14         87.29         5.09 o
   0   5  11        467.28        481.27        10.86 o
   1   5  11        251.70        240.22         5.58 o
   2   5  11        142.97        150.10         4.66 o
   3   5  11         46.67         45.42         6.51 o
   4   5  11        146.45        150.62         7.37 o
   5   5  11          2.30          0.67         3.42 o
   6   5  11        578.59        576.00         8.96 o
   7   5  11         14.56         17.43         5.31 o
   8   5  11        493.18        481.90         8.63 o
   9   5  11          4.63          4.64         2.51 o
  10   5  11        184.69        184.57         9.73 o
  -5   6  11         10.16          4.16         6.93 o
  -4   6  11          4.42          4.17         4.07 o
  -3   6  11          4.50          5.48         2.83 o
  -2   6  11         71.30         60.01         4.60 o
  -1   6  11          2.44          2.11         2.27 o
   0   6  11        101.92         93.62         4.80 o
   1   6  11          7.00          8.08         2.37 o
   2   6  11         22.21         23.32         3.60 o
   3   6  11         23.95         24.04         2.55 o
   4   6  11          5.40          5.40         1.67 o
   5   6  11          2.19          1.36         1.82 o
   6   6  11         29.13         32.13         3.08 o
   7   6  11          9.48          9.12         2.34 o
   8   6  11          7.19          8.78         2.78 o
   9   6  11         67.15         71.15         5.10 o
  10   6  11          0.21          1.26         3.08 o
  -5   7  11         22.56         29.09        11.08 o
  -4   7  11         71.27         64.91         7.87 o
  -3   7  11         53.19         74.46        18.01 o
  -2   7  11        113.48        121.96        11.08 o
  -1   7  11         79.21         76.58         6.64 o
   0   7  11         67.68         67.49         4.74 o
   1   7  11         54.39         60.30         3.69 o
   2   7  11         80.63         88.18         3.79 o
   3   7  11         76.86         79.97         3.85 o
   4   7  11        335.73        328.15         6.27 o
   5   7  11        181.20        184.98         5.11 o
   6   7  11        269.30        261.83         5.91 o
   7   7  11        131.16        139.62         5.14 o
   8   7  11         29.44         31.18         3.18 o
   9   7  11         41.17         40.38         7.53 o
  10   7  11         32.16         43.17         4.93 o
  -4   8  11         42.25         38.20         6.93 o
  -3   8  11          5.30          7.09         4.10 o
  -2   8  11         39.44         40.63        14.77 o
  -1   8  11          1.05          3.23         3.42 o
   0   8  11         90.64        103.19         5.50 o
   1   8  11          2.30          3.05         2.37 o
   2   8  11        298.92        325.82        14.67 o
   3   8  11          0.63          2.24         4.01 o
   4   8  11        407.15        422.55        16.72 o
   5   8  11          8.42         12.23         3.54 o
   6   8  11        279.94        291.81         6.90 o
   7   8  11         32.73         30.50         3.08 o
   8   8  11        120.04        108.24        14.19 o
   9   8  11         24.30         26.66         4.08 o
  -3   9  11         29.65         45.91        22.16 o
  -2   9  11          1.80         11.76         4.07 o
  -1   9  11         29.16         40.52         7.16 o
   0   9  11          2.72          4.11         3.05 o
   1   9  11         19.89         35.97         5.98 o
   2   9  11          4.77         -0.53         5.57 o
   3   9  11         34.27         26.69         3.14 o
   4   9  11         33.45         27.06         3.28 o
   5   9  11         73.85         73.33         6.66 o
   6   9  11          7.97          9.66         3.36 o
   7   9  11         32.82         50.65        12.05 o
   8   9  11          7.56          7.45         3.78 o
  -2  10  11         35.06         32.08         5.19 o
  -1  10  11          8.15          1.49         4.33 o
   0  10  11         62.27         77.64        11.31 o
   1  10  11          1.25         -3.54         4.39 o
   2  10  11        113.44        124.46         6.50 o
   3  10  11         13.74         13.94         3.35 o
   4  10  11        146.06        157.06         7.16 o
   5  10  11         10.84          9.81         3.44 o
   6  10  11        156.54        160.87        10.62 o
   7  10  11         17.36         13.71         3.78 o
  -1  11  11          2.06          1.75         4.77 o
   0  11  11          7.50         11.11         6.00 o
   1  11  11          0.00          3.45         3.75 o
   2  11  11          0.05         -2.77         3.66 o
   3  11  11          0.01         -3.18         3.18 o
   4  11  11         10.78          4.93         3.38 o
   5  11  11          0.01         -1.39         3.78 o
   6  11  11          7.24          2.31         7.39 o
   2  -5  12         20.59         22.32         5.45 o
   3  -5  12          9.03          5.90         4.99 o
   4  -5  12         32.57         22.94         5.44 o
   5  -5  12          0.98         -6.40         6.40 o
   0  -4  12          5.87          9.43         4.20 o
   1  -4  12         42.28         44.27         6.30 o
   2  -4  12          0.08         -1.23         3.88 o
   3  -4  12         51.59         54.33         7.21 o
   4  -4  12          2.34          2.04         4.66 o
   5  -4  12         37.96         32.44         5.20 o
   6  -4  12          0.03         -0.82         4.87 o
   7  -4  12         17.19         90.03        18.01 o
  -1  -3  12          0.47         -1.59         3.98 o
   0  -3  12         86.90        117.56         9.40 o
   1  -3  12         26.35         22.85         3.81 o
   2  -3  12         88.35         86.97        14.30 o
   3  -3  12         53.75         47.43         4.56 o
   4  -3  12         92.06        100.82        10.16 o
   5  -3  12         18.15         23.20         4.77 o
   6  -3  12         67.72         72.62         7.49 o
   7  -3  12         44.17         47.95        24.24 o
   8  -3  12         46.23         52.70         8.16 o
  -2  -2  12          1.93          2.61         3.87 o
  -1  -2  12         51.94         46.96         7.00 o
   0  -2  12          0.28          2.79         3.18 o
   1  -2  12         33.02         33.59         3.87 o
   2  -2  12         32.90         35.66         8.19 o
   3  -2  12          0.24         -2.97         2.97 o
   4  -2  12         23.80         21.32         3.29 o
   5  -2  12          0.16          2.63         7.62 o
   6  -2  12         16.98         17.80         8.31 o
   7  -2  12          7.14         13.39         4.61 o
   8  -2  12         25.99         24.86         5.38 o
   9  -2  12          0.03          2.03        14.54 o
  -3  -1  12         56.65         72.30         7.81 o
  -2  -1  12         29.13         23.52         4.01 o
  -1  -1  12         43.21         47.74         6.55 o
   0  -1  12         30.62         34.54        11.51 o
   1  -1  12         88.96        101.50         6.46 o
   2  -1  12         25.02         28.29        10.39 o
   3  -1  12        238.02        242.47         7.49 o
   4  -1  12         15.02         14.13         3.02 o
   5  -1  12        410.11        418.18         9.41 o
   6  -1  12          8.23         12.82         4.10 o
   7  -1  12        392.34        421.34        13.31 o
   8  -1  12          5.53          9.04         6.93 o
   9  -1  12        126.02        122.54        10.68 o
  -3   0  12          1.33          3.72         3.79 o
  -2   0  12          5.75          7.28         3.71 o
  -1   0  12          1.49         -0.10         3.12 o
   0   0  12         37.16         47.38         6.92 o
   1   0  12          1.61          0.98         2.91 o
   2   0  12        157.47        168.42         6.97 o
   3   0  12          0.55          1.39         2.81 o
   4   0  12         88.10         77.53         5.67 o
   5   0  12          1.89          1.90         2.75 o
   6   0  12          6.78          8.16         4.17 o
   7   0  12          1.19          5.82         3.92 o
   8   0  12         65.86         69.54         8.62 o
   9   0  12          0.03          1.97         4.68 o
  10   0  12        155.81        159.85        30.24 o
  -4   1  12         16.42         16.18         4.90 o
  -3   1  12         47.70         63.30         7.24 o
  -2   1  12         41.74         48.23         6.51 o
  -1   1  12         67.20         73.30         6.01 o
   0   1  12          6.22          6.21         3.32 o
   1   1  12        191.93        193.93         6.73 o
   2   1  12          5.12          2.93         2.70 o
   3   1  12        330.92        315.70         7.87 o
   4   1  12          0.11          0.16         2.70 o
   5   1  12        382.93        380.61         8.79 o
   6   1  12          5.25          4.03         2.91 o
   7   1  12        280.74        268.69         9.69 o
   8   1  12          3.90         12.81         4.18 o
   9   1  12         52.43         43.88         7.67 o
  10   1  12          3.33          8.76         5.10 o
  -4   2  12          8.58         23.60         8.61 o
  -3   2  12         12.58         13.96         3.71 o
  -2   2  12         10.36         13.64         3.51 o
  -1   2  12         46.29         51.24         5.75 o
   0   2  12        130.23        146.46         6.47 o
   1   2  12        152.05        162.62         6.48 o
   2   2  12        475.09        484.51        14.31 o
   3   2  12        232.70        242.92        16.87 o
   4   2  12        298.09        301.37         7.97 o
   5   2  12        227.76        237.15         7.13 o
   6   2  12         83.99         94.33         5.95 o
   7   2  12        123.22        137.59         7.40 o
   8   2  12        106.28        113.86         6.67 o
   9   2  12         67.47         73.66        15.00 o
  10   2  12         66.63         55.86        10.62 o
  -4   3  12         42.39         51.01         7.57 o
  -3   3  12          4.76          8.84         3.53 o
  -2   3  12        102.38         88.06         6.63 o
  -1   3  12         91.30         93.16         5.93 o
   0   3  12        140.77        124.84         7.34 o
   1   3  12        163.53        162.49         8.15 o
   2   3  12        193.43        206.97         7.26 o
   3   3  12         14.74         17.34         2.78 o
   4   3  12         58.33         61.84         5.21 o
   5   3  12          0.32          1.95         2.88 o
   6   3  12         33.20         59.26         6.20 o
   7   3  12          4.42          9.04         3.06 o
   8   3  12         47.94         51.78         6.02 o
   9   3  12          1.27          8.66         7.39 o
  10   3  12          1.01         -0.55         5.03 o
  -4   4  12          1.39         -4.16         4.16 o
  -3   4  12        156.78        164.87         7.58 o
  -2   4  12          2.00          1.05         4.49 o
  -1   4  12        290.79        293.07         7.97 o
   0   4  12          3.53          2.37         2.64 o
   1   4  12        268.82        255.88        10.16 o
   2   4  12         64.97         65.31         5.12 o
   3   4  12        314.50        315.73         8.49 o
   4   4  12         61.55         69.03         7.57 o
   5   4  12        512.12        499.07        10.66 o
   6   4  12          0.45          1.39         3.69 o
   7   4  12        330.75        326.57         8.90 o
   8   4  12          9.17          8.71         3.82 o
   9   4  12        129.71        149.32         9.82 o
  10   4  12          0.17          6.56         5.10 o
  -4   5  12          2.36          8.79         4.66 o
  -3   5  12          0.16          5.30         5.06 o
  -2   5  12          1.79         -2.77         3.59 o
  -1   5  12          2.17         -2.13         2.91 o
   0   5  12          7.06          3.88         2.97 o
   1   5  12         11.20         13.87         2.75 o
   2   5  12         66.29         66.69         5.12 o
   3   5  12         17.44         19.88         2.99 o
   4   5  12         93.12        100.86         6.69 o
   5   5  12         27.10         38.14         6.64 o
   6   5  12        104.23        103.39         6.06 o
   7   5  12         12.77          8.07         3.64 o
   8   5  12         51.42         63.16         6.46 o
   9   5  12          2.64          1.63         3.51 o
  10   5  12         34.26         34.53         5.32 o
  -4   6  12         11.58          9.70         6.46 o
  -3   6  12         45.10         45.89        16.39 o
  -2   6  12         23.32         24.72         4.54 o
  -1   6  12        111.45        127.13        11.31 o
   0   6  12         29.33         36.45         5.09 o
   1   6  12        208.00        206.89         6.69 o
   2   6  12         16.92         20.56         2.91 o
   3   6  12        359.32        358.68         8.42 o
   4   6  12         26.43         26.28         4.24 o
   5   6  12        375.73        374.40         8.88 o
   6   6  12         28.13         24.41         3.69 o
   7   6  12        123.46        126.64         6.90 o
   8   6  12          8.63         11.16         3.37 o
   9   6  12         23.01         28.91         4.17 o
  -3   7  12         29.63         28.47         6.46 o
  -2   7  12         52.16         58.47         8.09 o
  -1   7  12         35.67         29.09         6.00 o
   0   7  12         79.59         94.16         7.63 o
   1   7  12         56.81         67.27         6.97 o
   2   7  12         50.09         51.34         6.64 o
   3   7  12        173.98        192.77        10.16 o
   4   7  12         57.25         52.72         6.83 o
   5   7  12        429.94        437.27        10.76 o
   6   7  12         84.36         99.26         6.81 o
   7   7  12        266.70        275.94         8.05 o
   8   7  12         36.92         38.39         4.05 o
   9   7  12         26.20         29.06         4.40 o
  -2   8  12         32.73         41.56        18.01 o
  -1   8  12          0.07         -0.16         3.74 o
   0   8  12         52.79         48.87         7.49 o
   1   8  12          2.86          4.79         6.23 o
   2   8  12         21.35         15.94         4.21 o
   3   8  12        117.55        109.31         8.77 o
   4   8  12          3.41         -0.60         3.74 o
   5   8  12        170.53        147.71         8.97 o
   6   8  12          2.24          1.90        11.08 o
   7   8  12         12.10         14.44         4.66 o
   8   8  12          1.08          9.09         4.66 o
  -2   9  12          4.02          5.39        10.16 o
  -1   9  12         91.68         78.95        12.47 o
   0   9  12          0.32          5.69         4.33 o
   1   9  12        188.93        209.43        10.28 o
   2   9  12          4.25          4.85         3.92 o
   3   9  12        349.50        364.13        41.32 o
   4   9  12          2.70          1.58         3.88 o
   5   9  12        406.73        437.55        13.38 o
   6   9  12          1.56         12.19         4.86 o
   7   9  12        200.51        212.56        13.62 o
   0  10  12          0.03          6.00         6.93 o
   1  10  12          0.64         -1.85         6.00 o
   2  10  12          8.44          6.46         4.21 o
   3  10  12         17.36          0.62         5.54 o
   4  10  12          2.97          9.13         4.33 o
   5  10  12         32.64         50.37        18.47 o
   6  10  12          1.17          2.73         5.05 o
   2  -3  13          0.01         -1.85        10.16 o
   3  -3  13          0.11          1.27         4.99 o
   4  -3  13          3.79         -0.16         5.31 o
   5  -3  13          0.80          3.13        15.70 o
   6  -3  13          3.82         -9.70        10.16 o
   0  -2  13         39.71         37.77         4.94 o
   1  -2  13         82.28         95.81         7.85 o
   2  -2  13         36.55         41.58         8.39 o
   3  -2  13         70.48         80.69         7.36 o
   4  -2  13         16.59         18.61         5.10 o
   5  -2  13          5.88          5.54         8.08 o
   6  -2  13         58.14         59.59         9.30 o
   7  -2  13          1.09          4.25         5.38 o
  -1  -1  13         16.88         19.45         4.40 o
   0  -1  13         17.41         13.10         4.21 o
   1  -1  13         91.70         99.38         7.86 o
   2  -1  13         75.06         73.55         7.25 o
   3  -1  13         79.04         88.16         6.86 o
   4  -1  13         26.98         22.50         3.87 o
   5  -1  13         10.77          4.68         4.53 o
   6  -1  13          1.87         -0.73         6.46 o
   7  -1  13         31.68         31.29         5.72 o
   8  -1  13          1.63         -0.12         5.64 o
  -1   0  13          0.15         -1.53         4.61 o
   0   0  13         11.85         11.34         3.94 o
   1   0  13          1.28          1.83         3.32 o
   2   0  13         11.72          7.51         6.17 o
   3   0  13          4.19         -1.33         3.24 o
   4   0  13         45.11         51.49         6.21 o
   5   0  13          4.76         -1.20         3.19 o
   6   0  13        135.57        139.86        13.85 o
   7   0  13          3.53          3.16         4.87 o
   8   0  13         77.83         59.18         8.08 o
  -2   1  13         18.51         16.83         6.15 o
  -1   1  13         31.81         38.61         7.36 o
   0   1  13         43.43         41.29         4.84 o
   1   1  13        121.86        139.76         7.26 o
   2   1  13         55.19         49.98         5.29 o
   3   1  13        166.16        173.19        16.66 o
   4   1  13         29.81         30.94         7.40 o
   5   1  13        124.78        122.43         9.81 o
   6   1  13          1.17          3.64         4.04 o
   7   1  13        179.64        190.84        10.54 o
   8   1  13          0.62          1.30         7.85 o
   9   1  13        164.21        191.57        21.01 o
  -2   2  13         13.04         14.34         4.13 o
  -1   2  13         27.97         21.75         3.87 o
   0   2  13          9.40          2.68         3.83 o
   1   2  13         10.03         13.83         3.44 o
   2   2  13         10.45          6.49         3.18 o
   3   2  13          0.47          3.36         3.40 o
   4   2  13         27.31         24.83         3.46 o
   5   2  13          4.71          8.62         4.33 o
   6   2  13         12.21         11.34         3.51 o
   7   2  13          0.17         -3.01         3.34 o
   8   2  13         38.91         63.09        18.70 o
   9   2  13          0.10         10.39         5.17 o
  -2   3  13        131.14        150.67         7.96 o
  -1   3  13         10.65         11.08         3.67 o
   0   3  13        164.93        177.33         8.61 o
   1   3  13        153.43        147.70         7.00 o
   2   3  13        188.82        188.42         7.45 o
   3   3  13        172.90        174.34         7.26 o
   4   3  13        326.25        355.05         9.23 o
   5   3  13         51.18         66.77         6.38 o
   6   3  13        186.53        186.10         7.73 o
   7   3  13         53.95         69.63         8.62 o
   8   3  13         40.45         36.87        17.31 o
   9   3  13         42.48         48.77         6.65 o
  -2   4  13          0.40          2.08         3.87 o
  -1   4  13         23.09         30.61         6.89 o
   0   4  13          0.34          4.67         4.01 o
   1   4  13         48.04         48.96         5.65 o
   2   4  13          0.17         -3.55         3.55 o
   3   4  13         62.66         82.56        16.62 o
   4   4  13          1.76          1.61         3.43 o
   5   4  13        117.74        123.19         6.75 o
   6   4  13         13.21         14.28         3.57 o
   7   4  13         55.45         54.81         5.90 o
   8   4  13          9.96          7.84         3.93 o
   9   4  13          3.27          5.02         5.30 o
  -2   5  13         44.99         73.79        15.93 o
  -1   5  13          0.96         -1.53         4.85 o
   0   5  13         92.16         92.47         7.11 o
   1   5  13          6.89          0.00         3.16 o
   2   5  13        117.82        127.45         6.73 o
   3   5  13         18.15         16.85         3.24 o
   4   5  13        124.56        123.00         6.82 o
   5   5  13         13.71         14.82         3.75 o
   6   5  13        100.07        108.19         6.95 o
   7   5  13          3.65         -0.41         6.11 o
   8   5  13         80.60         79.55         7.27 o
   9   5  13          3.80          3.79         5.38 o
  -2   6  13         12.37         -1.83         4.54 o
  -1   6  13         65.39         62.96         8.87 o
   0   6  13         19.57         21.00         5.77 o
   1   6  13         85.44        117.33         8.41 o
   2   6  13         27.04         38.25         5.64 o
   3   6  13        143.38        163.82         7.82 o
   4   6  13        105.51        106.99         7.21 o
   5   6  13        220.43        233.87         8.15 o
   6   6  13        150.52        147.51        10.83 o
   7   6  13        108.53        116.00        12.00 o
   8   6  13         33.59         28.73         6.66 o
  -1   7  13         18.86         17.48         4.77 o
   0   7  13          0.08          1.33         9.00 o
   1   7  13          2.54         -2.01         3.99 o
   2   7  13          5.89         -4.37         5.31 o
   3   7  13          5.65          1.94         6.93 o
   4   7  13         81.39         66.82         8.08 o
   5   7  13         11.84          6.89         3.99 o
   6   7  13         38.45         26.71         4.66 o
   7   7  13          1.87         -3.50         4.43 o
   0   8  13         64.95         79.20         8.94 o
   1   8  13          0.52          0.92         4.33 o
   2   8  13        160.47        186.38        10.06 o
   3   8  13         23.79         49.40        10.62 o
   4   8  13        380.77        411.02        12.73 o
   5   8  13         56.53         44.61         8.54 o
   6   8  13        283.52        278.32        11.50 o
   7   8  13         10.38          7.30         6.23 o
   1   9  13          6.70         13.90         5.77 o
   2   9  13          1.39          5.72         4.86 o
   3   9  13         48.93         50.37        16.62 o
   4   9  13         15.15          9.34         4.99 o
   5   9  13         46.94         38.98        14.77 o
   3  -1  14          0.26         -5.32         5.32 o
   4  -1  14          0.17         -6.46         6.46 o
   1   0  14          0.00         11.54         6.93 o
   2   0  14         20.18         26.50        14.30 o
   3   0  14          0.12         -1.52         4.06 o
   4   0  14         38.07         34.63         4.58 o
   5   0  14          0.00         -4.87         4.87 o
   6   0  14        132.10        159.36        23.08 o
   1   1  14          5.92          5.02         4.21 o
   2   1  14         38.42         51.60         9.27 o
   3   1  14         17.50         14.64         4.05 o
   4   1  14         41.80         43.19         7.24 o
   5   1  14          0.56         -2.13         3.75 o
   6   1  14          5.05          4.05         5.30 o
   7   1  14          0.02          4.43         7.16 o
   0   2  14         61.58         76.43         7.89 o
   1   2  14         58.97         65.80        11.15 o
   2   2  14         82.06         89.61         7.46 o
   3   2  14         84.03         91.20         7.44 o
   4   2  14         34.77         30.70         4.11 o
   5   2  14         20.59         33.66         5.87 o
   6   2  14         46.42         45.83         5.58 o
   7   2  14          0.33          0.69        15.70 o
   0   3  14         41.25         68.54        11.31 o
   1   3  14          0.11          1.79         5.97 o
   2   3  14          7.44          3.47         3.98 o
   3   3  14          7.10          1.19         4.96 o
   4   3  14          1.58          3.78         5.09 o
   5   3  14         11.08         16.99         3.98 o
   6   3  14         14.94         16.80         4.72 o
   7   3  14         16.59         12.20         5.77 o
   0   4  14         13.23         13.21         6.46 o
   1   4  14         31.88         32.07         4.33 o
   2   4  14          0.21         -0.91         3.78 o
   3   4  14         46.87         47.71         7.62 o
   4   4  14          0.52          5.81         3.93 o
   5   4  14         23.26         22.87         4.20 o
   6   4  14          0.40         10.50         4.16 o
   7   4  14          6.82         12.27         4.35 o
   0   5  14         59.13         90.49        12.93 o
   1   5  14          1.50         -1.80         4.62 o
   2   5  14         84.00         89.28        11.77 o
   3   5  14          0.13          8.35         3.93 o
   4   5  14        136.76        148.25         8.00 o
   5   5  14          6.19          2.08         3.84 o
   6   5  14         90.83        101.65         7.91 o
   7   5  14          5.81         -3.92         4.28 o
   1   6  14          0.10         -0.46         4.53 o
   2   6  14          1.55          3.85         7.39 o
   3   6  14          6.00          2.82         6.23 o
   4   6  14          0.44          1.80         9.00 o
   5   6  14          7.14         10.28         4.66 o
   6   6  14          9.31         12.58         6.46 o
   2   7  14         39.97         40.73         9.70 o
   3   7  14         62.87         69.80        11.31 o
   4   7  14         87.40         89.65         9.20 o
   5   7  14         89.72         90.95        14.77 o
                                                
